# Supplementary material for: Identification of Up-Regulated ANXA3 Resulting in Fracture Non-Union in Patients With T2DM
Source: Front Endocrinol (Lausanne). 2022 Jun 24;13:890941. doi: 10.3389/fendo.2022.890941 (PMC9263855; doi:10.3389/fendo.2022.890941)
Supplement: Supplementary Figure 1 — The volcano map of DEGs in the T2DM expression matrix. [file DataSheet_1.zip]

Archive with 7 entries (7 files):
- Supplementary Materials Figures.docx
- Supplementary Materials Table 1.xls
- Supplementary Materials Table 2.xls
- Supplementary Materials Table 3.xls
- Supplementary Materials Table 4.xls
- Supplementary Materials Table 5.xls
- Supplementary Materials Table 6.xlsx
