# Supplementary material for: Identification of Up-Regulated ANXA3 Resulting in Fracture Non-Union in Patients With T2DM
Source: Front Endocrinol (Lausanne). 2022 Jun 24;13:890941. doi: 10.3389/fendo.2022.890941 (PMC9263855; doi:10.3389/fendo.2022.890941)
Supplement: Supplementary Figure 1 — The volcano map of DEGs in the T2DM expression matrix. [file DataSheet_1.zip › Supplementary Materials Table 1.xls]

id	logFC	AveExpr	t	P.Value	adj.P.Val	B
FAM69A	2.09491348126693	6.27791467078104	8.89151612057549	2.02964945177286e-07	0.00277060134269773	7.26469373005808
MITD1	1.79779860761192	8.02971403789528	8.68394836861463	2.75038600555689e-07	0.00277060134269773	6.99562638152465
COA3	2.59360234613405	6.91572329085307	8.23722646315067	5.38130642518034e-07	0.0028998098974221	6.3959823860043
CD180	2.9137875956906	7.44200422921718	8.19314313811027	5.75730361328654e-07	0.0028998098974221	6.33525339609184
TOLLIP	1.90818021108933	8.08855255876027	7.6935002365791	1.25894790341288e-06	0.00305334386234157	5.62687237674144
SELPLG	2.45883007381908	11.0303918809359	7.58531867934903	1.49758519179686e-06	0.00305334386234157	5.46855555160423
SLC46A2	2.82550319340251	7.84043441211073	7.52036949248661	1.66328250456238e-06	0.00305334386234157	5.37264860498596
CDC42EP2	3.33513842937705	6.846291555792	7.40561939387478	2.00479402053898e-06	0.00305334386234157	5.20162076070989
NTRK1	1.44754811129836	4.8816405523023	7.34621694192642	2.20978214143496e-06	0.00305334386234157	5.11228751632473
S100P	3.94807355042072	12.1163673487363	7.34318265404653	2.22082602510499e-06	0.00305334386234157	5.10770970455471
ARPC5	1.64929906098753	10.3484938373622	7.31051120231818	2.34347499581502e-06	0.00305334386234157	5.05832810388833
CCR1	2.69041264813582	11.9462654262199	7.30448767447018	2.3668525574756e-06	0.00305334386234157	5.04920571040928
ZNF526	1.73860489553986	7.72993627876691	7.29682475446004	2.39694666440588e-06	0.00305334386234157	5.03759238528116
STT3A	1.65158291120016	8.40533040173529	7.27479567793441	2.48571591940396e-06	0.00305334386234157	5.0041560520375
RABEP1	1.39089226775796	9.18983573547554	7.25525042010009	2.5673632729065e-06	0.00305334386234157	4.9744265927331
STEAP4	4.34587490522233	7.6427744516969	7.25491504727711	2.56878853485854e-06	0.00305334386234157	4.97391595304347
KCNJ2	3.61397765868511	6.28047798374363	7.2531259829584	2.57640570108735e-06	0.00305334386234157	4.9711916226239
RCL1	-2.18280698106797	8.74744447236445	-7.13175966890594	3.1526749787731e-06	0.00342572492289717	4.78521423431361
RASSF3	1.89060759595447	6.34849499108413	7.09593848251735	3.34747156408485e-06	0.00342572492289717	4.7298834244898
MAP2K4	1.74671892328504	7.38827446561721	7.07978683998032	3.43939181253573e-06	0.00342572492289717	4.70486925896056
SNAI3-AS1	1.75045513730658	6.61981316101063	7.00710740412767	3.88695432400287e-06	0.00342572492289717	4.59180400042576
SPHK2	2.74223036222123	6.76770906726766	6.99102323265322	3.99400444849201e-06	0.00342572492289717	4.56667028249504
NF1	1.57963773825396	7.31709027622198	6.99046657050906	3.99776420158586e-06	0.00342572492289717	4.56579969407385
TLR4	2.49922738343391	7.31557844261212	6.97829934465259	4.08087547275188e-06	0.00342572492289717	4.54675866921721
PRR3	1.60443236821576	6.95865457668796	6.91453588280241	4.54701412071832e-06	0.00356605220680567	4.4465917154586
FPR2	3.65288882519582	7.40006929318245	6.87333541713855	4.87758544622437e-06	0.00356605220680567	4.38152889075918
DGAT2	3.30869370179398	9.8836953512804	6.847521879628	5.09743603593414e-06	0.00356605220680567	4.34062843907789
RBM12	1.45240578490371	6.75603750205326	6.8432697886355	5.13463406795358e-06	0.00356605220680567	4.33388110319572
RPL27A	-1.74744909158338	7.9824608833044	-6.82685099874857	5.28095589842139e-06	0.00356605220680567	4.30780054755074
LMAN2L	1.99255701860084	7.77622351228258	6.82164404288787	5.3282656189023e-06	0.00356605220680567	4.29952063617487
CYP1B1	3.31333492921483	8.50103538983784	6.80427349015686	5.48932551746569e-06	0.00356605220680567	4.27186767657973
DCAF7	1.73551298117907	6.26281282543341	6.7761721442704	5.76075541586825e-06	0.00356605220680567	4.22703105066466
CEP19	3.01414050643013	5.56895896276674	6.70921161127424	6.46566287475772e-06	0.00356605220680567	4.11969073339187
OSBPL11	2.65826371420132	7.11484478799319	6.70166134917748	6.55062375069282e-06	0.00356605220680567	4.10754293704261
BAZ2B	2.2223702663297	8.31781571357493	6.6944002684257	6.63343224385821e-06	0.00356605220680567	4.09585191482525
FAM105B	-1.98900195239453	9.40735948139725	-6.69406368638247	6.63729721636525e-06	0.00356605220680567	4.09530978407261
LYPD6	-2.29472465744934	7.73542400865983	-6.69136109676078	6.66841655279143e-06	0.00356605220680567	4.09095608963092
RBM12B	1.45081000116714	5.71182442849826	6.683771810182	6.75662287284856e-06	0.00356605220680567	4.07872407585763
FAM122A	2.04174296217344	6.23476400074213	6.67139787227425	6.90306428080712e-06	0.00356605220680567	4.05876089380617
C17orf59	1.30653540388505	9.66228268827856	6.63103168365322	7.40429205271819e-06	0.00363467227117186	3.99346888682964
LRIF1	1.23412566394447	6.22291658168705	6.56681571942677	8.28153885521656e-06	0.00363467227117186	3.88906931841617
CPSF2	2.03330179400941	6.12439794040114	6.55727684449126	8.42083800865936e-06	0.00363467227117186	3.87350582836643
CCR5	2.55812016216088	7.34478287844276	6.55276980854361	8.48750522787536e-06	0.00363467227117186	3.86614721188028
ZNF653	2.12200602754489	5.64118081448501	6.54613366778842	8.58667123947349e-06	0.00363467227117186	3.85530657334215
TUBA4B	-1.20314509446695	7.51141666292338	-6.53990893244359	8.68079006736516e-06	0.00363467227117186	3.84513167177384
WDFY1	-1.36615736248978	12.7285430757218	-6.53394587062946	8.77196349028523e-06	0.00363467227117186	3.83537875795681
GAPT	2.19553467733863	7.0480212963697	6.53217781534963	8.79918838835801e-06	0.00363467227117186	3.83248592696811
GIMAP4	1.79937017583625	9.46583103484578	6.52319644898857	8.93885500521358e-06	0.00363467227117186	3.81778329886017
MANSC1	3.67163187692411	5.13202829209174	6.50433245372385	9.23979695088698e-06	0.00363467227117186	3.78686117195174
CEP170P1	1.31438035670039	5.50965257768904	6.49936224801185	9.32083640101625e-06	0.00363467227117186	3.77870458471478
MOB1A	1.7378761599546	9.49192318206785	6.46586691665805	9.88670495507709e-06	0.00363467227117186	3.72363377878385
C11orf54	1.80626153535344	7.16086973498468	6.46194847721979	9.9552087489859e-06	0.00363467227117186	3.71717976642123
KLHL6	2.22489253968582	7.16254960814757	6.4618994941073	9.95606822227251e-06	0.00363467227117186	3.717099071613
BASP1	2.71530958225055	12.8763561244046	6.46049629277877	9.98072217219107e-06	0.00363467227117186	3.7147872760888
KRTAP21-3	-1.92749353219811	9.84072420149631	-6.45728104857982	1.00374540378382e-05	0.00363467227117186	3.7094889403713
TNFRSF1A	1.89842050687786	10.3231748304892	6.4452438783079	1.0252853611796e-05	0.00363467227117186	3.68963864234675
C14orf101	1.55963862829873	7.73748246541601	6.43552169570285	1.04303491249486e-05	0.00363467227117186	3.67358925934696
LOC100128242	-1.79469597104907	9.27226950670755	-6.42406952994142	1.0643551688137e-05	0.00363467227117186	3.65466488889585
MME	3.70717615101545	8.68094507083864	6.42404307453457	1.0644049436598e-05	0.00363467227117186	3.65462114815257
C16orf52	2.26623681280015	5.43182791708036	6.39769238927702	1.11521006476838e-05	0.00372302533380621	3.61099873700904
ARMC7	1.73645890367774	7.46735354799964	6.39163766246435	1.12723753095835e-05	0.00372302533380621	3.60095993151066
ANKRD62|SET	-1.17268330661646	8.16435491712143	-6.37335364583208	1.16438667839395e-05	0.00378369329187144	3.57060975403292
AARS	1.51108995259456	7.05661639344103	6.35137255166766	1.2107454626504e-05	0.00385384581703551	3.53405296383471
CD300LB	2.45679112997779	9.20524323643269	6.32471101343291	1.26957281280389e-05	0.00385384581703551	3.48961001609105
RALBP1	2.00911930721213	7.69903035692701	6.32018644929875	1.27984842690313e-05	0.00385384581703551	3.48205677612521
ZKSCAN4	1.8660882620849	5.91169181399488	6.31843606658937	1.2838469182329e-05	0.00385384581703551	3.47913384932503
RGS2	1.82396647704295	14.2293142574524	6.31619327548093	1.28898930172356e-05	0.00385384581703551	3.47538795581568
IRF2	2.59043693340201	9.57056574099064	6.31110013303686	1.30074708670479e-05	0.00385384581703551	3.46687848764695
IGSF6	3.04556570730822	9.1595852309223	6.26396778340076	1.41501282834209e-05	0.00392555604936848	3.38793771950353
PPP1R10	2.97052637056014	8.47639726773882	6.26234979292029	1.41911649868437e-05	0.00392555604936848	3.38522159317294
ZNF256	-1.71839110479107	8.61447846025474	-6.26232215345399	1.41918670772996e-05	0.00392555604936848	3.38517519113296
HMGCL	1.4281648176848	8.34657896345398	6.25821473832363	1.42966063381358e-05	0.00392555604936848	3.37827819518065
METTL6	1.27510433903944	6.10407293140854	6.25247163834545	1.44444091857142e-05	0.00392555604936848	3.36863018736585
KIAA1324	1.64185384319293	7.18902629223604	6.2457327434885	1.46198737637102e-05	0.00392555604936848	3.35730271375828
KDM4B	2.18220928228999	11.589487859429	6.24357664461748	1.46764815975772e-05	0.00392555604936848	3.35367700182404
MRPL51	1.93483170667401	7.57505908714161	6.2240998502923	1.51983172002197e-05	0.00392555604936848	3.32089164042357
ZNF189	1.68028731825878	6.45723813496841	6.21625324072179	1.54139829741111e-05	0.00392555604936848	3.30766660853547
STX6	1.80763831095167	8.52157562546463	6.21176844681533	1.55386793189161e-05	0.00392555604936848	3.30010340069782
YIPF4	1.40054826945119	8.11059604167651	6.20445698330203	1.57442290536866e-05	0.00392555604936848	3.28776651000706
LOC101060557|VWA3A	-1.19194512975504	7.90206223858998	-6.20366068159268	1.5766786320028e-05	0.00392555604936848	3.28642237645627
ZNF17	1.50102549063185	6.83191145549817	6.20310664735767	1.57825006203825e-05	0.00392555604936848	3.28548712460792
C11orf68	1.24795845459086	8.87996732550821	6.12000535478331	1.83347682714816e-05	0.00450476312640903	3.14466233129853
TBC1D10B	1.48066001582146	10.4915874279445	6.10598252700759	1.88062079951525e-05	0.00452367101320219	3.12079272995292
MSRB1	3.35042860275176	10.5591926456179	6.10438266584347	1.88607914383771e-05	0.00452367101320219	3.11806750578084
B3GALT6	1.75440247747505	7.88640672467472	6.09153976193353	1.93049861152566e-05	0.00457573594428323	3.09617629750829
SEMA4B	1.62489141612619	9.29304071859059	6.07696785368994	1.98222071362243e-05	0.00464369775783153	3.07130685673074
MGAT2	1.83727059843804	8.36447472242903	6.06988177707405	2.0078919624165e-05	0.00464977004216153	3.05920133020544
TBL1X	1.20353133524706	11.1990303565293	6.0591164322759	2.0475569979404e-05	0.0046877421406256	3.04079538212855
VPS72	1.32179132105625	9.41140924191302	6.045767194925	2.09787869140688e-05	0.0047302313618506	3.01794665763032
DOK1	1.64957994709896	9.18409160586348	6.02702016823187	2.17073243719204e-05	0.0047302313618506	2.98581234423472
B3GALT4	1.3617973737178	7.71121884439538	6.02005895107261	2.19845125504233e-05	0.0047302313618506	2.97386624322869
TRIM38	1.30369462547149	9.32940340912018	6.01430236245897	2.2216516923722e-05	0.0047302313618506	2.96398172979491
SERPINF1	-1.41988845972978	8.45241474122567	-6.01230133416637	2.22977590280347e-05	0.0047302313618506	2.96054460618379
CLCN3	1.92305041651473	7.0273690930632	6.00608865244433	2.25519717587802e-05	0.0047302313618506	2.94986926759913
TMEM242	-1.29966701681686	8.69142290556771	-5.99550793200766	2.29918860994092e-05	0.0047302313618506	2.93167452702202
CIB2	-1.1745631477857	7.76970138234758	-5.97965699227815	2.36677079398483e-05	0.0047302313618506	2.90438468228945
DNAJC2	-1.49819174245173	11.2543125796755	-5.97662414689378	2.37993561684176e-05	0.0047302313618506	2.89915874863405
GTF2E1	1.64989815921908	7.74341605395601	5.97574594896783	2.38376186815186e-05	0.0047302313618506	2.89764524984829
FRAT2	2.80053736773588	11.1427598934388	5.97105851809358	2.40429327528073e-05	0.0047302313618506	2.88956485248849
PECAM1	1.35698545015246	11.4809210165407	5.97010702547521	2.4084833318902e-05	0.0047302313618506	2.88792421430649
CFDP1	1.5010179983166	6.70020938106624	5.9658978205823	2.42711065064334e-05	0.0047302313618506	2.88066469834489
LFNG	2.68777381787069	9.66315501118845	5.9534520483683	2.48307006358471e-05	0.0047302313618506	2.85918379593234
CARD6	2.663806873332	7.88112252687666	5.94912150761036	2.50285478557811e-05	0.0047302313618506	2.85170386140925
PREPL	1.25353884037703	8.67048498582826	5.94831761800597	2.50654549246007e-05	0.0047302313618506	2.8503150238794
ARG1	3.31334750543781	5.95821607145824	5.94522928777081	2.52077696326553e-05	0.0047302313618506	2.84497855407564
EEPD1	2.36578933692415	5.83036110950459	5.94461210109043	2.52363111550201e-05	0.0047302313618506	2.8439119124533
SNX8	1.34446304523756	7.72262490297336	5.94389059224781	2.52697196500626e-05	0.0047302313618506	2.84266490364333
AAED1	-1.74613181362493	9.91496262367161	-5.93898662783051	2.54980140286036e-05	0.0047302313618506	2.83418708936813
GDPD3	1.96904275646748	9.15760322157696	5.93698818370847	2.55916622048799e-05	0.0047302313618506	2.83073118326882
MMP9	3.69794920856016	10.2420341066341	5.93110398576547	2.58694828593817e-05	0.00473811337425421	2.8205520837225
ZNF200	2.2810138275413	6.83519483663829	5.91199263485598	2.67936683894343e-05	0.00486317150488227	2.78745458060485
LOC401357|LINC00265|LOC100132062|LOC100133161|LOC100132287|LOC101060495|LOC729218|LOC441124|LOC100996903|FLJ45445|LOC100133331|LOC399744|LOC729737|FLJ14186	1.97546047495403	14.5137759324974	5.89976338431739	2.74030156464898e-05	0.00491888720062309	2.76624625959368
METTL13	2.06596426034442	5.09978251986084	5.89282483257002	2.77551364281157e-05	0.00491888720062309	2.75420302992281
MRPS22	-1.30647984989619	11.1480483224866	-5.88704497482534	2.80520476484416e-05	0.00491888720062309	2.74416531418761
BAZ1A	1.03927676060849	8.63155261394063	5.88655761792095	2.80772337356259e-05	0.00491888720062309	2.74331870143739
CCR3	2.05069429674165	7.2348831645349	5.88168557526619	2.83303124152778e-05	0.0049204379675052	2.73485322773168
CYP27A1	2.01899531012724	10.1584523123204	5.87334818725444	2.87689177330407e-05	0.00495390927835531	2.72035808099921
SMAP2	1.09135440252826	11.8777952336743	5.85514942086823	2.97510102690413e-05	0.00499434789790612	2.68868132846908
ARHGAP25	1.18040509426736	12.6973560719185	5.85138621731063	2.99584049874052e-05	0.00499434789790612	2.68212479336262
PI4K2B	1.39366503697739	7.79090364941989	5.85051001472709	3.00069089958677e-05	0.00499434789790612	2.68059789761787
ACTN1	1.41629180650984	12.0086467823339	5.84431995887571	3.03519069818585e-05	0.00499434789790612	2.66980759471683
CD93	2.2282917964539	12.6006365741834	5.83453002199178	3.09059854690159e-05	0.00499434789790612	2.65273017935171
IGIP	1.67443581729916	6.92737096817861	5.83359027602069	3.09597223844993e-05	0.00499434789790612	2.65109013327729
RTN2	1.9673978348677	7.99782794897761	5.82350242651202	3.15427259548453e-05	0.00499434789790612	2.63347634036764
CNOT1	1.13451682113228	10.5154293662398	5.8231428795281	3.15637145780095e-05	0.00499434789790612	2.63284827116364
SLC35F1	-1.25351289395238	7.90128456407176	-5.81702878412625	3.19228573701979e-05	0.00499434789790612	2.62216494825858
PHF23	1.73811511198869	8.95901576335683	5.81624966613108	3.19689270910613e-05	0.00499434789790612	2.62080316645255
CEP44	-1.31919605299419	9.7091773157803	-5.81603495757132	3.19816350831078e-05	0.00499434789790612	2.62042787177366
LINC00324	2.24163414576732	7.5931986070742	5.81430888741082	3.20839872905707e-05	0.00499434789790612	2.61741057440705
FAM129A	1.69186069522079	10.834049232877	5.81188718911126	3.22281631002577e-05	0.00499434789790612	2.6131765052467
HSPA1A	2.8416695948692	11.3625726833577	5.80523041650503	3.2627954594181e-05	0.00499434789790612	2.60153329430259
PRKAA1	-1.34862348497119	9.23205524641636	-5.80367371991989	3.27221880440566e-05	0.00499434789790612	2.59880954129153
EDC3	1.84253220892391	7.81184771663841	5.78453853370258	3.39039085636058e-05	0.00506844517982617	2.56529868429219
CXorf21	1.59275471895361	7.86711205256949	5.7843833984437	3.39136683836206e-05	0.00506844517982617	2.56502677410249
CYP4F2|CYP4F3	3.17063089682438	7.32605855730979	5.78186322362041	3.40726264773522e-05	0.00506844517982617	2.56060907846085
SERINC3	1.00294915038939	10.2700647697128	5.77963279974907	3.42139546560957e-05	0.00506844517982617	2.55669849501902
ACOT13	1.34498362328317	6.79803162671805	5.7692996406795	3.48766966111817e-05	0.00512891099726626	2.5385716389315
TTC9C	1.50729273391475	7.35162297569206	5.76383846813592	3.52323370936044e-05	0.00513121171412406	2.52898490709202
SLC19A1	3.02048558868233	9.53862870958204	5.76074027996568	3.5435769555049e-05	0.00513121171412406	2.52354423814376
METTL4	1.12899616486353	7.53307326912464	5.75568059022659	3.5770625983501e-05	0.00513121171412406	2.51465589961738
ZNF75D	1.17323109557718	5.55980249598457	5.75357272015102	3.59110960287632e-05	0.00513121171412406	2.51095187253572
NAB1	1.50316158525649	9.93270384672993	5.74629242954177	3.64006844389586e-05	0.00515400172646433	2.49815352579741
ILK	1.44407330757691	12.4986007398184	5.74022602581258	3.68139362062425e-05	0.00515400172646433	2.48748302637356
NR1D2	-1.72008555135008	9.20456933238986	-5.73790468256249	3.69733560824652e-05	0.00515400172646433	2.48339843463323
VPS37C	2.22023750818546	8.38490361721563	5.73197787283694	3.73836455506935e-05	0.00515400172646433	2.47296605485178
CD14	2.04992783056572	13.8879821206175	5.7267203440256	3.77515621410602e-05	0.00515400172646433	2.46370732368248
CCM2	1.24614739880725	11.9894682262833	5.72400142373938	3.79433031111554e-05	0.00515400172646433	2.45891756031909
BCORL1	1.7424953926177	8.52022499703282	5.72333960605005	3.79901280655203e-05	0.00515400172646433	2.4577515066351
ARSK	1.22781378734198	5.75593185837223	5.72154852783616	3.81171517964553e-05	0.00515400172646433	2.45459548389986
USP25	1.23461589833322	7.22109630209443	5.71764510789045	3.83955141815825e-05	0.00515702949477562	2.44771567788962
SPRYD3	1.3142129723067	7.34553858620929	5.70539847794827	3.92826366640423e-05	0.00516045054527221	2.42611606859153
LPAR6	1.27828917095518	9.25514448756653	5.69487463444863	4.00619663035159e-05	0.00516045054527221	2.40753701751352
ADORA2B	1.29211281219261	6.03458743566158	5.68777261728708	4.05969574486962e-05	0.00516045054527221	2.39498957742416
TLR6	2.13328232720589	8.67059195666869	5.68693128255103	4.06608244493063e-05	0.00516045054527221	2.39350265550459
SLC35E3	1.4843865203392	8.25567811649774	5.68219439815761	4.10223612181333e-05	0.00516045054527221	2.38512901101289
TECPR2	2.29959225282244	7.9190263688574	5.67888635157484	4.12768221203709e-05	0.00516045054527221	2.37927921245179
NACAP1|NACA|NACA2	-1.48281570683082	13.1354654005226	-5.67803620150581	4.13424815562717e-05	0.00516045054527221	2.37777558201622
TSN	-1.33240135235057	11.0526193577249	-5.67754506120001	4.13804630941473e-05	0.00516045054527221	2.37690687032382
ALPK1	1.98430934947319	8.29125178964113	5.67672135541955	4.144424440471e-05	0.00516045054527221	2.37544984770732
FAM212B	2.46105692298976	8.65107160680162	5.67449562710316	4.16170984210146e-05	0.00516045054527221	2.3715123330508
NDUFA5	-1.34965051465059	9.3207951745307	-5.67207687723587	4.18057918518092e-05	0.00516045054527221	2.36723250794365
SYNRG	1.22797808924299	9.81950420111728	5.67183506650867	4.18247049633537e-05	0.00516045054527221	2.36680459116312
TREML2	2.60518630996183	7.20963096562355	5.66970885179881	4.19913888321613e-05	0.00516045054527221	2.36304159136342
TERF1	-1.23159461582165	8.63327068038098	-5.66951088491622	4.20069434369704e-05	0.00516045054527221	2.36269119294931
OTUD7A	-1.59012368738214	6.41600171869799	-5.66383838893812	4.24551923851458e-05	0.00518390764232444	2.35264847885699
RNF24	1.85651742377156	10.1072133536023	5.65320902604278	4.330856194848e-05	0.00520438184562738	2.33381711552995
KIAA1211L	1.76182240063622	5.09444626062693	5.64959683116203	4.3602602093999e-05	0.00520438184562738	2.32741379429209
TNFAIP1	1.47194330307182	7.70513048700233	5.64908564316213	4.36443809497524e-05	0.00520438184562738	2.32650745701547
NYAP2	-1.22624949370008	5.91934907394341	-5.64878075810931	4.3669318665676e-05	0.00520438184562738	2.32596687676018
CUL3	1.10684826092911	5.02000588415302	5.64579310579529	4.39144743017151e-05	0.00520438184562738	2.32066885164396
NDUFAF1	1.95891563541768	7.09218451231697	5.63632623061393	4.47007699546178e-05	0.00524672862922869	2.30387242051922
GEMIN6	1.51832806248824	6.26928352218044	5.63352564208424	4.49361704697445e-05	0.00524672862922869	2.29890097843233
VTI1A	-1.26728632147401	9.68532442458489	-5.63214061499674	4.50530626324794e-05	0.00524672862922869	2.29644192901194
FAM102B	-1.3553162321894	8.69144587241677	-5.62779077353329	4.54222327287079e-05	0.00525932024589241	2.28871714474001
MYOM2	4.29850171319342	8.83129279791192	5.61367929184248	4.66416351061097e-05	0.00536965155704453	2.26363760075899
PHRF1	1.33439605323556	7.70234220411578	5.60963147054397	4.69976498507274e-05	0.00537867519475629	2.25643820025017
SNHG3	-1.536441496885	12.1157750362118	-5.60473515161036	4.74320637648532e-05	0.00537867519475629	2.24772643912944
COPB2	1.23232533559678	10.1454527783991	5.60373926233439	4.75209303949282e-05	0.00537867519475629	2.24595407293303
IL6R	1.94802389777629	9.49221344524491	5.59816306916493	4.80217154003981e-05	0.00538411833054728	2.23602751916576
LOC100132707	1.31774302550396	7.27433389322324	5.5972580936673	4.81035042189165e-05	0.00538411833054728	2.23441607938158
PSG1	-1.39693487186559	5.06117265463328	-5.58791906080923	4.89560273554378e-05	0.00544926565265196	2.21777953233553
CEACAM3|CEACAM21	3.1804298680705	10.0072863845904	5.583151218902	4.93972946327828e-05	0.00546817195036635	2.20928115085786
RAB10	2.07359663048977	9.89304580845468	5.56939302794306	5.06939082655443e-05	0.00558103917937662	2.18473929848314
WIPF1	1.30340006811445	11.7932052288413	5.56322543991818	5.12865742600169e-05	0.00561560115009	2.17372853908367
PAGR1	1.7093799260957	8.19925175630227	5.55605482780329	5.19846704030467e-05	0.00566127110600099	2.16092011023107
CTPS1	-1.65777228701482	9.4826154168777	-5.55168366506466	5.2415054462899e-05	0.00567745216270982	2.15310847441947
MTHFSD	1.51408574877599	7.29756366865624	5.53916388041098	5.36683215527067e-05	0.00578211590546728	2.13071910596738
RABGGTB	-1.76092834772114	12.0026964015167	-5.53398609239567	5.41956803790196e-05	0.00578306500168622	2.12145287936407
CPSF6	-1.17486302147841	10.4926573952162	-5.53344385068191	5.42512178149946e-05	0.00578306500168622	2.12048225140721
EGLN2|RAB4B-EGLN2	1.6960342444963	10.3274240328914	5.52801516192079	5.48104986574774e-05	0.00581193219185367	2.11076238310492
U2SURP	-1.64149443010524	10.6719161161489	-5.52226503213861	5.54094196900074e-05	0.00584467842143758	2.10046230506683
YOD1	-1.41094572698435	10.624981924903	-5.51945710107674	5.57043498266046e-05	0.0058451850831073	2.09543077276367
TMEM154	2.30194764384712	11.3064525000075	5.49797961232881	5.80147678817745e-05	0.00601925501896138	2.05690737211753
MED10	-1.57710483471148	10.6738487978022	-5.49745245431645	5.80727096680437e-05	0.00601925501896138	2.0559609865014
TLN1	1.39640041446032	14.205018676423	5.49575646698886	5.82595288974769e-05	0.00601925501896138	2.05291597552245
PGBD2	2.84750889270796	7.32288033612788	5.48733950926337	5.91959494058204e-05	0.00608479996264829	2.03779783489477
MRPS14	1.19586273357799	8.24150209181039	5.48208772132393	5.97881242183675e-05	0.00610824855422447	2.02835963292509
FAM120B	1.69774910226815	6.56128941457123	5.47995426288073	6.00304369750556e-05	0.00610824855422447	2.02452437004046
CCPG1|DYX1C1-CCPG1	1.72490877146058	8.52124463278053	5.47699167542896	6.03686094563619e-05	0.00611179082772524	2.01919751391285
LINC00032	-1.13084639968872	7.49349505886677	-5.4640082556425	6.18740882645092e-05	0.00618935523387382	1.99583785897368
PCTP	1.43275738965467	7.61026603772997	5.46301159215266	6.19912517858503e-05	0.00618935523387382	1.99404366755836
CDK5RAP1	-1.03323598670621	11.3226985795618	-5.46167876780512	6.21482923777002e-05	0.00618935523387382	1.99164409679084
DAXX	1.15978669749301	9.79682345637796	5.45680109195088	6.27265305966636e-05	0.00618935523387382	1.98286032040812
KRT23	4.16659970384119	8.84629256587549	5.45664024036439	6.27456939020216e-05	0.00618935523387382	1.98257059872814
TDGF1|TDGF1P3	-1.28353825241903	6.27273567791732	-5.45423678566361	6.30327569301505e-05	0.00618935523387382	1.97824111617192
ATG14	-1.56275976620158	11.3977720270941	-5.45213243879831	6.32852125963174e-05	0.00618935523387382	1.97444975282072
AHCYL1	1.47692460849246	10.8855069703688	5.44065918818708	6.46801923247113e-05	0.00629207018434641	1.95376743347523
TNFAIP6	3.28320427346141	7.87902708204888	5.43838815663836	6.49600733778753e-05	0.00629207018434641	1.94967130943665
DUS2L	1.15687046623208	8.71192477583184	5.43183476380767	6.57747673231653e-05	0.00634049874286991	1.9378472085558
S1PR4	1.99687668507295	9.63143383362857	5.41921119105454	6.73740549487927e-05	0.00646373850025394	1.91505356052567
NADK	2.04813366867405	11.6171660592298	5.41294731940122	6.81825299753249e-05	0.00651030062280982	1.90373481695735
ZNF213	1.35734912044403	9.5553527690977	5.40703081950417	6.89554003870869e-05	0.00653672226663591	1.89303864043829
EPHB3	1.84265582057892	5.51157055368578	5.40341195642599	6.94325986529054e-05	0.00653672226663591	1.88649380568819
ZBED1	1.14826985412376	9.0043434834392	5.40009465992673	6.98730359780653e-05	0.00654759095744224	1.88049272974978
ZSCAN32	1.38507538802165	7.75044875202338	5.3917476776243	7.09941117676009e-05	0.00659025416683566	1.86538591283715
TMEM164	1.2853683998171	9.62747790899409	5.39136370793076	7.10461283877167e-05	0.00659025416683566	1.86469074620942
TAF4B	-1.19303185343661	7.93817898445364	-5.38942298049435	7.13096445312044e-05	0.00659025416683566	1.86117679269688
LCMT2	1.89117872269631	4.9995094550971	5.3847265278627	7.19515358539903e-05	0.00660413263698004	1.85267101351826
CDKN2B	1.67425513446248	4.6518272707491	5.38353447493903	7.21154107378572e-05	0.00660413263698004	1.85051158122985
FAM216A	1.06012242181261	6.98604250252324	5.37857891323589	7.2800819855763e-05	0.00660653925386366	1.84153230930645
SLC37A4	1.72097486896872	6.13331476489634	5.37798805607886	7.28829908522865e-05	0.00660653925386366	1.84046146912119
UBE2W	1.46082052781114	7.36764865012466	5.3762487128553	7.31254406914973e-05	0.00660653925386366	1.83730888356254
CDC26	1.76314129850946	7.16161637262682	5.36944257192992	7.40822158276825e-05	0.00660682978682686	1.82496854693657
NRBF2	1.32216112696074	9.51057246070352	5.36925548660132	7.41086976983616e-05	0.00660682978682686	1.82462924689003
ATP6V1D	1.75375276625999	9.54627656009668	5.36660155014625	7.44854190680216e-05	0.00660682978682686	1.8198155066682
NDUFB6	1.51036679420784	8.58243947054471	5.3642644107332	7.48188134558965e-05	0.00660682978682686	1.81557555481665
NGDN	-1.51042075601844	11.4023165512509	-5.36388422616177	7.48731929535929e-05	0.00660682978682686	1.81488576528919
C5orf24	-1.32988727024186	8.98435780806754	-5.35867238727796	7.56228047353791e-05	0.00660682978682686	1.80542759183527
HSD17B4	1.69002768912218	9.24611058560739	5.35596938066413	7.60146301003281e-05	0.00660682978682686	1.80052081183195
FEM1B	-1.8372533581158	9.36992183651784	-5.34814822942643	7.71602593211142e-05	0.00660682978682686	1.78631725956636
CHRNA10	2.17105561221432	6.22907569228573	5.34680373495168	7.73589919784455e-05	0.00660682978682686	1.78387473412416
HLX	1.82589250035846	10.6125492963747	5.34493335819195	7.76363380706444e-05	0.00660682978682686	1.78047642366621
MRPL22	-1.17442637272103	10.9271716632276	-5.34454055257485	7.76947153426501e-05	0.00660682978682686	1.77976266801606
PTPRO	1.35857203706558	6.45018070215259	5.34358354330359	7.78371326906865e-05	0.00660682978682686	1.77802362381375
TOB2	1.04452603216485	8.08937035936924	5.34318705609573	7.78962150822739e-05	0.00660682978682686	1.77730310335132
LOC401397	1.28615121787542	7.22388101859872	5.3395352403604	7.84425766919162e-05	0.00660682978682686	1.77066576821816
ACOX1	2.12061415454108	8.45018857331077	5.33755168295547	7.87410049378081e-05	0.00660682978682686	1.76705978323167
CR1L	1.57250873072513	5.97844647020732	5.33751639864496	7.87463241236713e-05	0.00660682978682686	1.7669956335479
HSPA6|HSPA7	2.79677489143037	10.9937789700836	5.33666454277701	7.88748561742519e-05	0.00660682978682686	1.76544683894087
BEST1	2.67174613663658	7.095323567567	5.32853082950981	8.01130994085725e-05	0.00665517464365532	1.75065348750392
ADCY5	-1.59882764492489	7.25654227293585	-5.32721146945363	8.03158419971062e-05	0.00665517464365532	1.74825300429741
SNAPIN	1.40982438730568	7.82133209002455	5.3250263056936	8.06527991923936e-05	0.00665517464365532	1.74427671755333
CYTIP	1.13764469866627	9.60313205191247	5.31987464889689	8.14529992958829e-05	0.00665517464365532	1.73489974367281
TMEM185B	1.12251779814622	7.91586270547649	5.31920014508464	8.15583757246017e-05	0.00665517464365532	1.73367174740921
CNOT2	-1.26583238570992	11.2766513513748	-5.31478795894597	8.22511718230368e-05	0.00665517464365532	1.72563739395908
LOC152217	-1.19233700053566	11.4658284517228	-5.31393429995182	8.23859139215075e-05	0.00665517464365532	1.72408261407431
C5orf51	1.12916725637777	7.4229194507009	5.31271318642774	8.25790524584377e-05	0.00665517464365532	1.72185840841834
TMEM223	1.41013034992312	6.05730000179525	5.31269015212376	8.25827001992272e-05	0.00665517464365532	1.7218164504336
LRRC4	1.90792978331038	5.38404171846388	5.30318388245397	8.41024507873817e-05	0.00673245086234933	1.70449407399432
CENPQ	1.53466096593873	5.43654613958026	5.29996477433756	8.46236186792966e-05	0.00673245086234933	1.69862535473823
NHLH2	-1.19971102426668	9.34589580294929	-5.2998393756666	8.46439879915833e-05	0.00673245086234933	1.69839671277885
PLXNC1	1.90535484135659	7.93708465023276	5.297843375876	8.49688949419889e-05	0.00673245086234933	1.69475707216823
TNFRSF21	-1.28051247451057	8.56864066659922	-5.29635239535851	8.52124370823983e-05	0.00673245086234933	1.69203795761681
SPINK14	-1.16722878672931	5.52949360885783	-5.29006652120408	8.62471619469686e-05	0.00678758426463116	1.68057096911907
FAM169B	-1.26103621956994	7.80783095065853	-5.28590641072781	8.69391030821463e-05	0.00680677643220942	1.67297889450662
KRT13	-1.23858533404959	8.24312129896565	-5.28454528633927	8.71667404333166e-05	0.00680677643220942	1.67049436498609
SLC43A3	1.88485752424873	9.37023129499268	5.26966884705887	8.96952808120501e-05	0.00696299599114786	1.64332298981523
SLC9A1	1.80833932972472	9.61049418451359	5.26601571874312	9.03277258745853e-05	0.00696299599114786	1.63664600043959
AATK	2.77752063109017	9.85738830823102	5.26373107248689	9.0725596092724e-05	0.00696299599114786	1.63246931625861
NET1	-1.27177029263196	8.94924156426059	-5.26259639141511	9.09238735613984e-05	0.00696299599114786	1.63039467865389
THAP6	1.25315172961696	6.55814432053538	5.26118811682886	9.11705830008662e-05	0.00696299599114786	1.62781956011112
ZFYVE16	1.65770304035146	6.5459992354195	5.25892440199684	9.15686050985922e-05	0.00696299599114786	1.62367964516538
CSTF3	1.19206323159851	7.29483131819649	5.25882266217624	9.15865358442538e-05	0.00696299599114786	1.62349356538428
P2RY13	1.566566168601	11.2462884229933	5.25384256755204	9.2468687541415e-05	0.00699655455651752	1.61438335315229
C7orf49	1.16141749882934	7.02816907615213	5.25226595873163	9.27497885334126e-05	0.00699655455651752	1.61149851508315
HK2	1.80802714301533	11.406567029769	5.24877031876193	9.33761988022737e-05	0.00699655455651752	1.60510107027044
RGL3	1.71704713688717	5.60455115492944	5.24692809238471	9.37080800525486e-05	0.00699655455651752	1.60172890033422
KIAA1609	-1.72245283193532	9.92270495119787	-5.24525852310169	9.40099103815718e-05	0.00699655455651752	1.59867237617535
C7orf43	1.32031839575017	10.6097985650011	5.24469730971572	9.41115940247306e-05	0.00699655455651752	1.59764486263265
ALG10	1.51141707214993	4.82370555912572	5.2366928674237	9.55743238209705e-05	0.0070598984221005	1.58298502212552
YPEL2	-1.32576944505541	11.18774907801	-5.23528322844388	9.583434552639e-05	0.0070598984221005	1.58040241561761
ZC3H15	-1.24002409014945	11.787868999302	-5.23430673050195	9.6014898876038e-05	0.0070598984221005	1.57861321022923
ATG7	1.90699089890427	8.68955385027949	5.23092716211286	9.66424967663563e-05	0.00707481931556235	1.5724199349099
HCG27	1.83777934329261	7.61467537628362	5.22924787745245	9.69559217440271e-05	0.00707481931556235	1.56934196032741
EGLN3	1.66251781592767	4.17044526150003	5.22558861083864	9.76425397546926e-05	0.00707481931556235	1.56263353261862
AKAP8	-1.18285799326723	11.5193778592704	-5.22461224885968	9.78265907315773e-05	0.00707481931556235	1.56084328892515
MIRLET7BHG	1.36615409844408	6.11117342773607	5.22214943163896	9.82924438672721e-05	0.00707481931556235	1.55632692658542
NRAS	-1.18014641943207	10.2509563962118	-5.21913404466543	9.88659426740195e-05	0.00707481931556235	1.55079613019277
PTGS2	3.35613137164214	10.3207588777959	5.21695040216984	9.92834100162149e-05	0.00707481931556235	1.54679014249361
LCN10	1.78810426391676	6.04913787964047	5.21581906562343	9.95004143918728e-05	0.00707481931556235	1.54471440197183
VNN3	2.80482200997397	8.44476675414678	5.21373606607456	9.99012428668659e-05	0.00707481931556235	1.54089212681061
RPRD1B	-1.25847192138693	11.6824090822783	-5.21289080929319	0.000100064370091744	0.00707481931556235	1.53934092482513
DEFB125	-1.10138708107017	7.18759103898126	-5.21280687883667	0.000100080582961993	0.00707481931556235	1.53918689168983
MEGF9	2.07148577747938	9.51335729659854	5.20106563979694	0.00010237561546416	0.00713074669014299	1.51762943046967
DOCK5	2.28434170839115	6.47767932225234	5.19994795436262	0.000102596903837889	0.00713074669014299	1.51557633773139
PREB	1.60783816546725	9.78796755721708	5.1988986063992	0.000102805112165107	0.00713074669014299	1.51364862178762
PSMA5	1.07666309251986	8.99654614064902	5.19883421280444	0.000102817903152591	0.00713074669014299	1.51353032200895
HCP5	2.0363487818743	10.0483959341638	5.19797668814952	0.000102988396651918	0.00713074669014299	1.51195487948367
ATP6V1C1	1.7883056480081	7.27707290690689	5.19576804001926	0.000103428867972639	0.00713074669014299	1.50789669947083
FAM117A	1.0596169800207	11.3116165225475	5.1922834764612	0.000104127758377671	0.00713074669014299	1.50149281109175
GPR132	1.68940749240629	8.13799946918284	5.19181920071537	0.000104221244804877	0.00713074669014299	1.50063944743775
MKKS	1.99659902174141	7.75755235540223	5.18888580202353	0.000104813921879304	0.00713074669014299	1.49524703360332
ASPRV1	2.35384338539779	7.45058567166623	5.18653093072376	0.000105292230492172	0.00713074669014299	1.49091727938727
HAL	2.39720543074393	8.70014829702962	5.1864804570037	0.000105302507094458	0.00713074669014299	1.49082446836875
BMX	2.99370576548394	4.82954968577802	5.18572073942607	0.000105457313165878	0.00713074669014299	1.48942745923243
ZNF641	1.24296706347348	6.37958336908962	5.18268001404076	0.000106079273589029	0.00713074669014299	1.48383523588876
ZBTB3	1.54574529951008	6.76807454097454	5.18080040126508	0.000106465630604165	0.00713074669014299	1.48037780405645
RNF13	1.22172935919549	10.1087400585537	5.1770439243026	0.000107242142612182	0.00713074669014299	1.47346657737071
C11orf44	-1.22523241841363	5.53069039844302	-5.17448854769911	0.000107773714229201	0.00713074669014299	1.46876407439693
FHDC1	1.97897467416207	4.77180772336105	5.17374924888416	0.000107928011001852	0.00713074669014299	1.46740342510731
GMIP	1.40696886943964	12.0098711897856	5.1722180193364	0.000108248315550053	0.00713074669014299	1.46458502711014
ORAI3	1.53402844132958	9.23075196246185	5.17079731423605	0.000108546378850958	0.00713074669014299	1.46196978125343
TRA2A	-1.2883601131578	12.551315271267	-5.16996580368362	0.000108721222658927	0.00713074669014299	1.46043900450647
MBOAT7	2.26899538922827	12.834733570675	5.16920888363918	0.000108880635131762	0.00713074669014299	1.45904546549461
NEK6	1.36853845357374	5.89675703463501	5.1654645941652	0.000109672767231385	0.00713074669014299	1.45215085979743
HVCN1	1.96992778735364	9.39250129139923	5.16528122747403	0.000109711712401104	0.00713074669014299	1.45181316662165
COL9A3	1.79456603888803	6.28989721373455	5.1652416000173	0.000109720130736305	0.00713074669014299	1.45174018701058
C9orf106	1.78225097858291	5.72090540329058	5.15715232487554	0.000111452641326655	0.00722005261996179	1.43683825067251
VSX2	-1.17823401279955	7.80660671566745	-5.1487338458352	0.000113285690312877	0.00727072288849238	1.42132061330726
TIMMDC1	1.16543946205929	6.10039504535438	5.1472224155818	0.000113618074353319	0.00727072288849238	1.41853362324101
TFCP2	1.61399940197649	7.60182881973714	5.1465605716869	0.000113763939789434	0.00727072288849238	1.41731312591998
USPL1	-1.41050790916454	10.7857131120628	-5.14412054725017	0.00011430337608262	0.00727072288849238	1.41281300822904
GSN	1.55106274173887	10.7397188236978	5.14368421882014	0.000114400116923219	0.00727072288849238	1.41200820798885
CKLF	1.79439558219571	12.5939500320905	5.14065047262139	0.000115075088299889	0.00727432655060243	1.40641181831918
GTPBP2	1.25167953531624	10.6035027951725	5.13932621029519	0.000115371008778385	0.00727432655060243	1.40396855293025
PTPRJ	1.1513333514101	9.32612055944195	5.1385715112962	0.00011554000576725	0.00727432655060243	1.4025760286673
TSEN34	1.6632280768131	12.2118591762188	5.13098098394435	0.000117254009664074	0.00735924153489749	1.38856626669908
PHTF1	1.31686958685089	7.52323172839383	5.12488231475573	0.000118650153975609	0.00741124990789481	1.37730450326116
HSDL2	2.04861984557202	8.65785770217245	5.12351305105421	0.000118965967181079	0.00741124990789481	1.37477535598392
PPAPDC2	1.31355197043758	6.14894535157184	5.12256028412106	0.000119186229719458	0.00741124990789481	1.37301536826994
LOC339442	-1.1194652450243	5.27481436763822	-5.12014049228637	0.000119747536926556	0.00742324192756717	1.36854489885708
SMN2|SMN1	-1.60144575224438	11.6447229653821	-5.11798227183686	0.000120250471644193	0.00743155292090662	1.36455702258637
EAF2	1.65373496357763	6.25241915997817	5.11450034832197	0.000121066474483736	0.00744201831718829	1.35812196895042
DNAJC16	1.29716414722079	7.80646219074103	5.11148815747225	0.000121777005578514	0.00744201831718829	1.35255375946128
FOXP4	-1.06220005259999	9.12105345839472	-5.10844337049896	0.000122499602255746	0.00744201831718829	1.34692408515894
VMP1	1.77203414942716	11.9357524619746	5.10838540305436	0.000122513402101578	0.00744201831718829	1.34681689417591
MTX3	-1.41016917455682	7.70298001444612	-5.10802779056293	0.000122598571548193	0.00744201831718829	1.34615560232643
ZMYM6NB	2.10615952376375	8.09069746234927	5.10623986327756	0.000123025304333403	0.00744201831718829	1.34284914189503
MTMR10	1.23999685197681	9.51739773139036	5.10581722833128	0.00012312640045721	0.00744201831718829	1.34206749094958
CEP63	1.46513733728279	7.76727689681649	5.10425557983089	0.000123500698174626	0.00744201831718829	1.33917906509579
GTPBP4	-1.16496577465236	11.1169483199224	-5.10202454314372	0.000124037474706031	0.00744201831718829	1.33505198520704
CEACAM1	2.53090802398929	6.15823621636345	5.10170864687188	0.000124113672237815	0.00744201831718829	1.33446757237346
TRAPPC8	1.19822121860366	7.83159267663374	5.09901835854001	0.000124764559783255	0.00745884743606301	1.32948997039034
CALD1	1.35047855384232	6.67999831403618	5.09508293896649	0.00012572304816936	0.00749391198659197	1.32220691058261
SEC23IP	1.35286469995003	7.72976011069536	5.08929415858533	0.000127146765524385	0.00752434582954709	1.31149027127552
TIGD3	1.85330550254787	6.44499462614768	5.08728699046175	0.000127644293926781	0.00752434582954709	1.30777342746486
LPXN	1.09772329603966	10.950295244141	5.0865040114829	0.000127838919925694	0.00752434582954709	1.30632337669138
NFE2L1	1.27948133230235	8.8486256792696	5.08552763705958	0.000128082047676194	0.00752434582954709	1.30451505240357
ZNRF2	1.2599861929075	8.39885655752229	5.08433160275453	0.000128380523648288	0.00752434582954709	1.30229973145977
C18orf21	-1.11570554008885	10.3598775520631	-5.08395577666282	0.000128474460980007	0.00752434582954709	1.30160357976835
GPANK1	1.23582887890242	9.526965233101	5.08085793785606	0.000129251470134576	0.0075479112139168	1.29586468002135
HCK	2.61270588755021	13.2241237312381	5.06919075001591	0.000132221668397708	0.00769417172773154	1.27423947388702
PMEPA1	2.09727759070952	5.90472897667998	5.06803440660289	0.000132519858516049	0.00769417172773154	1.27209522500002
MAEA	1.36492310821664	9.52017549218765	5.06369149025977	0.000133645992561035	0.00772593845236834	1.26404045856789
MNDA	3.02762394596016	11.77820434642	5.06229460463993	0.000134010305393014	0.00772593845236834	1.26144915074093
CAMKV	-1.98446620227957	9.8930609712366	-5.0600506032122	0.000134597695937085	0.00772593845236834	1.2572858651287
ARGFXP2	-1.21538836641672	6.38914568615153	-5.06002791467393	0.000134603648443802	0.00772593845236834	1.25724376787505
GK	2.54395895013017	8.94397038336875	5.05857886147178	0.000134984381557237	0.00772593845236834	1.25455499725947
PGLYRP1	3.46320904694802	8.78589616216084	5.05676697044099	0.000135462012867804	0.00773131210551744	1.251192587733
CSE1L	1.29161730439434	7.20304208281689	5.05104210121414	0.00013698263331815	0.00778417349574893	1.24056591119426
GATSL3	1.30505116053712	7.28108482864097	5.05009930606417	0.000137234739442823	0.00778417349574893	1.23881546248869
GANC	1.12577367233671	6.38583276211388	5.04893285132042	0.000137547315455731	0.00778417349574893	1.23664959644912
MAP1LC3C	-1.23762274292526	7.2024788611436	-5.0471992021667	0.000138013240872496	0.00778708644562635	1.23343024491936
KCNJ4	-1.20069180405857	7.11625631441404	-5.04481863453343	0.000138655682893164	0.00778708644562635	1.22900895122882
HNRNPM	-1.14105683878774	14.0100165611993	-5.0444393379222	0.000138758327988279	0.00778708644562635	1.22830443803512
AVL9	1.36530288384737	8.15352303212041	5.04211757976833	0.000139388352183385	0.00780071425399625	1.22399155613636
NACA|NACAP1|NACA2	-1.3476419979282	15.1585926023968	-5.03940175503767	0.000140129055428575	0.00782044343412604	1.2189457838598
RGL4	1.98022321324974	7.84067467465682	5.0352249069304	0.000141276166397091	0.00782437911512587	1.21118371469273
CYP4F3	1.68527948807189	5.47955726405782	5.0349041051586	0.000141364669573923	0.00782437911512587	1.21058745882255
LCE3C	-1.51663425406844	6.05775136698469	-5.03304748879096	0.000141877999650612	0.00782827896799385	1.20713641454571
RNF5|RNF5P1	1.05418586848619	9.84651104066383	5.03184230820806	0.000142212245112709	0.00782827896799385	1.20489601185976
SLC43A2	1.75241146200528	11.71345475617	5.0282151252911	0.000143223119662443	0.00786244193961647	1.19815204669311
LOC100996465	-1.8060577804701	8.16782145888492	-5.02572108540714	0.000143922491724808	0.00787936532820574	1.19351394535188
ZFP3	1.40099922701698	5.70491424270922	5.01932471814121	0.000145732291509593	0.00792814140802857	1.18161517388983
SEMA4A	1.57320912372961	10.9935203913791	5.01863428950002	0.000145929041196546	0.00792814140802857	1.18033050115368
PDCD11	1.61156955873119	6.78603868941333	5.01840666269585	0.000145993967458113	0.00792814140802857	1.17990694529427
CEBPE	2.44316147368556	7.30783646615096	5.01631658575778	0.000146591517047739	0.00793919165043226	1.17601753421843
WIBG	1.25781524174219	9.41797607500423	5.01105226891841	0.000148107780048143	0.00799980548158161	1.16621874885142
TLR10	2.04518118365852	6.18337161074779	5.00813312241708	0.000148955533594102	0.00802408324951969	1.16078365780588
CD300E	1.13997555206255	9.92366076604725	5.00254561444722	0.000150592193680707	0.00808435601496239	1.15037740668963
ZFP91	-1.08954982575337	12.0104740431018	-5.00157987168542	0.000150876947517043	0.00808435601496239	1.14857839525261
TMPRSS2	-1.44226717660116	7.54470058866037	-4.99761652171857	0.000152051387184109	0.00810937772903796	1.14119413123634
NEK7	1.02872954568755	8.24945455420134	4.99728871928109	0.000152148944337934	0.00810937772903796	1.14058330189819
OPRL1	2.13346248799798	8.10218949088478	4.99169406894522	0.00015382395286587	0.00817702157886195	1.13015611007988
UBE2L3	1.55367211757993	7.83165336845303	4.98687030749519	0.000155283421500634	0.00819316186760414	1.12116253214735
NAGK	1.61685797043844	11.1431120084938	4.98543493621318	0.000155720455249993	0.00819316186760414	1.1184858164906
UNC45A	1.30951130225306	9.84637918308122	4.98529192571482	0.000155764067687479	0.00819316186760414	1.1182191128718
LHX2	-1.75640250957216	6.13473191413828	-4.98460959113003	0.000155972325667481	0.00819316186760414	1.11694657593613
CD53	1.29150684610938	12.428564605177	4.98399247571939	0.000156160925058817	0.00819316186760414	1.11579562097239
IFNAR2	1.10887753530099	9.85232644033495	4.98176504054805	0.00015684361944134	0.00820716262712234	1.11164093293899
IKBIP	1.47470954831966	5.45021761668331	4.98046820893801	0.000157242506282286	0.00820716262712234	1.10922175283556
MRPS6	1.2557327283048	11.878303226641	4.97193228591207	0.00015989426232849	0.00827361683365218	1.09329314295008
FAM131B	-1.29475220590117	9.17896180410125	-4.97108479448499	0.00016016004608386	0.00827361683365218	1.09171117127247
GOLPH3L	1.98503147722691	7.10490135078677	4.96865418587549	0.000160924843673839	0.00827361683365218	1.08717357504452
DGCR2	1.16698269354804	10.3318730103164	4.96624942430211	0.000161685213326001	0.00828873280630777	1.08268350897766
VRK3	1.15567081553349	8.68408953596623	4.96422295625579	0.000162328843779366	0.00830060714625098	1.07889921865654
CACNA1E	1.65252030078071	3.83302300570174	4.96164294669372	0.000163152108755612	0.00830432553670477	1.07408049038603
IFIH1	1.18118920552043	9.0360457517026	4.9614122403502	0.000163225935004472	0.00830432553670477	1.07364955598839
SGSM1	-1.57729380760454	10.7962291166151	-4.9587218750888	0.000164089400550358	0.00832722708536036	1.06862375914164
VASH2	-1.2997351437292	5.16489164079768	-4.95617051522929	0.00016491260187952	0.00834797535192634	1.06385680686898
HCFC2	-1.08769573631769	9.02718958582062	-4.95173296837446	0.000166354538669468	0.00836270565591302	1.05556379255028
SPCS2	-1.2034661316285	8.20147013890768	-4.95052431990217	0.000166749523835397	0.00836270565591302	1.05330461453208
LOC728431	1.35274981990361	6.92523367244741	4.95017477827613	0.000166863933770638	0.00836270565591302	1.05265122574719
PLXNA4	-1.08497469683469	6.14747880945115	-4.94690042952775	0.000167939610633697	0.00837494885009183	1.04652984217119
NFE2L2	1.03370031574888	10.2695528084646	4.93684427437561	0.000171288110696363	0.00848359793228875	1.02772164955579
MPP1	1.0409090661176	11.9542748680376	4.9367787649419	0.000171310148132708	0.00848359793228875	1.02759908547657
MRVI1	2.62739066146772	7.36226853014784	4.9365665323903	0.000171381563430859	0.00848359793228875	1.02720200794889
APOL1	1.387314973625	5.82609998394458	4.93492782313463	0.000171934015519737	0.00849008483008858	1.024135870994
ACOT2	-1.14790716079312	8.70252226484072	-4.92801704430951	0.000174284081201994	0.008556932970019	1.01120171557586
PET117	-1.3415885781134	9.81263556503279	-4.92764140270492	0.000174412765489864	0.008556932970019	1.01049850061111
EGR1	4.19677878204041	10.1939051017396	4.92389351928676	0.000175702058201037	0.008556932970019	1.00348138124039
CTDSP1	1.51930450663173	11.3237336479495	4.92283053307157	0.000176069515622118	0.008556932970019	1.0014908524367
TMCC1	1.80511180948581	9.39087102687103	4.92243335040893	0.000176207018425814	0.008556932970019	1.00074706001263
IL4I1	1.64282299687493	7.93874771223441	4.92197622638419	0.000176365409579496	0.008556932970019	0.999890993353989
IGSF8	1.04628867862276	8.27048002885072	4.92129372848582	0.000176602164637515	0.008556932970019	0.998612816498764
ASAP1	1.21264339879976	10.0261043139944	4.92105352792431	0.000176685566859974	0.008556932970019	0.998162957225563
LINC00261	-1.1721730634549	6.33656142804445	-4.9176369583625	0.000177876267630787	0.008593940441145	0.991763479655066
RAB11FIP2	-1.39025503949458	10.3316071539305	-4.91381236395293	0.00017921897791644	0.00863809748345101	0.984598059248053
BATF	1.29372230729648	9.98619549526822	4.90892936494826	0.000180948452475513	0.00870064074468773	0.975447126322015
ZNF2	2.16312823529727	5.2233371628379	4.90653978968283	0.000181801054199143	0.00872082342607175	0.970967915331221
RAB22A	1.41137355525407	8.63236960819881	4.89873141265817	0.000184616049117351	0.00880589249930369	0.956326456846414
TRAK2	1.083984892772	8.91527626882396	4.89750695708701	0.00018506153168776	0.00880589249930369	0.954029817573967
RHD	1.80597899427579	5.94072469373853	4.89705701861427	0.000185225506714395	0.00880589249930369	0.953185849071463
ATP5G2	-1.00850529288862	13.3809747848102	-4.89679024936822	0.000185322798416874	0.00880589249930369	0.952685447271531
MAK	1.60988835753326	5.65702269778946	4.8878293721546	0.000188621620082615	0.0089415524230693	0.935871794500536
ADRB2	1.27606739241684	8.15090634164025	4.88626332897638	0.000189204315086833	0.00894812050716999	0.932932375344824
RPSA	-1.30095410347609	9.5525754406997	-4.88418801427822	0.000189979357145808	0.00896373327498032	0.929036615067721
CLEC4E	2.93020203948901	5.27435163322543	4.8806925394829	0.000191292166439447	0.00900458709639146	0.922473778935978
TNFRSF10C	3.83342911241647	9.70931033017451	4.87834891277615	0.000192177598931484	0.00902387161473004	0.91807274674153
ZNF594	1.51265605649765	5.61223904128044	4.87270878224322	0.000194325802736334	0.00906268969381693	0.90747861405219
FAM20C	1.49141310519404	9.2670268876926	4.86976000535682	0.000195458753647495	0.00909447461832814	0.901938273966145
TRMT1L	2.30410522288733	5.92247886091438	4.86427489810377	0.000197584311575188	0.00915953838793067	0.891629774209958
RWDD1	-1.13664038076214	11.9887228599372	-4.86380789643271	0.000197766377066057	0.00915953838793067	0.890751944276146
METTL16	-1.24970021607636	10.1555607009272	-4.86212621441134	0.000198423430206169	0.00916889185404517	0.88759064760749
WIF1	-1.06873947444324	5.51828111651612	-4.85751090336332	0.000200238257025101	0.00921317381678458	0.878912871041404
ESYT1	1.35859403229015	11.3640562975654	4.85736393259093	0.000200296328572574	0.00921317381678458	0.878636493013992
DOK3	1.33479442941831	11.6353439326997	4.85211630359279	0.000202381186914988	0.00928786736395503	0.868766673472225
ZBP1	-1.06851740086713	8.37963491465849	-4.84876486722588	0.000203724371691892	0.00931284917347149	0.862461542435079
TNFRSF8	2.06922902444539	9.02041407317096	4.84845250441368	0.000203850026579686	0.00931284917347149	0.861873820023956
HAVCR2	1.71775972056135	8.09967680327292	4.84371778103321	0.000205764471594934	0.00935890842285123	0.852963854563861
COL6A2	-1.223017074669	8.9253409968974	-4.84366163355953	0.000205787285021249	0.00935890842285123	0.852858178514255
LIMA1	1.54124603295943	6.14063935340737	4.83769349950168	0.000208227116317903	0.00943651263599736	0.841623350753315
VPS35	1.22701121144796	10.8293242770539	4.836610030282	0.000208673231641316	0.00943651263599736	0.839583306017947
PEG3	-2.20803144058001	7.24157560706556	-4.83147960181919	0.000210799062913532	0.00943651263599736	0.829921451203762
DHDDS	1.03372421897015	6.76110312946874	4.83093365102632	0.000211026589639089	0.00943651263599736	0.828893111076559
SRA1	1.40185767414828	8.40058934104634	4.83085847761952	0.000211057938179885	0.00943651263599736	0.828751513484984
RSL1D1	-1.2544428875886	10.6039228506783	-4.82841380432879	0.000212080022774194	0.00943651263599736	0.824146336493949
CRIPT	1.65428848441143	7.3766023198395	4.82764393526152	0.000212402947810358	0.00943651263599736	0.822695944007268
C3AR1	3.19553639954373	8.7871400006546	4.82706740022717	0.000212645109259149	0.00943651263599736	0.821609737390628
VNN1	2.67313302310242	6.20876536417601	4.82527749000192	0.000213398734902491	0.00943651263599736	0.818237254691581
OR6A2	-1.01386086160682	6.06330582973398	-4.82459330188417	0.000213687531601174	0.00943651263599736	0.816948034277711
NME6	1.34566739247509	6.22230427721108	4.82423034541685	0.000213840899199069	0.00943651263599736	0.816264090796627
SETX	1.04954791170069	10.3517773733295	4.82353812729877	0.000214133710629926	0.00943651263599736	0.814959654815956
LIPI	-1.47677040809684	5.69721625825774	-4.82242388631862	0.000214605906300831	0.00943651263599736	0.81285982973682
TANGO2	1.14498085416009	9.19906587866358	4.8213227482326	0.00021507360163047	0.00943651263599736	0.81078455587001
TRIM6-TRIM34|TRIM34	1.05527912271802	8.17428115529452	4.8204238209777	0.000215456187648721	0.00943651263599736	0.809090276878162
PSTK	-1.52474595720785	7.20471538737454	-4.81656848224346	0.000217104987866974	0.00948810019643366	0.801822753756817
UNK	-1.39064521610372	14.5902059989846	-4.81376082112109	0.000218313894994978	0.00952028147719443	0.796529076809949
BEX4	-1.26473961693648	10.5975969712937	-4.81119780172057	0.000219423511159077	0.00953476343760341	0.791695861515612
RAB40C	1.35276723469178	10.6791689873067	4.81009722713559	0.000219901765212615	0.00953476343760341	0.789620219563681
ZNF250	1.25593936411886	5.88761347846418	4.80972038847221	0.000220065766540209	0.00953476343760341	0.788909484005497
FCGR2A|FCGR2C	1.29408840479805	12.2517502277372	4.80401335603887	0.000222564921422031	0.00960174619248319	0.778143749921961
ACTR3	1.07948773151817	12.981622488456	4.80210065639619	0.000223409023599322	0.0096175675180674	0.774534798662614
NAMPT	1.63225101804801	11.5258975817633	4.79948959662762	0.000224566640565205	0.00963448742820499	0.769607477664152
EXOSC4	1.76588874536558	8.78704575273226	4.79905823171901	0.000224758479736752	0.00963448742820499	0.768793375263727
GOSR2	1.01604909281609	8.0406009236282	4.79554092621996	0.000226329020295382	0.00968121182991733	0.762154471158444
IL22RA2	-1.14033411064434	7.33915381436997	-4.79442112719594	0.000226831395836963	0.00968214434730359	0.760040556317604
FCGR2C|FCGR2A	1.08580290020797	12.5546385962849	4.78746497780533	0.000229977926644628	0.00979569828352924	0.746905786382636
SAMD9	1.29753368772126	8.59276785338081	4.78629634494544	0.000230510931127695	0.00979589717098474	0.744698603762034
CENPC1	-1.62639175468843	9.46356801736848	-4.78431692004643	0.000231416631245306	0.00979589717098474	0.740959733241128
COPS8	-1.02841854149037	11.6458681734869	-4.78316685234533	0.000231944532767416	0.00979589717098474	0.738787203418135
KCNJ15	2.70886295251998	7.51558801364013	4.78138968973744	0.000232762718193072	0.00979589717098474	0.735429767235055
MICU1	1.09882756342441	11.0363865674839	4.77841829409961	0.000234137349673282	0.00979589717098474	0.729815370849255
DPEP3	2.05459113118663	6.9604932752798	4.77804961652293	0.000234308488937171	0.00979589717098474	0.72911869160678
DDX55	-1.08558303962673	8.7032367026073	-4.7745638624173	0.000235932938028866	0.0098412855123552	0.722531002578168
SLC25A19	1.3718840209968	8.902647972952	4.7706853013365	0.000237754060462249	0.00986975773205732	0.715199335613813
STK40	1.64135616345856	12.3563648278028	4.76998336289158	0.000238085186766261	0.00986975773205732	0.713872275551221
JRK	1.22650365985975	6.61244464979312	4.76482577578997	0.000240532766477561	0.00995074670682426	0.704119818875018
ZC3H10	1.42842022760832	6.85685363592517	4.7616616136153	0.00024204713563182	0.00998610084995565	0.698135237263125
RNF167	1.1171401330153	9.5934912449049	4.76097158652666	0.000242378682465296	0.00998610084995565	0.696829995560888
SSH3	1.38969740135416	7.95238817594318	4.75871125602266	0.000243468007333591	0.0100011792912809	0.692554024320777
PYCR2	1.14861977054985	10.0686791396401	4.75815370627364	0.000243737481114753	0.0100011792912809	0.691499193652266
SLC9C2	-1.25335408852576	4.21816839501372	-4.75664352834018	0.000244468917938792	0.0100108034343757	0.688641906740231
FAM76A	-1.09457912192172	8.502167079101	-4.75431349266944	0.000245601871708791	0.0100151480572609	0.684232931366362
TFDP2	-1.26024659821155	9.36649850380359	-4.75336148385176	0.000246066326914386	0.0100151480572609	0.682431331973645
ZNF248	1.2757125344367	5.88010386062013	4.74852722060765	0.000248438781008801	0.0100768430097531	0.673281318336169
DHFRL1	1.4077006472222	4.85805878910761	4.74787180214504	0.000248762237800318	0.0100768430097531	0.672040579418456
MOSPD2	1.69950678247236	9.25127836957954	4.74722344902991	0.000249082633585995	0.0100768430097531	0.670813168429105
STX3	1.99442258212866	9.56965513342296	4.74526857157459	0.000250051242159597	0.010095756264107	0.667112065109977
LOC400499	2.0327703891626	6.5942001644498	4.74397155603206	0.000250696026627972	0.0101015456969475	0.664656234713437
EFNA3	1.49221818784531	6.3276893842584	4.74038140099116	0.000252489723030098	0.0101332877487797	0.657857490507196
OR51S1	-1.08378071298323	7.07279142462772	-4.73894116675532	0.000253212987615741	0.0101421114542631	0.655129689576134
GMPR2	1.11794491172876	9.70930966168772	4.73653988554878	0.000254423613232319	0.0101703820154594	0.650581156089845
SPIB	2.06087907290897	9.24755366110392	4.73384649189174	0.000255788588704231	0.0102011960333624	0.645478540201928
RTN4R	1.55833018461531	7.55000647320594	4.73175233633164	0.000256855076481993	0.0102011960333624	0.641510622468367
ZNF81	1.122949828183	5.22860533708299	4.72971324411021	0.000257897912636754	0.0102011960333624	0.637646571072236
FPR1	2.25768721216444	11.9276148336854	4.72949992186226	0.000258007261334562	0.0102011960333624	0.6372423018722
AQP9	2.8434160406499	10.2736281412988	4.72922910891787	0.000258146148311165	0.0102011960333624	0.636729074228903
GBA|GBAP1	1.40736821506648	9.77108385871824	4.72883774282117	0.000258346996948163	0.0102011960333624	0.63598736755347
RHOB	1.24634557194468	10.7314957499513	4.72739184219418	0.00025909042484769	0.0102011960333624	0.633246988534645
PDZRN4	-1.32837131079282	4.24561462784544	-4.72706385593626	0.000259259368704814	0.0102011960333624	0.632625332397806
UBE2T	1.46818273326263	6.76063753398882	4.72316830313796	0.000261274622482342	0.0102011960333624	0.625240903451752
ZNF507	-1.55228838938029	7.07329771112364	-4.72220227083697	0.000261776857559356	0.0102011960333624	0.623409429760048
ATL2	-1.2706820816689	9.99525987073407	-4.7201265363519	0.000262859378765346	0.0102040074795163	0.619473756099924
DRD5|LOC101060524|LOC101060475|LOC100996734|LOC100996730	-1.97886965872615	8.09627449490503	-4.71841079615768	0.000263757629509842	0.0102040074795163	0.61622028896625
HDDC3	1.5180887589815	6.16336275416154	4.71678654378327	0.000264610888688955	0.0102040074795163	0.61314000818055
PLXNB3	1.45251460618029	5.46724229021937	4.71593457991554	0.000265059579167331	0.0102040074795163	0.611524202961461
RBPMS2	1.76729327865337	7.63324376710329	4.71532046782105	0.000265383488624117	0.0102040074795163	0.610359449950078
PANX2	2.15126283236919	7.86058830735973	4.71424001602555	0.000265954353256783	0.0102040074795163	0.608310115702439
OSTF1	1.44333591722851	9.94641251080435	4.71416322621757	0.00026599497369441	0.0102040074795163	0.608164460680365
KRR1	-1.36033522559092	9.6544161550399	-4.71338443037945	0.000266407303033978	0.0102040074795163	0.606687203177756
CLRN1-AS1	-1.32089192677285	6.68766804564841	-4.70577796290924	0.000270469193772118	0.01033992950081	0.592255410818076
RNASEH1	-1.26724427839478	10.3822023487755	-4.70477505837273	0.000271009476034528	0.0103409619577039	0.590352124625833
TOR4A	1.87508626718378	9.30639731479011	4.69912501949815	0.000274074031661647	0.0104184330488438	0.579627587744426
MIA3	1.1868708957941	7.58729555522108	4.69365401503613	0.000277075400493129	0.0104566317790696	0.569239589012023
CHST15	2.29385820967826	9.49139537757627	4.69357735586359	0.000277117694321859	0.0104566317790696	0.569094010437049
PFKFB4	1.31983773065766	9.6340434569227	4.69350978520094	0.000277154979402549	0.0104566317790696	0.56896569074939
MBP	1.22010602111301	9.94618276593799	4.69087958356153	0.000278610318713043	0.0104918917590873	0.563970438584829
RBM38	-1.27926594828816	13.774695962634	-4.68750281360346	0.000280490259956337	0.0105087012055849	0.557556219426338
FAM155A	-1.49666018435085	5.36877659384145	-4.68739504045045	0.000280550474288385	0.0105087012055849	0.557351482706053
C1orf74	1.63801119430966	5.16428857450996	4.68645076889157	0.000281078619634978	0.0105087012055849	0.555557596123156
SLC24A4	2.51615429349376	6.50490563235294	4.68592367784473	0.000281373873482149	0.0105087012055849	0.55455620952725
ROS1	-1.20696969778877	5.04955203326011	-4.68540505071633	0.000281664697027638	0.0105087012055849	0.553570873878342
COG6	1.02908006079451	7.04761091645933	4.68140653475259	0.000283917278863609	0.0105536557514117	0.54597315603459
HPS5	1.10975869341644	6.76666339767595	4.67733732282663	0.00028622868172454	0.0106199802038753	0.538239349331763
PKNOX1	1.05988423657609	7.87745897187331	4.67276485612854	0.000288849007744117	0.0106778733193041	0.529546964579709
ZSCAN5A	1.49361790992545	5.66740094711466	4.67175502777046	0.000289431018623293	0.0106797925498232	0.527626952888581
DDX25	1.42324845543565	6.22317990358263	4.66718624143109	0.000292079304391184	0.010739579780805	0.518938851614626
RBM3	-1.4985037671016	12.9749798903799	-4.66685027844965	0.000292275023632683	0.010739579780805	0.51829988980306
RAB14	1.18942366380498	5.95943145258299	4.66565762422118	0.000292970906460207	0.010739579780805	0.516031506039195
IL1R1	1.81505074129695	7.96678850302765	4.66529376904375	0.000293183544916996	0.010739579780805	0.515339437084779
LCP1	1.08542119296656	15.441216360319	4.66413606496664	0.00029386116642169	0.0107448655533535	0.513137338451025
CSF3R	1.88703124797643	14.9636138242865	4.66166090752876	0.0002953153108838	0.0107596113203099	0.508428802251225
RPS7	-1.23890536697588	14.8893532076953	-4.66103682413982	0.000295683121742935	0.0107596113203099	0.507241495041892
ANKRD46	1.17053837419551	6.76990219302056	4.66072578140719	0.000295866613959979	0.0107596113203099	0.506649726581623
DSCAM	-1.29694042936174	5.16594151800989	-4.65900798740465	0.000296882092589787	0.0107770874223539	0.503381386173579
MDFIC	-1.04674724483426	8.33423223167334	-4.65669746301216	0.000298253609902013	0.0108074019401005	0.498984803490657
ADAT3	1.34003291281442	7.81134532795154	4.65516568420696	0.000299166450269618	0.0108210170082262	0.496069747318136
SAMD9L	2.11532531040603	8.25468518611096	4.65398087019553	0.000299874488573254	0.0108271887478232	0.493814814188506
AVIL	1.68868416474624	6.0719425764317	4.65297295463211	0.000300478167031051	0.0108295771577363	0.491896437280056
CYB561D2	1.33159478302454	10.0275421417193	4.64559071199072	0.000304937860245679	0.0109157572903038	0.47784248391342
ZSCAN21	1.57003630997996	7.22959841463254	4.64452031132992	0.000305590116570325	0.0109157572903038	0.475804233800875
MOSPD1	1.01578609408442	7.61798950793107	4.64390424527079	0.000305966169775946	0.0109157572903038	0.474631070471431
LM	-1.43373969955286	10.8843657686578	-4.64380559707692	0.000306026429763011	0.0109157572903038	0.474443212838812
ZNF79	1.20204717112012	7.47048657987316	4.64370138895849	0.000306090099298832	0.0109157572903038	0.474244766232567
DNAJC5	1.2391827111326	9.36584220488765	4.64365219580228	0.000306120160273076	0.0109157572903038	0.474151085854341
FAM171B	-1.05315190166303	6.41381992669711	-4.6405468523119	0.000308023919340055	0.0109513989583078	0.468236952458146
STX7	1.48538555110947	8.91000839805207	4.64024951602513	0.00030820684019261	0.0109513989583078	0.467670622126371
ESR1	-1.79938405925464	8.52164782616724	-4.63860082942631	0.000309223134183057	0.0109681663457501	0.4645302355276
TCL1A	1.68000204211015	9.69028013800325	4.63569462412428	0.000311022976575003	0.0110126184693437	0.458993863083899
LOC101059921	1.2471017136601	6.08913606573206	4.6345531172507	0.000311732860192094	0.0110183893584037	0.456819032372566
LYPD8	-1.04062138806121	11.1167328785014	-4.63195720807073	0.000313353407009113	0.0110369424668053	0.451872730782359
SLC30A6	1.00748557047122	6.5007096232452	4.62971333739718	0.000314761150454179	0.0110478970351922	0.447596648665712
PPP1R2	-1.66617572139665	12.0134736335072	-4.62595212311094	0.00031713540370947	0.0110925815599561	0.440427839721237
NBR1	1.23851165992386	10.3020951399975	4.62370746978681	0.000318561079405535	0.0111038928491061	0.436148874257253
SMAD7	-1.50672539626836	10.435645978568	-4.62271131771336	0.000319195883038037	0.0111068038956258	0.434249750945821
FAM118B	1.55344836696474	5.78952956862293	4.61766926310704	0.000322428924334658	0.0111806807892777	0.424635714819621
HORMAD1	1.18316362918879	4.54735472070256	4.61532358066191	0.000323944440646546	0.0111964779742416	0.420162150188425
BCLAF1	-1.10341973147919	11.9754433647599	-4.61331092273744	0.000325250617297891	0.0112014088661549	0.416323263861979
PPCDC	2.38087174258515	7.47800049069247	4.6101097028935	0.000327339286881442	0.011234931197275	0.410216495835085
TLR8	1.67606113351657	8.03391472285684	4.60712007767038	0.000329302321877819	0.0112639284870499	0.404512430137917
PATZ1	-1.05229094911418	9.50415606051047	-4.60298905851966	0.000332034699727743	0.0113043302292333	0.396629142091132
CNTNAP3B	1.25920830551083	4.72819401113074	4.60219834455273	0.000332560346644616	0.0113043302292333	0.395120012812514
PISD	1.11426060477335	10.9058528661072	4.60212900509196	0.000332606482466593	0.0113043302292333	0.394987670897155
ATP6V0E1	1.20003898574034	13.6902280148408	4.60194665635713	0.000332727841660561	0.0113043302292333	0.394639636143919
ARMC8	-1.23258226130367	8.84575104503071	-4.59934395285913	0.000334464985925178	0.0113400336637799	0.389671692638465
USP32	1.51909713548443	8.84790563363117	4.59700371255955	0.000336034892379088	0.0113554914267972	0.385204143989261
ZNF573	1.61332183708745	7.76341614819638	4.59633001262746	0.000336488230595022	0.0113554914267972	0.383917939640787
CD79B	1.04519942931258	10.2236891285668	4.59389073589773	0.000338134892444931	0.011391979394796	0.379260574770991
NLRX1	1.19379872829606	8.90007480531358	4.59186941542693	0.000339505667180052	0.0114159300228387	0.375400768758276
B3GALT5	-1.29217388069466	5.02659096774216	-4.59092418238376	0.000340148638486955	0.0114159300228387	0.373595660954048
HIP1	1.62135668190183	6.48688654661866	4.58633538397719	0.000343287843169516	0.0114621142197071	0.364831175504261
RTN3	1.25411833294062	11.5104727545058	4.58583758753173	0.000343630167702541	0.0114621142197071	0.363880270291015
MOAP1	-1.21658223665729	12.1473172862169	-4.58457372776276	0.000344500871579189	0.0114721637350511	0.361465897225438
ATP2A3	1.37139444060126	12.5506963909277	4.58351415229169	0.000345232581840494	0.0114729806407761	0.359441648808502
ANKRD45	-1.19640042232499	6.59987644136127	-4.58209022735515	0.00034621841066117	0.0114729806407761	0.356721158240232
CETN3	1.62080885640466	6.65790707296292	4.58053288693143	0.00034729991198259	0.0114729806407761	0.353745537887643
SMPD4|LOC150776	-1.30889241183321	11.3491896688562	-4.58042822343296	0.000347372720051295	0.0114729806407761	0.353545547990178
ZNF14	-1.27368557523063	8.71189241597576	-4.57879734411859	0.000348509247829127	0.0114916789132789	0.350429140081404
PDE4DIP	1.39641138879922	9.99142930947194	4.57557936128843	0.000350762991151651	0.0115470947430266	0.344279197537914
MBOAT2	1.69362886261563	8.54603927670794	4.57212364945767	0.00035319987140135	0.0116083487913915	0.337673781237521
TMCC2	1.15524164894978	5.14296106150368	4.57003120792134	0.000354683836228539	0.0116381355838703	0.333673610871323
CLN5	1.39796412361426	7.41155710067065	4.56897975097289	0.000355431943092258	0.0116437192804548	0.331663351975105
SAT1	1.19761902769769	15.2678515306951	4.56777040184609	0.00035629438964993	0.0116530244614889	0.329351087127038
PNO1	-1.07381984610387	8.65773854015505	-4.56618843676653	0.000357425806022484	0.0116644523719531	0.326326165815506
SPTSSA	1.45148977027134	7.11563473551397	4.56432023149728	0.000358766683728739	0.0116644523719531	0.322753598430478
SLC25A37	2.06217435641154	12.9643197638825	4.5636666286852	0.000359237014237818	0.0116644523719531	0.321503633108509
TYW5	-1.26425860395199	8.58437597992716	-4.5632479346252	0.000359538637165973	0.0116644523719531	0.320702890681626
EMR3	1.866538509496	7.24040639063211	4.55829793458785	0.000363124301680268	0.0117618413278977	0.311234827146158
SLA	1.57107346778561	11.3930087360851	4.55669123812068	0.000364296016355053	0.0117808536781786	0.308161117530251
BRICD5	1.06943986033291	9.23349423436811	4.55284808743569	0.000367114451819702	0.0118345762237658	0.300807908008908
CXCR2	4.12899859440938	10.6639802155188	4.5528241369655	0.000367132086159411	0.0118345762237658	0.300762078367834
DHRS13	1.68990878829008	10.1334000110728	4.55155939709666	0.000368064527611512	0.0118456805715481	0.298341897118266
C9orf78	-1.22341992252031	12.5249663201611	-4.55025987412874	0.000369025141080936	0.0118576547326278	0.295854993138899
CWF19L1	-1.23707375196397	11.3058096545157	-4.54863592167728	0.000370229186311426	0.0118774003449304	0.292746995514855
ACBD7	-1.18895139166895	5.95130499974956	-4.54472110633724	0.00037314831882388	0.0119258692342824	0.285253581150154
UBE2R2	1.08223029960985	12.1789043017849	4.54423046254835	0.000373515832969286	0.0119258692342824	0.284314326650177
MLLT1	1.09802719187919	10.899128064179	4.54183201512993	0.000375317721918562	0.0119531730985642	0.279722569260284
KDR	-1.00510316898624	5.689957655817	-4.54151363583461	0.000375557580353956	0.0119531730985642	0.279112999547342
NFAM1	1.91516312069613	10.127172694982	4.53954971669969	0.000377040620606365	0.0119651476005356	0.275352658876851
ST3GAL6	2.00039228716901	6.68873363978905	4.53809970107524	0.000378139439217964	0.0119651476005356	0.27257605664911
PPP1R11	1.01528081070277	9.75921052536512	4.53784305128093	0.000378334269314882	0.0119651476005356	0.272084582611464
LINC00116	1.31944392470771	8.38990376618343	4.5371494847256	0.000378861289858694	0.0119651476005356	0.270756398766795
CKS2	1.71251768916164	7.82770808373868	4.53709428152061	0.000378903269426799	0.0119651476005356	0.270650682327107
C9orf64	2.40986610416471	5.57037818931118	4.53522767918211	0.000380325545193175	0.0119912656635476	0.267075888217484
UBE2Q2	-1.16012648952259	11.7126836659215	-4.53254975945382	0.00038237556955954	0.0120242249222721	0.261946726914061
GPR141	1.45319665010501	4.80259810814142	4.53230362551959	0.000382564559248347	0.0120242249222721	0.261475258993106
CTBP2	1.32420078906792	7.57979616203494	4.53017647409769	0.000384201847620974	0.0120568763614015	0.257400472327557
FBXO43	-1.1464216299021	6.89211800598025	-4.5289094818996	0.000385180472462767	0.0120687884583318	0.254973206788077
ALOX5AP	2.36965457068091	12.7219265852359	4.52385887996622	0.00038910700154905	0.0121519779071098	0.245295889811135
PHF21B	-1.06600565348756	6.23333646497051	-4.5236256988175	0.000389289272378015	0.0121519779071098	0.244849039132856
LOC283761	-1.35623467272829	8.03131981421526	-4.52313970418635	0.000389669441164685	0.0121519779071098	0.24391769920459
MX2	1.39239857585392	10.4624055548322	4.51861373669411	0.00039322818579898	0.0121765414935333	0.235243243687001
PAOX	1.10860548853011	6.88773577292775	4.51838198337647	0.000393411305554214	0.0121765414935333	0.234799013595154
GBA	1.71809194192857	7.83242619954016	4.51645356656557	0.00039493843379063	0.0121765414935333	0.231102382326511
IVNS1ABP	1.22778147612922	10.3837929803869	4.51599143318438	0.000395305301681727	0.0121765414935333	0.230216454732872
AP3S2|C15orf38-AP3S2	1.1478503208677	7.8551386665463	4.51579806663669	0.000395458910646064	0.0121765414935333	0.229845757568232
IQGAP1	2.03485955041264	13.4964715860947	4.51527834818541	0.00039587207416808	0.0121765414935333	0.228849403488576
YBX1	-1.08222608538304	14.7324891599133	-4.51031931441001	0.000399836686890991	0.0122316506236667	0.219341138239461
CIDEB	1.53647578017011	6.11620055405031	4.50964311384204	0.000400380432140125	0.0122316506236667	0.218044436870063
ANXA3	2.36044311501955	9.42491261313606	4.50917459248699	0.000400757622744168	0.0122316506236667	0.217145961784727
DNTTIP1	1.45690564292072	8.43553139098971	4.50777869951019	0.000401883567065301	0.0122316506236667	0.214468960121952
C17orf80	1.37871088372758	5.70770100196443	4.50774155696491	0.000401913570897274	0.0122316506236667	0.214397726759583
DYSF	2.16626991282631	9.64489588126378	4.50628874949792	0.000403088953242838	0.0122489187646809	0.211611376536391
TRMT2A	1.07547046943208	8.60613371021457	4.50508174594661	0.000404068146311101	0.0122540796884206	0.209296304702696
SNORD36C	-1.38977208713062	10.127865533577	-4.50300768147213	0.000405756442786735	0.0122565432506377	0.205317862844176
PEX12	1.14507904556646	4.63428716662378	4.50271531965088	0.000405995006563316	0.0122565432506377	0.204757026020037
ARPC5L	-1.04317424217394	12.4641178772864	-4.50224187117886	0.000406381639520822	0.0122565432506377	0.20384879423283
ENC1	-1.27288263521291	10.6228247168731	-4.49990145409279	0.000408298442992219	0.0122775951208421	0.199358787106951
RPF1	-1.33466584085354	11.5100908352639	-4.49329018052484	0.000413763240906833	0.0123680831076409	0.186672533151127
LRTM2	-1.42451034276879	8.63615443748714	-4.49083969786	0.000415807750368756	0.0123924241814783	0.181969313827728
OR5M11	-1.15629035091935	8.39282743260048	-4.48855737783512	0.000417721258002199	0.0124310637887301	0.177588349174853
RXRA	1.97883833500525	10.4050851346325	4.48441763841639	0.000421215068991777	0.0125165486651583	0.169640797763147
CHIAP2	-1.34022006527119	8.2863494024102	-4.48350882517193	0.000421986074691353	0.012520991821512	0.167895829064113
HMGB1	-1.20593485210017	12.1238076527425	-4.48082205059547	0.000424273899642939	0.0125574875012248	0.162736637759636
AWAT1	-1.01209042492534	6.19205058732514	-4.47990986635364	0.000425053520320835	0.0125574875012248	0.160984894897222
PFDN4	-1.07164578876161	9.7456721880299	-4.47776540833023	0.000426892114379128	0.0125923798365978	0.156866414165518
TBC1D14	1.14355528387492	10.4656821422526	4.47658502915624	0.000427907607186574	0.0126015197304218	0.154599289199886
CBX8	1.40685331338435	5.28334793374874	4.47538982367484	0.000428938374363721	0.0126015197304218	0.152303557857651
REPS2	1.58855723951152	8.24800333244404	4.47522768596575	0.000429078400509723	0.0126015197304218	0.151992116313059
MIER3	-1.15228445848385	9.1098792977489	-4.47377279831038	0.000430336972662919	0.0126017427154649	0.149197393986622
ZNF224	1.04601170943478	6.8118224261293	4.4724740358927	0.000431463677747245	0.0126104062130585	0.146702412549024
ZNF837	1.01616787619569	6.77378808507118	4.47198965416964	0.000431884662084199	0.0126104062130585	0.145771853952807
SH2D3C	1.40580620257289	8.35406753995496	4.46979010383609	0.000433801623009587	0.0126480481892535	0.141545970653829
CYP4F2	2.18091588817641	8.6333060620426	4.46836835403709	0.000435045342899726	0.0126659805251456	0.138814201585166
SLC7A5	-1.80853793105801	10.1301982914139	-4.46654382225795	0.000436646756409961	0.0126942600308679	0.135308253019669
RSPH6A	-1.14320295471778	9.84531839759217	-4.46482499861779	0.000438160906411389	0.012711059823863	0.132005153067592
MMP25	2.32984390977519	10.867524903151	4.46412827372384	0.000438776196132787	0.012711059823863	0.130666165852905
PABPC5	-1.05615717669501	6.431920390483	-4.46358781970142	0.000439254089182811	0.012711059823863	0.129627474547211
SRPK2	1.08809674697786	9.7315053529478	4.46302956114871	0.000439748284967117	0.012711059823863	0.128554537236846
MPEG1	1.86847605286271	10.8296144547721	4.45802486166177	0.000444204162086463	0.0127829062994022	0.118934568495675
HAMP	-1.40843700008383	10.1105659446804	-4.45789613387766	0.00044431938082499	0.0127829062994022	0.118687099858925
SLC32A1	-1.02752971279222	9.5601505684092	-4.45717064070008	0.000444969310754224	0.0127829062994022	0.117292370709619
CXCL1	2.99905724866725	9.24409990256874	4.45638640809301	0.000445672956162343	0.0127829062994022	0.115784664375219
TMEM150B	-1.09404967566986	8.32866380102226	-4.4559769878288	0.000446040756861057	0.0127829062994022	0.11499752198306
GLT1D1	1.98116977338489	11.4678608652789	4.45433553340689	0.000447518470393601	0.0128070378167896	0.111841546842026
ZDHHC8P1	-1.08195322812833	6.28402850306192	-4.45247905834886	0.000449195792233818	0.0128186226999075	0.108271867091009
PSEN1	1.0110194123749	10.7921087602123	4.44763841978993	0.000453599612624582	0.0129259850007743	0.0989627098551509
TFAP2C	-1.48664697317546	10.3306017699563	-4.44569358261459	0.000455381361994503	0.0129401527504982	0.0952219552223657
TFAP2D	-1.02029342226956	7.7813972525969	-4.44346743998983	0.000457429616890744	0.0129800485795744	0.0909397172722448
RIPPLY1	-1.13580834125474	8.18214737146574	-4.44017773471484	0.000460473713021028	0.0130145744296253	0.0846107917137964
NSA2	-1.2165300191144	13.4584990582966	-4.44005866156009	0.000460584283929263	0.0130145744296253	0.0843816939261997
PI3	3.79443939727873	10.5122989545653	4.43459211740049	0.000465689847311967	0.0131204594471629	0.073862668490535
TRNT1	1.16695258234619	7.84955809997139	4.43395861045973	0.000466285251609106	0.0131204594471629	0.0726434694242117
LTV1	-1.43499539112561	8.8349646486547	-4.4326197621187	0.000467546136689083	0.0131299512506174	0.0700667082202449
OR4C46	-1.1662996534904	11.5439066027766	-4.42810020395584	0.000471828324429054	0.0132210365122005	0.0613671601884898
MZT2A|MZT2B	-1.09334910512562	14.0617398961659	-4.42403451431097	0.000475714743399886	0.0132745497718525	0.0535397242138691
KLHL9	1.10296082610437	7.93191842043004	4.41982333617198	0.000479774755898561	0.0133571071795325	0.0454306719117632
CXCR1	2.91002601714927	10.5112324965031	4.41934395140914	0.000480239173116096	0.0133571071795325	0.0445074702396706
NCKAP5L	1.52357170872917	7.53695582594125	4.41890763358269	0.000480662267591258	0.0133571071795325	0.0436671898038998
GABPB1	-1.82023378275465	8.78688304325056	-4.41748490275911	0.000482044529409743	0.013376860713916	0.0409271165897884
RBM4B	1.53697786341182	9.07847363865721	4.41544964861197	0.000484028960165027	0.013376860713916	0.0370070652497052
OR52E4	-1.06380339184475	6.70134023414536	-4.41186642993207	0.000487543020042339	0.013454900562101	0.0301046512204417
SSTR5	-1.16453101063363	11.8109302491342	-4.41041338054771	0.000488975447052551	0.013454900562101	0.0273053033354103
FAM220A	1.07738410470229	8.10896710561384	4.40882382903957	0.000490547367102155	0.013454900562101	0.0242427721514922
BHLHE41	1.17317561138494	5.05083949913715	4.40832452416085	0.000491042199053873	0.013454900562101	0.023280734891105
IQCG	1.04532288720596	5.7157208245426	4.40758595448091	0.000491775088164044	0.013454900562101	0.0218576542901596
MON1A	1.85973461018359	6.79107593503153	4.4071628428666	0.000492195449162081	0.013454900562101	0.0210423792075805
CCNJ	-1.01086410046892	9.10736232170911	-4.40345454948695	0.000495895387688575	0.0135200279769331	0.0138963783235981
AURKB	1.08887633802173	6.34314598311703	4.4034299548462	0.000495920021588997	0.0135200279769331	0.0138489797436412
CCDC126	1.00015679331842	7.41572697363025	4.40056859592687	0.000498794502486331	0.0135718260617678	0.00833424219315138
ACYP2	-1.91069441759918	10.0299136519089	-4.39953818076665	0.000499833808656161	0.0135718260617678	0.00634813811728563
ALPL	2.80384016470637	9.29410788794791	4.3995311416094	0.000499840916157826	0.0135718260617678	0.0063345699763282
RAD23B	-1.14746767747272	10.8097920042154	-4.39770330688496	0.000501689997979335	0.0135956980601646	0.00281123347619072
PPP1R3B	1.67379003877859	7.5975004710896	4.39732876569958	0.000502069755137861	0.0135956980601646	0.00208923248827819
FAM219A	1.20083571149765	7.83475043092819	4.39572963418019	0.000503694464489425	0.0136213857396892	-0.000993538039854691
ADCK4	1.42541563983606	7.54779951815159	4.3935234491661	0.000505944761443714	0.0136638996096602	-0.00524692743351096
ZNF777	-1.01107856835437	9.10995155215561	-4.39012189001458	0.000509434484867881	0.0137397276661756	-0.0118057282745196
C1GALT1C1	1.75681154974483	7.45086071935015	4.38823547189001	0.000511380389971291	0.0137506128583668	-0.0154434913096413
AKAP3	1.17785683366834	4.57151074267451	4.38708763630847	0.000512568137024541	0.0137506128583668	-0.0176571199565156
IFI44	-1.34782442193074	10.9711191151806	-4.38490765911049	0.000514831681170595	0.0137614380222708	-0.0218615621128153
MRPL9	-1.41517173690068	10.7480800498497	-4.38472595574238	0.000515020810482563	0.0137614380222708	-0.0222120246702646
SMIM8	1.23532617734468	5.42041282646352	4.3821328560337	0.000517727635294534	0.0138154419447404	-0.0272137970058832
GIMAP8	2.43520967078837	7.7333292524794	4.37972327306083	0.000520255923889306	0.0138645451039654	-0.031862089760768
CALML4	1.17181638670662	5.42328870594349	4.37655233241461	0.000523602313187692	0.0138731246157682	-0.0379798413274939
PHF13	1.45181037461597	9.52647537544176	4.37654190724795	0.000523613351373959	0.0138731246157682	-0.0379999561585613
NOL7	-1.03734064683568	10.0796627361756	-4.37584169200623	0.000524355285091885	0.0138731246157682	-0.03935100658253
SPTLC2	1.13116973948781	7.00263468708883	4.37564639853269	0.000524562405541058	0.0138731246157682	-0.0397278284187532
OSTM1	1.15157932507719	7.84394562161968	4.37550781393368	0.000524709433524366	0.0138731246157682	-0.0399952314997538
TIMP2	1.5489522060223	10.1229652379541	4.37301282973179	0.000527363640580424	0.0139068000874003	-0.0448096485531568
MRPS18C	1.09479271229565	8.63884943690986	4.37151826909763	0.000528960144945351	0.0139151055900165	-0.0476938557741047
CCNH	-1.14592388274888	11.9229888219427	-4.3714249869135	0.000529059953439849	0.0139151055900165	-0.0478738780860031
TBL2	1.075870478772	8.54213500956869	4.37025732249806	0.000530310940151076	0.0139298233523125	-0.0501273769386552
DTX2|LOC101060822	1.36752677501821	10.7232453648141	4.36917841046999	0.000531469527175488	0.0139420788593809	-0.0522096903650491
DEXI	1.15169778746618	7.99525199917823	4.36706205163435	0.000533749690150404	0.0139788469589662	-0.0562945661933689
SECTM1	1.58973591904428	6.47620253004366	4.36533590224039	0.000535616839401462	0.0139919227051731	-0.0596265534252041
INPP4A	1.38709429639486	8.31326902262338	4.36220132315823	0.000539024541494457	0.0139936187692832	-0.0656778554871797
MYOM3	-1.1200363464344	7.36343375352302	-4.36159577403991	0.000539685401485731	0.0139936187692832	-0.0668469597971528
SLC7A6OS	1.32131801578074	6.56199757026677	4.35546984020499	0.000546417591113956	0.0141136861643242	-0.0786756771725292
GOLT1B	-1.45974997031451	9.36362340587518	-4.35413387203719	0.000547897130416866	0.0141204908130171	-0.0812557346571028
HEY1	1.86180483800391	6.7113041061275	4.35396649556846	0.000548082782338778	0.0141204908130171	-0.0815789867275676
CYP17A1	-1.59165581127254	11.0491846149769	-4.35216446257379	0.000550085649036887	0.0141392379001759	-0.085059373433273
MED11	1.48484690368112	8.99084135135024	4.35204916326622	0.000550214052401743	0.0141392379001759	-0.0852820675908346
EXOSC6	-1.38441821905812	12.370884207908	-4.35021176029476	0.000552264416235903	0.0141711323268132	-0.088831052839625
OR5D13	-1.21100231610649	3.60021513432123	-4.34922328595379	0.000553370684053261	0.0141711323268132	-0.090740425502446
SPRR2G	-1.15441652844414	6.66740863047204	-4.34876341205033	0.000553886130760965	0.0141711323268132	-0.0916287612276152
MED18	1.61853223341281	8.98248159108594	4.34625906228519	0.00055670173224936	0.0141711323268132	-0.0964666963310004
PGGT1B	-1.15228923443504	9.56721467634086	-4.34589400052505	0.000557113384288815	0.0141711323268132	-0.0971719692389081
GLYR1	1.26859997396928	8.43505523577363	4.34585686319103	0.000557155278615032	0.0141711323268132	-0.0972437164781086
TRAPPC6B	1.16302395748618	8.28059419457423	4.3444988301139	0.000558689476402137	0.0141711323268132	-0.099867435603648
OR4D11	-1.19647236983642	5.85164731724113	-4.34439072151184	0.000558811794117352	0.0141711323268132	-0.10007630768582
TBC1D3G|TBC1D3B|LOC101060303|LOC101060287|TBC1D3|TBC1D3F|TBC1D3C|LOC101060506|LOC101060489|LOC101060440|LOC101060421|LOC101060403|LOC101060389|LOC101060376|LOC101060351|LOC101060321|TBC1D3P2|TBC1D3H	1.13058976517732	10.6542568220966	4.344054443248	0.000559192445516279	0.0141711323268132	-0.100726022732043
LINC00313	-1.00924240449489	7.44536909756819	-4.34281255930995	0.000560600496286201	0.0141806373417334	-0.103125514555214
CDK2AP2	1.08459124400238	5.74010137890804	4.34248258511349	0.000560975230126645	0.0141806373417334	-0.103763091072329
ASPG	1.90086583004684	8.2538488447779	4.33988406989766	0.000563935174876601	0.0142062556755735	-0.108784247648967
NCF1|NCF1B|NCF1C	2.12222573962227	13.8931256599937	4.33973622511655	0.000564104062166019	0.0142062556755735	-0.109069946837758
PMPCB	-1.01824352331616	10.0887115187425	-4.33878055051672	0.00056519700283597	0.0142160100076608	-0.110916759676437
LOC100506504	-1.44276241975139	11.8276372264692	-4.33791596248741	0.000566187636553028	0.0142231699671245	-0.112587612766964
BTNL8	2.52077646865942	7.86352681598105	4.33566534050974	0.000568774691497864	0.0142703657653891	-0.116937312653249
HIST1H3G	1.1295945409702	5.19732161704179	4.33452059809106	0.000570095182094719	0.0142857060120178	-0.119149870531861
PAIP1	-1.19213363341026	9.22547743053718	-4.33366095758972	0.000571088857373644	0.0142928288316855	-0.120811451413354
MIR17HG	1.61373054607594	6.72355103932976	4.33241327771903	0.000572534221341973	0.0143112245128744	-0.123223168866254
CX3CR1	3.14676788310438	10.1533263320798	4.33167220014279	0.00057339448346288	0.0143149673585212	-0.124655701422537
MAML1	1.20979182570081	9.08316298644091	4.32213137287865	0.000584588300179892	0.0145403709675608	-0.143102341233067
GK3P	2.10119312131851	6.60238261310325	4.32087359421666	0.000586080544713655	0.0145415821851552	-0.145534712935931
PALD1	-1.26616490825143	6.09999643892436	-4.32026247763605	0.000586806983956464	0.0145416977930761	-0.146716573007855
DLG5	-1.02812037257231	8.49804214760519	-4.31676412138827	0.000590983232398899	0.0146199908289092	-0.153482724693371
TM9SF1	1.44090509114733	7.29413626266815	4.31640162168187	0.000591417706137934	0.0146199908289092	-0.15418388744145
PNPLA1	2.16405629763376	5.13426554898619	4.31476688477434	0.000593381072054878	0.0146505495817275	-0.157345992691522
FGD3	1.41401884925681	12.8380900501814	4.31179234939296	0.00059697065433555	0.0147031390866728	-0.163100224880512
FARSA	1.31831693049935	7.82884934787935	4.30612460652478	0.000603871780090276	0.0148247820675325	-0.174066336349787
KRCC1	1.5411611896246	8.36410458688429	4.30314948565999	0.000607526856372919	0.0148722279165798	-0.179823665160803
ATP7A	1.04563412712553	6.76273517261785	4.30003461201078	0.000611377818336853	0.0149483360510104	-0.18585215677033
KIAA1217	-1.18076775632192	7.22612089881738	-4.29872036705291	0.00061301009995983	0.0149615074119797	-0.188395951714305
RPS6KA1	1.25905173243868	11.5034727333213	4.29800974950223	0.000613894532439097	0.0149615074119797	-0.18977144615458
MGAM	2.78474842531872	9.62211684818591	4.29780920068099	0.000614144370363192	0.0149615074119797	-0.190159641857873
DUSP18	1.30926873436292	9.92538205437424	4.29558968823522	0.00061691631118992	0.015010885170946	-0.194456080553447
ZC3H12C	1.20771260845862	4.9540975019241	4.29409076855188	0.000618795523696474	0.0150275964113065	-0.197357835437955
LACTB	-1.04478563536724	10.4196830356803	-4.29385240256946	0.000619094903528285	0.0150275964113065	-0.197819303074186
NRK	-1.2916171738914	9.7645451076685	-4.2928425119392	0.000620364932937745	0.0150403036147975	-0.199774460803862
CRISPLD2	2.33822467330268	9.07941257809212	4.29140019150738	0.000622183392192982	0.0150662605799423	-0.202566938959521
KRTAP24-1	-1.06336434752821	5.44300486466379	-4.28742745826196	0.000627220329441198	0.0151699975717309	-0.210259354396969
RASSF2	1.12109968065959	13.8891677854566	4.28640999559072	0.000628517024476284	0.0151831324845608	-0.21222965927143
LOC100287368	-1.04798668524092	11.5556364562274	-4.28576199304709	0.000629344289716038	0.0151849094669569	-0.213484548851175
LOC729678	1.1554753092753	5.67458288623791	4.28421929777178	0.000631318226642961	0.0151850119147878	-0.21647218117981
SRP72	-1.01825151364449	11.4508663169335	-4.28254535873056	0.000633467239350521	0.0151850119147878	-0.219714183436913
ZBTB43	-1.95616623162393	11.3511466619168	-4.28190615678002	0.000634289817676055	0.0151850119147878	-0.220952212709258
TLR9	1.42148165250087	7.12064022687412	4.28180523561403	0.000634419790983731	0.0151850119147878	-0.221147683198999
SLC35B3	1.79023140980057	6.92858888239277	4.28132582289489	0.000635037583170609	0.0151850119147878	-0.222076250293021
APAF1	1.30857632198355	10.0544227616337	4.28047776315065	0.00063613193309579	0.0151850119147878	-0.223718885582837
TBC1D15	-1.46540129766872	9.84645847726584	-4.27767499324241	0.000639762373577143	0.0152284311587433	-0.229148040563647
PSMB9	1.3582774525455	13.1602258187775	4.27730007581883	0.000640249605522957	0.0152284311587433	-0.229874324704123
GFOD1	-1.21699501775725	7.30795439504357	-4.27549322508951	0.000642603048726117	0.0152284311587433	-0.233374671877493
LCLAT1	1.12336028057426	7.64564452808992	4.27540869605789	0.000642713364494612	0.0152284311587433	-0.233538432789287
PTP4A3	1.5759746113079	8.96002516552116	4.27523397379595	0.00064294144939075	0.0152284311587433	-0.233876929709194
RYK	-1.08901122601722	9.71670858609373	-4.27500389935747	0.000643241917709363	0.0152284311587433	-0.234322666173515
HSF2	-1.43358133588531	10.6108863327228	-4.27214150160535	0.000646992093249982	0.0152538632338654	-0.239868477158975
SLC35A5	1.13104747604716	6.44982947083714	4.26976011850673	0.000650129052486848	0.0153015771266969	-0.244482790884577
TP53TG3C|TP53TG3B|TP53TG3|TP53TG3D	-1.7757563690908	6.30921630059423	-4.26769037443102	0.000652868089968698	0.0153082440934722	-0.248493587871648
S100A11	1.83735555629947	14.868447407692	4.26725047650472	0.000653451752260456	0.0153082440934722	-0.249346071992999
VPS37A	1.20343184867079	4.37875780645621	4.26683657444475	0.000654001408689394	0.0153082440934722	-0.250148191144801
SNRPA1	-1.47849716314609	13.1532690234125	-4.26589596530663	0.000655252278712041	0.0153082440934722	-0.251971085296201
PIGM	1.34878935852464	6.51578452710162	4.26530479713415	0.000656039692368601	0.0153082440934722	-0.2531167978846
PGBD3	-1.16615338565796	7.59447577487577	-4.26458125413488	0.000657004737415089	0.0153082440934722	-0.254519093586523
AHR	-1.02874554436834	10.0178685249165	-4.26456620814401	0.000657024820766956	0.0153082440934722	-0.254548254559555
ST20|BCL2A1	1.83113192211053	13.1976269576014	4.26439696896667	0.000657250763927805	0.0153082440934722	-0.25487626193538
RDH8	-1.24792514643147	7.31889975283607	-4.26213607333316	0.00066027678717875	0.0153609658559934	-0.259258367133964
PNCK	-1.07352655632833	9.01039660185167	-4.26113497459132	0.000661621209138004	0.0153744896199577	-0.261198830457662
MAFB	1.15026191140056	12.1146038634507	4.25799622942064	0.000665854495263839	0.0154279013886646	-0.267283230753599
CENPBD1	1.4042686162994	5.99329704347871	4.25748582555052	0.000666545492487837	0.0154279013886646	-0.268272705870533
NUDT22	1.16664185748943	10.4120575726231	4.25670955499152	0.000667597828171777	0.0154279013886646	-0.26977762896378
KRTAP16-1	-1.2688322711084	8.43180251086187	-4.25442439301306	0.000670705504296446	0.0154283501651567	-0.274208025316521
SEMA6C	1.13880729794609	4.35305658812918	4.25420841651164	0.000670999980396519	0.0154283501651567	-0.274626772593286
NFE2	2.05881734562561	12.3693661777195	4.25300527626423	0.000672642832057626	0.0154283501651567	-0.276959548499486
GFPT1	-1.28441044026369	7.50852145311427	-4.25164568296444	0.000674504250851428	0.0154381882092417	-0.279595795568881
GBA2	1.29829829715242	8.06384328434616	4.25009897680303	0.000676628231185999	0.0154558151629301	-0.282595012760947
TP53BP2	-1.38110994120328	10.1014558195589	-4.24891638810892	0.000678256793102353	0.0154754695477159	-0.284888283798857
TMEM165	1.54043013476105	7.51831552748277	4.24548685443809	0.00068300228876436	0.0155661166422348	-0.291539377426439
CENPK	-1.0802280803517	13.4505663778653	-4.2396043149772	0.000691220991004451	0.0157178660335967	-0.302949644319322
RNF207	1.33921959216762	5.27357855596582	4.23851652789985	0.000692751783471044	0.0157349156500464	-0.305059871335956
MAST3	1.36923662510409	10.7824879053799	4.23586268987872	0.000696500918747983	0.0158022567680356	-0.310208466194816
PTPRN2	1.3293962806066	6.82129267329873	4.23376140941437	0.000699484106022927	0.0158505173402935	-0.314285413562013
DHRS4-AS1	1.21037488563001	5.83038932149142	4.23254927993781	0.00070121088402385	0.0158555507075516	-0.31663735033133
NPBWR1	-1.16553931468486	9.00235022570791	-4.23149688494572	0.00070271362952482	0.0158717169215656	-0.318679430666542
NCF1|NCF1C	2.10813944234495	11.3888276269808	4.22779894107357	0.000708020103361755	0.0159363997177487	-0.325855568945398
LAT2	1.52329588255703	11.4493318522858	4.22767520821609	0.000708198361693416	0.0159363997177487	-0.326095698028548
MS4A3	1.56468534106503	6.11221474543307	4.22757756364196	0.000708339067673338	0.0159363997177487	-0.326285198164496
CNTNAP3	2.90270160751511	5.65474545301447	4.22615311416463	0.000710394942971585	0.0159557713668322	-0.32904972029788
CCDC59	-1.18504569954636	12.1003978020855	-4.22493186651093	0.000712162381487505	0.0159776564586066	-0.331419985369084
ING1	1.1644969430042	8.5276193908982	4.22326737123694	0.000714578522182933	0.0160140305744378	-0.334650693116685
OR51A2|OR51A4	-1.25820783565748	5.91446464345933	-4.22174049354637	0.000716802244048002	0.0160163504402054	-0.337614456688278
HNRNPA1	-1.19750216595208	14.6762746402207	-4.22155905086676	0.000717066962677582	0.0160163504402054	-0.337966658582989
C17orf103	1.21832645266994	10.7288278183863	4.21717617365274	0.000723491777279793	0.0161386863419031	-0.346475020981315
FAM76B	-1.15774065424344	9.65974341003923	-4.21673200157121	0.00072414614846282	0.0161386863419031	-0.347337352493399
ADPRH	1.30185084570546	7.49084752293979	4.21447252647659	0.000727484238583246	0.0161562414598298	-0.351724182716628
NDUFAF3	1.1418571833858	11.0063804642467	4.21306591730092	0.000729570238325148	0.0161562414598298	-0.354455323819007
SMPD1	-1.27705415811362	12.369857371665	-4.2127943896903	0.000729973614464167	0.0161562414598298	-0.354982550301666
TRIM66	1.02853936631522	7.99850746085758	4.21252734037408	0.000730370559307327	0.0161562414598298	-0.355501086053401
CD300A	1.45843781190321	12.9642612622314	4.2119529024486	0.000731225154982377	0.0161562414598298	-0.356616501389077
LOC644135	-1.12726548061191	5.75607091670223	-4.2117213206373	0.000731569969001952	0.0161562414598298	-0.357066181786245
GNPDA1	1.31692464556565	7.80456251567078	4.21140879738892	0.000732035563439545	0.0161562414598298	-0.357673038120451
HOXA1	1.07876217087138	6.3621198750305	4.21127044110072	0.000732241781813121	0.0161562414598298	-0.357941699856591
TALDO1	1.30948408090785	12.6933698380833	4.2089891804705	0.000735650516574579	0.0161979791884459	-0.362371659786467
CLEC4D	1.76721553711508	8.1120606925718	4.20745051648811	0.000737958761308555	0.0162310645896108	-0.36535977267974
HSPA1L	1.63816455505771	6.63166688609523	4.20670489639792	0.000739079963891421	0.0162338225232629	-0.366807836520178
HRG	-1.00959135437691	7.03776840524167	-4.20357189095742	0.00074381011347696	0.0162655302595232	-0.372892826365884
PLS3	-1.23988086977942	7.23737244788904	-4.20272264605388	0.000745097589637613	0.0162655302595232	-0.374542359133605
TIMP3	1.03641489947885	3.87033278670422	4.20202973725067	0.000746149737473731	0.0162655302595232	-0.375888267182262
CLDND2	1.26320110992292	7.61745611013404	4.20166915711014	0.000746697859019529	0.0162655302595232	-0.376588671533376
GBE1	1.97497720510996	6.82824680885095	4.20160734961912	0.000746791854373305	0.0162655302595232	-0.376708729570792
UBE2G1	-1.17286175379816	10.278206290513	-4.200840538364	0.000747959005107327	0.0162704841300236	-0.37819824384274
TCIRG1	1.19861984201725	13.6157344826852	4.19929590694185	0.000750315705627766	0.0162704841300236	-0.381198773689273
RBM39	-1.16708861807799	13.540548929596	-4.19903000037559	0.00075072217120785	0.0162704841300236	-0.381715327253966
SLC17A6	-1.19228229357666	7.79912244119686	-4.19881091037026	0.000751057241322377	0.0162704841300236	-0.382140937821992
MYBPH	1.89919492246113	5.45354554754356	4.19741784344519	0.000753191324265704	0.016282445153083	-0.384847223007562
SERAC1	1.43534701032739	5.89965177451174	4.19569239094218	0.000755843161484995	0.016282445153083	-0.388199402455344
PMS2	1.2634829237873	4.06018016276088	4.19529663069856	0.000756452742072646	0.016282445153083	-0.388968305898298
TCFL5	1.14257920832711	7.3542979961921	4.19445979655629	0.000757743347625792	0.016282445153083	-0.390594183919038
SLC14A2	-1.04294495616011	5.36124691375759	-4.193249503811	0.000759613885994432	0.0162923007243575	-0.39294573170077
VNN2	2.15457132430343	11.1511886529425	4.19243468043721	0.000760875863754544	0.0162923007243575	-0.394528952482105
CCDC8	-1.04701115247305	6.73765572503301	-4.19238060151141	0.000760959695320416	0.0162923007243575	-0.394634030610231
YLPM1	-1.01244342932305	8.03124807391967	-4.19108932217066	0.00076296419414666	0.0163005722369807	-0.397143108636989
C11orf75	1.82020165005356	8.96537739146911	4.19026316497757	0.000764249486502623	0.0163107355980597	-0.398748466612462
ZBTB6	1.00235214057261	8.68778716572349	4.18426739666878	0.000773643682382056	0.016458922142504	-0.410400531918066
C9orf69	2.35264109593603	7.85273324912405	4.18044678688287	0.000779691067484399	0.0165323963856333	-0.417826629292968
FCGR3B|FCGR3A	2.06987822986332	11.9897835440823	4.18013073664025	0.000780193471872652	0.0165323963856333	-0.418440975757962
BNIPL	1.04911009798722	6.3367721179463	4.17564337247744	0.000787362398186582	0.0166321007068608	-0.427164307340507
USP3	-1.40701033821558	12.8415206429042	-4.17551864302063	0.000787562618471494	0.0166321007068608	-0.427406796587523
PRAMEF5|PRAMEF6|PRAMEF11	-1.2288783376069	6.91488468105329	-4.17472602228956	0.000788836173777357	0.0166415522440758	-0.428947770558175
UBE2NL	-1.12342853537383	11.1503117118692	-4.17345775304544	0.000790878346241804	0.0166628963188487	-0.431413558616739
ST20	1.13548298846636	8.37070715235652	4.17270769305339	0.000792088627226822	0.0166628963188487	-0.432871883790452
GALNT14	1.76957847091689	6.19559442030051	4.17255879218357	0.000792329114679957	0.0166628963188487	-0.433161392659633
LIN7A	1.45461871216502	6.68939406044675	4.17160377265616	0.000793873319411483	0.0166729978873577	-0.435018275816397
ISL2	1.64707315256918	5.44447268454678	4.17123860322322	0.000794464583901495	0.0166729978873577	-0.43572830455458
LOC283788	1.59760897149324	5.5053493588097	4.16904926284942	0.000798018866779785	0.0167185732105597	-0.439985391607836
DYRK2	-1.1067252745305	9.72915416165589	-4.16887903718925	0.000798295896588	0.0167185732105597	-0.440316401236779
OR1N2	-1.17441652274493	5.43775957483446	-4.1675008704457	0.000800542368813686	0.0167482109080886	-0.442996359773088
LY6E	-1.27980478021595	11.5078942838986	-4.16255280468885	0.000808661079266218	0.0168829997554161	-0.45261924606625
TPM4	1.08263195495333	10.8571784423036	4.16150686423182	0.000810387941445849	0.0168854820555472	-0.454653559950972
GALNT9	-1.19819565750202	8.71768128913433	-4.16028706193776	0.000812406592221228	0.0168854820555472	-0.457026112930792
ANKRD30BL	-1.85496128877573	11.2756175326729	-4.15994919636235	0.000812966630249512	0.0168854820555472	-0.457683287936596
MAMDC2	-1.21414339740532	6.60455028027035	-4.15944165323093	0.000813808660144752	0.0168854820555472	-0.458670512163534
HMGXB4	-1.31731721543188	8.70120596057611	-4.15612353585606	0.00081933542712937	0.0169652115625647	-0.465124982037193
ATP6V0A1	1.30928573891147	10.6723801181551	4.15035478463997	0.000829035122800455	0.0171008735171392	-0.476348060446909
ATP6V1B2	1.17931055522913	11.4883778654722	4.14890264409313	0.000831495133016215	0.0171289697800385	-0.479173508163017
RPL37	-1.06139634528368	14.2186498459033	-4.14705082026927	0.000834643005720372	0.0171758139244935	-0.482776807379123
EVI5L	1.20458882597318	7.27689531352815	4.14328217985761	0.000841086720786202	0.0172119171932377	-0.490110499639226
CCDC164	1.86987079351971	5.86097174420774	4.14325262993452	0.00084113744541378	0.0172119171932377	-0.490168006474233
APBB1IP	1.87698685831404	11.8927461483432	4.14254650420589	0.000842350488402114	0.0172119171932377	-0.49154220665313
C19orf59	1.84489790580129	10.2833181226405	4.14254318212461	0.000842356199559855	0.0172119171932377	-0.491548671867025
KRT32	-1.3919356154362	8.11100391712226	-4.1413005858775	0.00084449517433143	0.0172381400985363	-0.493966975824643
RPL30	-1.13153188862893	15.0987734725773	-4.13937945868307	0.00084781303386768	0.0172883493859637	-0.497705995608764
STAMBP	1.36739512318452	8.65850408394114	4.1381501801971	0.000849942997057484	0.0172909203320895	-0.50009860924097
FAM213B	1.07519147693825	6.19494242555138	4.13650731575586	0.000852798077484366	0.0172909203320895	-0.503296346580499
RBM47	1.24697346684893	10.4748021220849	4.13642899154115	0.000852934437909373	0.0172909203320895	-0.503448803918505
MTHFS|ST20-MTHFS	1.36263583954532	8.72146422447592	4.13590116780677	0.000853853943723714	0.0172909203320895	-0.504476217128649
CKLF-CMTM1|CKLF	1.92183955505872	11.1985712617471	4.13545149106584	0.000854638107244427	0.0172909203320895	-0.505351529398386
TACC3	1.6060696606452	7.57202443558064	4.13543370917121	0.000854669131041822	0.0172909203320895	-0.505386142750779
FAM211A	1.03433912464857	6.53524252621968	4.13535583197758	0.000854805015672864	0.0172909203320895	-0.505537734842807
NPL	1.42899165037815	8.36093573843865	4.13363771622547	0.000857808478987548	0.0173342702368727	-0.508882228179525
SLC16A3	2.09740577774685	6.19038953430686	4.13244294791159	0.000859903395111942	0.0173591920854913	-0.511208071681116
ZNF77	1.13627964107868	6.48712909565021	4.13190820126868	0.000860842708714829	0.0173607588112889	-0.512249084416879
C2orf47	-1.02409373916543	8.83087951827193	-4.13020289257664	0.000863845157588906	0.0173691500897642	-0.515568987710934
HAVCR1	-1.04835500092955	4.44602618604625	-4.12955124271514	0.000864995293890505	0.0173749353798724	-0.516837667179741
TST	1.58762260154909	9.98254784406662	4.12500091538158	0.000873069958543722	0.0174986751450014	-0.525697256431704
SQSTM1	1.65443221510951	7.57556940361174	4.12461243634576	0.000873762864854199	0.0174986751450014	-0.5264536887476
RPL14	-1.0830603468206	12.2046835126562	-4.11993958828146	0.000882141481025944	0.0175965390279502	-0.535553162188479
MED16	1.21007204839687	8.94955643084069	4.11690516555759	0.000887626029182462	0.0176709502074497	-0.541462778962238
CXADR	-1.02467905544116	6.1956109733375	-4.1161573771779	0.000888982930390039	0.0176721281847262	-0.542919195758238
AGAP1	-1.20487336060313	7.37117184498434	-4.11582263860231	0.000889591014103483	0.0176721281847262	-0.543571153584629
MB21D1	-1.17648258254437	7.95535513201596	-4.11542347874914	0.000890316677793078	0.0176721281847262	-0.544348590539316
FAM131A	1.33438230779624	8.27467626768516	4.11447790441753	0.000892038112826447	0.0176888699400732	-0.54619030541434
PRICKLE3	1.43335898094843	5.47780483623338	4.11226921151187	0.000896072271279646	0.0177194098959416	-0.550492417302217
DPY19L2|DPY19L2P4	-1.14872979379008	7.58712567453721	-4.11180666019738	0.000896919463043182	0.0177194098959416	-0.551393413334057
CD200R1	1.02308902334178	5.22972086933963	4.11171019522249	0.000897096247275547	0.0177194098959416	-0.551581317357897
RPS4Y2	-1.40447774106088	7.63036270987385	-4.11055956858456	0.000899207648475629	0.0177368592611382	-0.553822661641274
C10orf105	1.89091428089314	7.84420081087904	4.11019035216746	0.000899886230914855	0.0177368592611382	-0.554541886273296
DDX58	1.38678172513476	6.92038956941807	4.10949221941434	0.000901170751221085	0.0177368592611382	-0.555901852599036
FGR	1.32287645639193	14.234560362944	4.10931280647435	0.000901501160639577	0.0177368592611382	-0.55625135432072
KIAA1257	2.32684541018699	4.98924335018665	4.10806204750463	0.000903807999959655	0.017764897341646	-0.558687919283676
SNORD21	-2.06802789276958	9.35456101266583	-4.10704072069773	0.000905696134903618	0.0177673418012689	-0.56067759855599
PPP1R17	1.04530279628696	6.54404828536363	4.10539029260711	0.000908755771955064	0.0177836263125475	-0.563892971406172
EIF2C4	1.15388367995349	6.82035282216046	4.10440149993257	0.000910593869815245	0.0177836263125475	-0.565819414219164
EXTL3	1.30220717064696	8.72061340816039	4.10219510959927	0.000914709032539477	0.0178399253422777	-0.570118268354753
ACOX3	1.02364003262153	7.60053898585878	4.09958553447675	0.000919600583620289	0.0178467500011368	-0.575203016072941
ALOX5	1.15161817693247	11.2972536440703	4.09852030096397	0.000921604956524653	0.0178467500011368	-0.57727872593061
TFB2M	-1.0478117937864	9.37260104841508	-4.09851119802831	0.000921622103977777	0.0178467500011368	-0.577296464140058
GDAP1L1	-1.12759040818635	5.74056183861884	-4.09818865957748	0.000922229887931474	0.0178467500011368	-0.577924973571753
PMM2	1.02143889382112	8.83859729463829	4.09785280861866	0.000922863190531324	0.0178467500011368	-0.578579430185173
GPSM3	1.19959783559452	14.4766608866125	4.0960523832331	0.000926265732982695	0.0178467500011368	-0.582087936294035
UBTD2	1.08388773767062	5.85618341781699	4.09601917730814	0.000926328606935382	0.0178467500011368	-0.582152646636146
ACADM	1.59652216223393	9.58468939412342	4.09527509922285	0.000927738623827187	0.017852101293454	-0.583602690980439
EXD2	-1.89341080414692	11.8571938381709	-4.08950050291594	0.000938755796821043	0.0180138829856362	-0.594857114686668
PVRL4	-1.11983489753796	5.08220133275036	-4.08946264195557	0.000938828467509705	0.0180138829856362	-0.594930909823749
SIRPA	1.49453019954432	9.89807122732331	4.08864589782909	0.000940397526247517	0.0180268210859265	-0.596522851613281
C6orf47	1.3042696383579	8.3934910411743	4.08668127778172	0.00094418270665934	0.0180650037901859	-0.600352299129893
APBA2	-1.40226773200277	11.0108209685701	-4.08417665359873	0.000949030752741097	0.0180989591191047	-0.605234620333329
GPX5	-1.40466834418147	3.9860449932352	-4.08362423531816	0.000950103434090689	0.0180989591191047	-0.606311506239082
B3GNTL1	1.17627810047621	7.59554261781584	4.07771577014382	0.000961653768829606	0.0182433507350377	-0.617830481626803
PADI2	1.93775862181971	9.85734682147671	4.07584935464528	0.000965331950011182	0.0182615425322773	-0.621469568017994
MRVI1-AS1	1.81904145048616	6.0014475390891	4.07411057234897	0.000968771458350251	0.0182912457205707	-0.62485995986605
HDAC4	1.12896270901091	8.9043589030502	4.07211785748848	0.000972728583703944	0.0182912457205707	-0.628745676512316
TMA16	1.56040042595002	5.22421909799579	4.0718316269431	0.000973298325990938	0.0182912457205707	-0.629303831620779
ZSCAN23	-1.30599134033387	8.64095363414326	-4.0715361806804	0.000973886767634312	0.0182912457205707	-0.629879961935138
PHOSPHO1	2.20436781335527	9.16072287021644	4.0713964385289	0.000974165218552258	0.0182912457205707	-0.630152465457311
IL1R2	2.85736691851096	9.33749552376158	4.06990053674456	0.000977151030184614	0.0183302251444408	-0.633069603874867
FAM22D|FAM22G	-1.11107971051987	9.29053687619952	-4.0672676630318	0.000982428824395766	0.0183949753950757	-0.638204211795685
ODF1	-1.00932719956311	7.26589854220625	-4.06581378961935	0.000985355620360863	0.0184155470161506	-0.641039693276914
NPFF	1.26119299169431	7.54457978050101	4.06410807062099	0.000988800697365064	0.0184628059775848	-0.644366483214093
NCEH1	1.03680940674613	8.13588457276433	4.06099211944439	0.000995125661815209	0.018512051205573	-0.650444128783803
FOXD2	1.14481951781717	6.76128354798622	4.0605807919713	0.000995963665446527	0.018512051205573	-0.651246456860557
ATG4C	1.41824284209881	6.52848597248526	4.05938963224484	0.000998394477180988	0.0185217804159902	-0.6535699592357
LOC400558	-1.07071014122296	8.06936281509418	-4.05773195384273	0.00100178734636372	0.0185283980962703	-0.656803579995792
ARAP3	1.87122756421887	9.71107633759416	4.0569706380037	0.00100334949734605	0.0185283980962703	-0.658288718474984
KIR2DL5B	-1.08040635642303	7.66193447566002	-4.05398820542111	0.00100949303708353	0.0186077367045946	-0.664106979254631
RECK	1.08342199201006	4.82325756401303	4.04868338699242	0.00102051501470054	0.0187594124098282	-0.674456923971207
ANKRD34B	1.80481278093105	5.50666795182286	4.04533318875702	0.00102753867877725	0.0188454444075586	-0.680994014694296
CA5B	1.27301294368809	6.26470088048856	4.04223027198757	0.00103408768311218	0.0189054359042475	-0.687049074836265
GLTPD2	-1.08656686725547	14.1612738354755	-4.04206279516921	0.00103444236167329	0.0189054359042475	-0.687375903648422
LINC00687	-2.1297673015864	9.77600173431059	-4.0403863721623	0.00103799946251281	0.0189425499739543	-0.690647494298995
NOTCH4	1.13672668339144	5.26182089583904	4.03899969208685	0.00104095115489286	0.0189792243598428	-0.693353743033796
C17orf76-AS1	-1.28804380791315	12.6815044837137	-4.03359993760161	0.00105252649153878	0.0191105607687106	-0.703892777743926
SULT1A1|SULT1A2	2.02504687253295	7.79632172565492	4.03267146202858	0.00105452996610536	0.0191105607687106	-0.705705077689369
PINK1	1.31813474424522	10.0049008518796	4.03266895834998	0.00105453537379829	0.0191105607687106	-0.705709964696439
ATRX	1.06291246447661	7.62408371824346	4.03217095380541	0.00105561157297381	0.0191105607687106	-0.706682040806592
MARC2	-1.16580187991465	7.61835719868012	-4.03098563787257	0.00105817755297932	0.0191374355115568	-0.70899575511167
COG4	1.19701083402355	9.91146797709974	4.02847421584711	0.00106363522755636	0.0192066280581493	-0.713898216974621
ELFN1	-1.08954069153367	7.23050982242075	-4.02770867528254	0.00106530452862851	0.019214584009202	-0.715392660245954
BPNT1	1.26754820706408	6.46035731299536	4.02632547335631	0.00106832741585245	0.0192400983334498	-0.718092933507666
KCTD21	1.12139599653756	5.63757695879258	4.02592875236232	0.00106919602569093	0.0192400983334498	-0.718867424421157
CLSTN2	-1.07733878629256	5.42277703923733	-4.02575162900433	0.00106958406380423	0.0192400983334498	-0.719213212392012
NFE2L3	1.60894763127318	5.6456132439238	4.0235509563761	0.00107441718355646	0.0193097974996539	-0.723509580399435
CCDC135	1.08947229777672	5.79352022719587	4.02137415133184	0.00107921968371994	0.0193449984860311	-0.727759566854472
OR7G2	-1.09095595924538	5.4996801013169	-4.02135755581805	0.00107925638051814	0.0193449984860311	-0.727791968695096
PURB	1.03093321303052	9.35146181595201	4.02067070707737	0.00108077628436918	0.0193550220454985	-0.729133014444097
RAD51	1.42077284365571	5.92589693586831	4.0189970412309	0.00108448898023244	0.0194042624198428	-0.732400871027125
OR5AK2	-1.32803008443608	3.99451677040696	-4.01850062800439	0.00108559266042128	0.0194067749152685	-0.733370149013881
CNOT8	-1.13853113653297	12.1629779402817	-4.01689614251778	0.00108916772707562	0.0194534239338587	-0.736503082604132
TTLL4	1.64161008797054	8.39269099353479	4.01560657416255	0.00109204975989934	0.0194765942584004	-0.739021188743726
THAP8	1.71496244152553	6.78574917524667	4.01424213815937	0.0010951075359847	0.0195076317661218	-0.741685566920392
TMEM60	1.06788895456654	8.54649433758403	4.0124649744019	0.00109910328404786	0.0195273959220852	-0.745156014652316
AIMP1	-1.21669479655996	10.0136742341533	-4.01209489407689	0.0010999372256319	0.0195273959220852	-0.745878725414831
OCIAD2	-1.3910790558498	11.7112619929936	-4.01202534151968	0.00110009402747638	0.0195273959220852	-0.746014551682095
VAV2	1.18805711695581	7.62332633167861	4.00936027500857	0.00110611936021924	0.0195683424522247	-0.751219207037432
RNF17	-1.1365004790097	5.16491064463075	-4.00928682146274	0.00110628590127979	0.0195683424522247	-0.751362660136139
ARAP1	1.30382343486202	11.5154609839178	4.00711708485271	0.00111121682748459	0.0196383205467825	-0.755600211572252
BTN1A1	-1.00614528195703	8.18949701262054	-4.00641212806006	0.00111282369946613	0.0196429617541807	-0.756977054072074
C15orf55	1.00910393897528	4.27640649242693	4.00614666240928	0.00111342941000021	0.0196429617541807	-0.757495537335393
UBE2Q2P1	-1.15532186200596	6.52111954600794	-4.00457188091862	0.00111702945534004	0.0196711770274123	-0.760571318923591
SEPT14	1.00568606758045	6.68574239180279	4.00416658516378	0.00111795789429628	0.0196711770274123	-0.761362938775853
CKLF|CKLF-CMTM1	1.82979343123419	11.3240075296145	4.00360110516785	0.00111925458611666	0.0196768081557525	-0.762467440709201
ZNF414	-1.13191411097998	9.3083330648347	-4.00261500979355	0.0011215194332248	0.0196994350664167	-0.764393525993486
FIGNL2	1.2692759538212	5.48423620179163	4.00146927417522	0.00112415677696823	0.0197283637915359	-0.766631479646245
RAB27A	1.22309896886579	8.79691139936891	4.00070559775456	0.0011259181590746	0.0197283637915359	-0.768123191907776
TCN1	2.28704120169188	7.44796914775129	3.999901543087	0.00112777569609522	0.0197283637915359	-0.769693802885651
RAC2	1.34232485338536	14.702579751115	3.99963273571616	0.00112839739104073	0.0197283637915359	-0.770218887461192
EIF4B	-1.00272026551902	14.5311497291343	-3.99909832719553	0.00112963439799201	0.0197283637915359	-0.771262802673951
ADH1C	-1.11861995522085	7.53079615892532	-3.99791118582589	0.00113238722192557	0.0197283637915359	-0.773581811198777
PIAS2	-1.19171700966747	9.94520524201508	-3.99274659671394	0.0011444426069012	0.0199111271167862	-0.783671207662242
EAPP	-1.13075999347197	11.0425763035565	-3.99147179186917	0.00114743827716414	0.0199288266982982	-0.78616180088333
GATAD2B	1.04205348727822	8.17174992826902	3.98981931684931	0.00115133327107534	0.0199448937337532	-0.789390349884133
HSPA1B	1.71624262187953	8.27004009907045	3.98928891572079	0.00115258630137072	0.0199494469189999	-0.790426653139983
DNAJC9-AS1	-1.03088839609903	8.50168850651651	-3.98862521447367	0.00115415619002097	0.0199594718972983	-0.791723415752161
PTGES2	1.11638068229113	6.93125935501312	3.986293285884	0.00115968923530592	0.0200379579963193	-0.796279761273285
RPL7	-1.12655916937804	15.5849024367512	-3.985337196112	0.00116196554671852	0.0200600855781818	-0.798147924823458
VPS33A	1.17813757862069	7.22990859696536	3.98471151353754	0.00116345765767844	0.0200686484839447	-0.799370505089445
DANCR	-1.23334520613156	10.1548276414975	-3.98304441201925	0.00116744280505927	0.0201201626976297	-0.802628089097347
MAPK13	1.01786271516922	8.88267436284134	3.98151063555381	0.00117112146331571	0.0201260266722883	-0.805625248949686
MLYCD	1.57536302319362	6.98288964204209	3.97949931789792	0.00117596328347705	0.0201668178001787	-0.809555716440336
SPRED1	1.17558300925234	5.19176207673726	3.97653092474082	0.00118314615281104	0.0202305690727636	-0.815356769956153
ARHGAP30	1.02648351656418	12.2026650865401	3.97623084610632	0.00118387474844082	0.0202305690727636	-0.815943225130324
QPCT	1.44663255899432	9.24693971825624	3.9750560901292	0.00118673145152166	0.0202305690727636	-0.818239129692624
SLC25A36	-1.28322363398031	10.9886892029184	-3.9749627333732	0.00118695877045425	0.0202305690727636	-0.818421585390656
ISCU	-1.09134616581035	13.0346586807677	-3.97448549699411	0.00118812150620272	0.0202305690727636	-0.819354297672229
HS3ST1	1.33505893559543	5.23195571697326	3.97305675190307	0.00119160939706672	0.0202305690727636	-0.822146694613681
KRT16	-1.34630023600226	13.3834448282949	-3.97281074942922	0.00119221099117177	0.0202305690727636	-0.822627499760419
OR11H2|OR11H1|OR11H12	-1.00199901025134	7.33809947496229	-3.97267715788697	0.00119253781554549	0.0202305690727636	-0.822888601780992
ARHGEF5	1.14423178277575	5.12476078678983	3.9725178044546	0.00119292778371187	0.0202305690727636	-0.823200055809753
LAGE3	1.19792457311975	9.25337902212636	3.97178058630898	0.00119473357925888	0.0202441525831192	-0.824640951039509
HDAC5	1.76433687602313	7.82923592935571	3.97049148521993	0.00119789785612377	0.0202807126952316	-0.827160553697835
MT1M|MT1JP	-1.4554142447389	6.74999425343243	-3.96961286642919	0.00120005941273527	0.0202949016590083	-0.828877887988351
CPPED1	1.41254535957148	10.2005430093466	3.96933224555483	0.00120075062180662	0.0202949016590083	-0.829426391323803
TMIGD1	-1.08101937849981	5.58168630556536	-3.96789087982328	0.00120430727290476	0.0203157417702551	-0.832243741408014
ST3GAL2	1.99654949063064	8.23442166187208	3.96775903155229	0.00120463314835236	0.0203157417702551	-0.832501461180626
TNFSF14	1.80502585866866	7.59560706148496	3.96587365013077	0.00120930283207439	0.0203710904329454	-0.836186830806638
CBL	1.10065810508486	7.78930356867725	3.96191997540816	0.00121915487824916	0.0204345368819349	-0.843915545655333
FXYD2|FXYD6-FXYD2	-1.13131890409471	14.0947637128228	-3.95963551750874	0.00122488447915742	0.020513505903229	-0.848381512132113
ZC3H12B	-1.69321910719069	10.4621646882739	-3.95870499305175	0.00122722611980148	0.0205356516907312	-0.850200682429152
MBD6	1.21630210140137	11.5866002840091	3.95708757046804	0.00123130711904182	0.020574903644325	-0.85336281096869
SYT4	-1.11996020417865	5.64720480952707	-3.95696603559301	0.00123161432446796	0.020574903644325	-0.853600420603881
KIAA1551	1.04780625744013	10.6668751173351	3.95609749912093	0.0012338119976563	0.0205901071931952	-0.855298489182152
KIAA1467	-1.20736341384507	9.18530442245071	-3.9557989271459	0.00123456839675286	0.0205901071931952	-0.855882231203302
SLC26A8	1.35295335968364	6.00411264766884	3.9546798417816	0.00123740765801991	0.020620390476532	-0.858070198810082
TRPV3	-1.1899733738299	7.0501446581727	-3.95320879692963	0.00124114994947932	0.0206485945765152	-0.860946365589894
ANTXR2	1.03219883997489	8.16715460902415	3.94827444304136	0.00125378671349789	0.020813098156448	-0.870594517379057
DOCK4	1.86395234131837	6.00583819849899	3.94779885425835	0.00125501154966336	0.020813098156448	-0.871524483115063
C16orf55	1.36817083937616	5.41948395477299	3.94733657342688	0.00125620327384924	0.020813098156448	-0.872428434204887
ILF3	-1.22874967208233	11.8156788008764	-3.94575682573696	0.00126028439795578	0.0208464283789943	-0.875517554439899
BAIAP2L2	-1.3502329989361	12.9574407098483	-3.94480637347851	0.00126274626563503	0.0208529388134632	-0.877376160338181
NME5	-1.20376492829517	5.39586009100645	-3.94460194050869	0.00126327642535994	0.0208529388134632	-0.877775932413445
NCF1C|NCF1|NCF1B	2.14250695745209	12.9955744820658	3.94430385914955	0.00126404984912972	0.0208529388134632	-0.878358838103607
LHFPL3	-1.77746811114364	6.03730432719987	-3.9436612615729	0.00126571881151751	0.0208529388134632	-0.879615464633774
AP5Z1	1.30128657013079	11.0410967558584	3.94353252819826	0.00126605342764373	0.0208529388134632	-0.879867209889834
MRM1	1.61668541931708	6.22886766536084	3.94321151471939	0.00126688822691612	0.0208529388134632	-0.880494972082453
DHTKD1	1.3480179461207	8.3834457156531	3.94105851798132	0.00127250154445652	0.0208941227515611	-0.884705386450862
GPC4	1.27809702301613	4.6523629415281	3.93957890208285	0.00127637381128984	0.0209406377655182	-0.887599026130415
TPST2	1.17239451689892	11.5204290139328	3.93905612485384	0.00127774480968644	0.0209460737841764	-0.888621423675684
KATNBL1	1.41425159352147	6.61247948408165	3.93816257676035	0.00128009161886188	0.0209674844270003	-0.890368961062765
NMNAT1	1.45366316334131	5.38066951546263	3.93660144114983	0.00128420225447075	0.0210177277179709	-0.893422183957425
SELL	1.3805710433271	11.9485037394972	3.9352223842286	0.00128784457452214	0.0210405173963435	-0.896119371842226
ZNF559	1.2127339658363	8.25938394504654	3.93482741836957	0.00128888967096781	0.0210405173963435	-0.896891866082611
MACC1	-1.524003488521	12.5071582865036	-3.93164924759122	0.00129733056083551	0.0211173569126234	-0.903108085022799
NCF1B	1.94988056694088	10.2421363937407	3.93108199645385	0.00129884299619928	0.0211173569126234	-0.904217613350837
HNRNPH3	-1.19847446545683	13.8466535331283	-3.93022568035223	0.00130112953402784	0.0211173569126234	-0.905892565478998
C16orf72	1.17831489407049	9.63467714903244	3.92954190667987	0.00130295827439047	0.0211173569126234	-0.907230042557974
ZSWIM3	1.0061240683166	5.70226458547205	3.92852265715184	0.00130568907019854	0.0211173569126234	-0.909223746908073
STX19	-1.0388588495138	7.45985647826033	-3.92704896300859	0.00130964767209267	0.0211173569126234	-0.912106428839764
MAP7D2	-1.03698355762651	7.76082703453154	-3.92684191882127	0.00131020480174613	0.0211173569126234	-0.912511432123611
PP14571	-1.05274116615542	5.87884424796201	-3.92613183070505	0.00131211738187571	0.0211312780916466	-0.913900460387848
RAB24	1.39299531238234	11.7895336814326	3.92536447028829	0.0013141873989597	0.0211477104846974	-0.915401539541071
DHRS7B	1.00689881873828	8.1428504824189	3.91837123599094	0.00133320521629499	0.0213514193105684	-0.92908229629326
NAT1	1.25552467867493	7.43226785979025	3.91724050003268	0.00133630626394562	0.0213840844318606	-0.931294484297481
ADM	1.61930266311461	10.54491943557	3.91634459690117	0.00133876846426586	0.0214015365994523	-0.933047270618372
PIK3R6	1.004761731993	7.93133983197517	3.91585679701263	0.00134011100908678	0.0214015365994523	-0.934001635481375
TIGD7	1.24642675835662	7.4387912298702	3.91171744853446	0.00135155848673531	0.0215426019242534	-0.942100436699603
PIGX	1.52081800302295	7.57725983340938	3.90751099184758	0.00136329293967123	0.0216686375219587	-0.950331077933367
UAP1	-1.13138373359931	10.843976051854	-3.90718124151553	0.00136421716662381	0.0216686375219587	-0.950976312738905
PRDM8	1.05330956545747	7.83159955387648	3.90490505646285	0.00137061419195779	0.0217398454314624	-0.95543029834761
PIK3R1	-1.11385478277943	10.0824179560959	-3.90459541695881	0.00137148674956017	0.0217398454314624	-0.956036205666275
ZNF207	-1.06451625091575	11.6377522722783	-3.90194218920256	0.00137898656734775	0.0218415427455621	-0.961228199106662
ZNF701	1.26460444289379	5.93530959903455	3.90092229278199	0.00138188051313082	0.0218530193862218	-0.963224048226828
KIAA0513	1.27863953583519	11.1082116591507	3.89845441099837	0.00138890854931442	0.0219469337592452	-0.968053605414217
CMTM2	2.66516990276494	10.5743370503212	3.89772065771237	0.00139100509808833	0.021962836764252	-0.969489568727192
FRAT1	1.36779441844883	9.07377023101994	3.89218771421195	0.00140691777499321	0.0221446659474908	-0.980318097474219
WWC3	1.07672393329168	10.00151202148	3.88982609828557	0.00141376570203678	0.0222225604917327	-0.984940281735811
MAOB	1.88396542705741	5.287033366041	3.88972049865113	0.00141407269322487	0.0222225604917327	-0.985146966298734
ZHX2	1.67734547266195	6.79257298911339	3.88836594736382	0.00141801652537733	0.022249827832381	-0.98779818511234
SEPSECS	-1.11594742552633	9.14170002056118	-3.88725737937991	0.00142125244314845	0.0222832474491142	-0.989967986584195
ZXDB	-1.11542776154663	9.78394022222508	-3.88298011524866	0.00143380795782815	0.0224335722643852	-0.998340195520274
TRIM13	-1.23686373257813	9.70419074805063	-3.88249406805118	0.00143524178348205	0.0224335722643852	-0.999291603355013
ZBTB32	1.11493481105752	7.78155172679985	3.88247626849298	0.00143529431919355	0.0224335722643852	-0.99932644502818
ZCCHC6	1.31834860234571	7.9761498743391	3.88193074326623	0.0014369053899887	0.0224413433272112	-1.0003942852904
ABAT	1.23628476660933	7.17510048946201	3.8812771468396	0.00143883802981847	0.0224520133990393	-1.00167368037294
C20orf112	-1.02004632639028	12.3919668899661	-3.88094627142796	0.00143981740763184	0.0224520133990393	-1.00232136324676
C22orf32	-1.13660603034261	9.83319139395413	-3.87947891305206	0.00144416885873509	0.0224723257507596	-1.00519372680909
DHX15	-1.1247503761066	12.7637672488818	-3.874412445814	0.00145929594573967	0.0226185010642321	-1.01511180346618
LIMK2	1.74694996211447	10.0234836483108	3.87435265272238	0.00145947542480278	0.0226185010642321	-1.01522885792786
FAM108C1	1.63925263805953	7.21534421598009	3.87349657378989	0.0014620475387546	0.0226409467819285	-1.01690477829093
ZNF354C	-1.05279151772566	4.92533996737885	-3.8706985387517	0.00147048632679816	0.0227323872863034	-1.02238253883085
SEC22B	1.15937474849501	7.75109401640399	3.8685463456077	0.00147701076529939	0.0227850963924094	-1.02659605805325
USP30	-1.72987921180602	8.61209340475297	-3.86657775090062	0.00148300424221295	0.0228460690394986	-1.03045023300655
CRNKL1	1.01297008731148	6.41387929665285	3.86428321797901	0.0014900210870354	0.0229021142889951	-1.0349426600491
RTN4RL1	-1.06855027276489	8.69569916483126	-3.86240220583466	0.00149579838056864	0.0229344368137872	-1.03862555724232
FAM65B	1.0868310960355	12.320505657913	3.86152247333655	0.0014985081342278	0.0229561003328835	-1.04034804443898
P2RX1	1.12527322653735	10.8411961948976	3.86075752446589	0.00150086836348151	0.0229597531655748	-1.04184580412117
RGPD2|RGPD3	-1.47417010893165	10.779609997934	-3.85861013783488	0.00150751416456128	0.023026450245198	-1.04605043270233
SUB1	-1.52780331460294	10.3027457543394	-3.85811883157435	0.00150903885081694	0.0230322770662188	-1.04701243606428
UBXN7	-1.25566955461828	9.01232073275945	-3.85657959107464	0.00151382572127119	0.0230878476960262	-1.05002638602717
FAM13A	1.05019947383862	5.42683786487585	3.85335425070055	0.00152390600326564	0.0232082534519964	-1.05634202552914
GTF3C4	-1.16304981972592	7.40976165575849	-3.85331650035453	0.00152402438660799	0.0232082534519964	-1.05641594706915
ASXL3	-1.82218235939014	5.92058968547164	-3.8522920628521	0.00152724052557915	0.0232135971824795	-1.05842198071434
NLRC4	2.24731854801879	7.9678015353892	3.85224168733326	0.00152739885225124	0.0232135971824795	-1.05852062569151
METAP2	-1.09876006173859	9.74388123441282	-3.85185898801857	0.00152860219068158	0.0232135971824795	-1.05927002659743
SEPT5	1.39067410056239	6.54875801394493	3.85113900128054	0.00153086867389582	0.0232150498414964	-1.06067991189459
C3orf43	-1.00299700123685	7.32066074057612	-3.84593766895686	0.00154734340103857	0.0233761848563681	-1.07086555580458
C5orf49	-1.00149463085858	6.60094090299559	-3.8458919992863	0.00154748884592381	0.0233761848563681	-1.07095499225221
NMT1	-1.37958307829574	9.91129114413345	-3.84578957477896	0.00154781508901549	0.0233761848563681	-1.07115557376491
EVPL	-1.41548912832864	7.61608885933752	-3.84286460114275	0.00155716111415027	0.0234821294661569	-1.07688374790763
TTC21A	1.23876457176367	7.49605411231763	3.84083823854852	0.00156366926078646	0.0235495518441931	-1.08085221810538
HIVEP2	1.0542934750629	8.37430441016602	3.84074485677632	0.00156396984005214	0.0235495518441931	-1.08103510097631
IFNAR1	1.52927454613943	7.8621224645025	3.83806552481603	0.00157261903839887	0.0236444446019567	-1.08628249717213
C16orf80	-1.27796963619086	11.0093888815295	-3.8362218584755	0.00157859865662031	0.0236893541993755	-1.08989335184125
EGFL7	1.03345360204378	5.6282427171661	3.83237958891148	0.00159113430976094	0.0238516242103822	-1.09741872906317
ANKS1B	-1.11676771958524	6.22068009424937	-3.83115113285431	0.0015951634006104	0.0238833758275742	-1.09982481572701
RAB33A	-1.10146787760132	9.36923055025038	-3.8310110916838	0.0015956233614888	0.0238833758275742	-1.10009910596794
NPM1	-1.02465621530605	13.8954133419677	-3.8291397623328	0.00160178255355367	0.0239399948860873	-1.10376440324734
DSCR4	-1.75785449561915	7.84128362768685	-3.82874908029785	0.0016030714497251	0.0239414977743599	-1.10452962495418
ELAVL1	1.02234941077821	7.37908967448892	3.8278658379279	0.00160598920978592	0.0239673071181903	-1.10625962634705
NHLRC1	1.15176258866674	5.24794874731363	3.81825424613409	0.00163808959044118	0.024321237217926	-1.12508673661109
ICAM2	1.10035832202843	12.1211839372599	3.81787975066395	0.00163935334422655	0.024321237217926	-1.12582032943304
ABTB1	1.53974644041467	10.7157436558396	3.8172187394112	0.00164158636236145	0.024321237217926	-1.12711517921641
DDX20	-1.20717551459263	8.6361270152725	-3.81668325055671	0.00164339759390484	0.024321237217926	-1.12816414979863
C1orf191	-1.43559120565154	6.61393056697117	-3.81624687577858	0.00164487507492298	0.024321237217926	-1.12901896926532
COMMD5	1.07764416807132	8.99596346827979	3.8161189329291	0.00164530851895745	0.024321237217926	-1.12926959858525
ZNF806	-1.5108402929276	3.94177264594489	-3.8148991254616	0.00164944677007432	0.0243631994697121	-1.13165911349429
FAM214B	1.00082235714337	9.89873371736934	3.81332946613116	0.00165478737315565	0.0243786796942801	-1.13473400077976
EIF3E	-1.31095949024256	12.5525408948586	-3.81073790607908	0.00166364311627751	0.0244474236788059	-1.13981083421091
SUPV3L1	-1.3724815768173	10.8575260011705	-3.80995695104723	0.00166632112339748	0.0244689297908812	-1.14134073733827
ADAM8	1.44984021754378	11.9145371026921	3.80893791086658	0.00166982210316167	0.0244762287717652	-1.14333706817828
GABPA	-1.12360551719335	10.5556053915673	-3.80884154707336	0.00167015355132378	0.0244762287717652	-1.14352584867721
ECHDC1	1.50098858121918	9.51467122531865	3.80875164722671	0.00167046282628566	0.0244762287717652	-1.14370196618536
MEF2C	1.56408586598584	9.42637959361349	3.80607841543923	0.00167968578597466	0.0244966740140873	-1.1489389975993
DBNL	1.1839269992077	12.7111325006344	3.80581815216168	0.00168058646542805	0.0244966740140873	-1.14944887609693
RASGRP4	1.56665960697007	9.85462535899807	3.80564118629541	0.00168119916028447	0.0244966740140873	-1.14979556830659
OR14I1	-1.21392901861143	7.18825333403955	-3.80538340288095	0.00168209206671962	0.0244966740140873	-1.15030059032833
TSPAN2	1.86471854120452	7.45859832130557	3.8050036588473	0.00168340829049772	0.0244966740140873	-1.15104454662958
ZNF20|ZNF625-ZNF20	1.03515466038833	5.53171974534536	3.80442250904386	0.00168542461598023	0.0244966740140873	-1.15218308127072
GRID1	-1.17621123671195	6.34942071747087	-3.80418171497926	0.00168626077586958	0.0244966740140873	-1.15265482416654
GRHL3	-1.2734777338705	11.7784465699497	-3.80275258453053	0.00169123206923176	0.0244966740140873	-1.15545467157485
NLGN1	-1.19993619366306	5.72141328790306	-3.80096927354758	0.00169745614388328	0.0245010126983175	-1.15894844786429
ZHX1-C8ORF76	-1.61719358918312	8.93478996159449	-3.80053974298315	0.0016989587336197	0.0245010126983175	-1.15978997057138
PDLIM7	1.5446960734555	9.61509873985621	3.80052367958462	0.00169901495285114	0.0245010126983175	-1.15982144152856
TNFAIP8L2	2.15690521857646	8.10495855735027	3.7955340012262	0.00171656917161014	0.0246147466906972	-1.16959726525423
CSF2RA	1.19696947099457	8.64395512942343	3.79445189311948	0.0017204002271658	0.0246521361143025	-1.17171738953509
GRID1-AS1	-1.65599754509097	4.11944621101202	-3.79329247558164	0.00172451456023517	0.0246759906570014	-1.17398900117961
PLIN4	1.9311530782825	6.9112048956795	3.79082188866404	0.00173331488224844	0.0247418200261201	-1.17882961032408
FADS1	1.00237894706349	6.91007937218672	3.79057605091107	0.00173419304018508	0.0247418200261201	-1.17931128369194
COL10A1	1.01930269503543	5.69180510272088	3.7899354277353	0.00173648352196028	0.0247418200261201	-1.18056646958558
NOP10	1.08559654797812	13.0693912871223	3.7884799934759	0.00174169862621595	0.0247567595371005	-1.18341815198739
GLYATL3	-1.03091362817452	7.23198714385455	-3.78814737198542	0.00174289269019886	0.0247567595371005	-1.18406987272111
OR52W1	-1.08360031878748	5.80228280051076	-3.7852802449196	0.00175321956887558	0.024804855796444	-1.18968762869962
EHD1	1.41829040340645	13.3544119030086	3.78390185042038	0.00175820624732299	0.0248579517647833	-1.19238844837101
HIST1H2AH	1.07886743870005	5.77685220990408	3.78352204299076	0.00175958280590177	0.0248599682962855	-1.19313264552636
TPSAB1|TPSB2	-1.23683249855686	8.77612889070513	-3.78181246483477	0.00176579240312018	0.0249302169205762	-1.19648242666136
AGPAT5	1.08458964218548	7.0141620203119	3.77962847053046	0.00177375735947502	0.0250251327180275	-1.20076184091808
TMEM121	1.6157320616144	5.37766559547152	3.77918319981295	0.00177538568911104	0.0250305776616655	-1.20163433103657
FIG4	1.50410799391055	6.63682949281496	3.77800576596555	0.00177969876558341	0.025073839881265	-1.20394147692469
GHRL	1.43884158428275	8.82719057719758	3.7760397024657	0.00178692425188952	0.0251580453548695	-1.20779395523911
CTNND1|TMX2-CTNND1	1.25943639591366	7.85021440912965	3.77394746705968	0.00179464592958518	0.0252164289616447	-1.21189371504296
RPL5	-1.4507965164741	13.988061646869	-3.77389878818303	0.00179482598555609	0.0252164289616447	-1.21198910246467
MYO1F	1.26038501671433	12.9052787199423	3.7709580212683	0.00180573730781925	0.0253167637721882	-1.21775165434127
CEBPD	1.2472675947399	13.5933439023579	3.7703204956553	0.00180811156970995	0.0253324226668611	-1.21900092407198
RCC1|SNHG3	-2.06218281938015	9.51603834531879	-3.7682390151931	0.0018158853215065	0.0254147651434845	-1.22307974019975
CAMKK2	1.53828873915195	8.4046542340142	3.76807168119344	0.00181651172912184	0.0254147651434845	-1.2234076456228
CASQ2	-1.57907749282908	6.73127403842849	-3.76455149424411	0.00182974001590453	0.0254621735363735	-1.23030582227508
MMP17	1.40309766094153	6.65648299150069	3.76453878527822	0.00182978794965296	0.0254621735363735	-1.23033072705599
ZNF488	-1.02810911269656	6.47705067425963	-3.76432746418527	0.00183058516403638	0.0254621735363735	-1.23074483694741
NEK4	1.20905754479406	5.61478800867502	3.76324805250552	0.00183466273879062	0.0254621735363735	-1.23286008482539
DAPK2	1.24914341645695	9.04254622422388	3.76291913213548	0.0018359070844128	0.0254621735363735	-1.23350464940901
JPH4	-1.77398854074732	9.05742642697323	-3.76237711421	0.00183795946043255	0.0254621735363735	-1.23456681014999
LYL1	1.08601602386784	9.41603761859214	3.76225430823478	0.00183842479226331	0.0254621735363735	-1.23480746620742
UBE2O	1.0391146490366	7.35729365852731	3.76186766300138	0.00183989062974959	0.0254621735363735	-1.23556515435925
IDH1	1.44365526334305	7.96242259950509	3.76147376872099	0.00184138516119006	0.0254621735363735	-1.23633704953734
KCTD8	-1.09981608962535	8.02937669396578	-3.75951591686012	0.00184883191008095	0.0255301004060322	-1.24017377663681
ZNF101	-1.35250635864476	8.60312916612807	-3.75698400665573	0.00185850714079136	0.0256110419736824	-1.24513551538845
CLP1	-1.09712492439611	9.94701335753872	-3.75663797451676	0.0018598333974898	0.0256118000404833	-1.24581363272483
A1CF	-1.16993375910568	5.67636442380131	-3.75617317596334	0.00186161635829154	0.0256188420563523	-1.24672449760183
KAZN	1.3527982379326	5.84637343722619	3.75549442753717	0.00186422312326371	0.0256237860184166	-1.24805464298599
RAD21L1	-1.03052668819686	6.80485237293085	-3.75341472580226	0.00187223324393284	0.0257122584632004	-1.25213026505013
C9	-1.27464267284185	6.06392217667661	-3.75068383343418	0.00188280417928927	0.0257871215500618	-1.25748208847834
SPRY1	-1.34735235691593	8.41010041752658	-3.74825328512623	0.00189226310467453	0.0258288785703779	-1.26224536615144
NOTCH1	1.0794517860251	10.2333020829349	3.74744877896212	0.00189540452555245	0.0258542416901187	-1.26382201035493
VSIG8	-1.09182024799451	8.02541131638208	-3.74698897907949	0.00189720230331486	0.0258612549424118	-1.26472311286587
SRBD1	1.03279332991787	6.74330317851963	3.74592835461395	0.00190135580932139	0.025870461126145	-1.26680169979977
IL17RA	1.27510361381827	9.58434105090069	3.74515013478092	0.00190440921912749	0.0258752360781643	-1.26832684181177
GNG11	1.33166880002017	6.90803613896754	3.74508892741412	0.00190464958077717	0.0258752360781643	-1.2684467951485
KRTAP3-3	-1.6419242682329	8.53294853436935	-3.74379645097297	0.00190973228672016	0.0259268034909374	-1.27097977829604
WBP1L	1.23555246871637	7.80745850427958	3.74342080295095	0.00191121209664376	0.0259294209502234	-1.27171597186808
CDC37L1	-1.60526230856354	8.21903614576703	-3.74199521211629	0.00191683852143524	0.0259882541664575	-1.27450984787259
LRG1	2.2719893113417	10.0623057910584	3.74084843915449	0.00192137663695512	0.0260322630159616	-1.27675730552828
PDE4D	-1.75112109516298	9.02315430348699	-3.73854410377766	0.00193052832183155	0.0260860859154529	-1.28127339080523
CD24	2.25674106921682	8.50798972055034	3.73739476533648	0.00193510933011755	0.02611627970599	-1.28352590047921
HIST3H2A	1.01913006859761	7.86982846449803	3.73698450075026	0.00193674720480946	0.02611627970599	-1.28432995178377
CAPSL	-1.03692862974057	8.22005585687512	-3.73683317710682	0.00193735167761671	0.02611627970599	-1.28462652154912
RPL10L	-1.07283044321929	14.1415148252853	-3.73668394286856	0.00193794799029409	0.02611627970599	-1.28491899654642
CXorf40A	1.14343555221288	7.09586699245077	3.73445403865798	0.00194688033446643	0.02619201920022	-1.28928926319308
CCR2	1.74679865445669	7.72485395624098	3.73080326455661	0.00196159389239751	0.0262535711560934	-1.29644427057426
IFNA14	-1.07491661565806	7.63740531485094	-3.7302694165238	0.00196375480428741	0.0262535711560934	-1.29749054361886
SCML1	-1.69344171427089	9.33170452195204	-3.72895379433603	0.00196909042554884	0.0262897712415722	-1.30006899841592
RNASE10	-1.05264896334204	5.55961607397938	-3.72728450467692	0.00197588139910528	0.026332173014484	-1.30334060819974
DMD	-1.02390193001689	6.50488525517876	-3.72473283858651	0.0019863076563391	0.0264320609988533	-1.30834159343109
NLK	1.32174217541267	5.58590433474691	3.72400206821186	0.0019893038208319	0.0264385357842269	-1.30977382774395
OPLAH	1.83879827285511	8.88640102021285	3.7210084992938	0.00200162506362596	0.0264965892461362	-1.31564093287537
RABGEF1	1.46799387764792	8.76442305879584	3.71863627541238	0.00201144346688485	0.0265909130756753	-1.32029028255338
IGFBP4	1.08881496688426	5.63966196996404	3.71548233951401	0.00202457244213225	0.0267293977664734	-1.32647174328431
HSPB6	-1.07563595152247	8.39043102605487	-3.71508437693777	0.00202623517082681	0.0267338310325132	-1.32725171969365
LOC100506585	1.58763457668752	6.39559033485859	3.71446671931003	0.00202881853144567	0.0267503972205732	-1.32846228242434
KLRB1	-1.2551532015768	11.2873005902367	-3.71405187247352	0.00203055549479312	0.0267557891128823	-1.32927535165259
JRKL	1.04887054662941	6.52446804708596	3.71341116501312	0.00203324107869767	0.0267736653676615	-1.330531091775
TNFRSF6B|RTEL1-TNFRSF6B	-1.06863655720892	12.2030562452803	-3.71199779176825	0.00203917801395459	0.0267992951383843	-1.33330120364386
FSTL1	1.78898974872799	8.55843137104768	3.71103798867597	0.00204321965539975	0.0268174243630872	-1.33518235209138
PRKACG	-1.12180970167154	6.2771833692851	-3.71004376224953	0.00204741475403298	0.0268209601393361	-1.33713096952906
ATF1	1.29379462773626	6.63847061745945	3.70901846123723	0.00205175005269564	0.026826145903094	-1.33914049263455
ZNF93	-1.61989674549944	14.2199310330456	-3.70873212709086	0.00205296241440416	0.026826145903094	-1.33970168914352
TCL1B	1.4285574532653	7.74614469538918	3.70804662045424	0.00205586783513065	0.026826145903094	-1.34104523848245
CISD1	1.36797423488499	5.72896539806873	3.70576612445731	0.00206556320982285	0.0268830116203494	-1.34551486910303
NDUFA8	1.01238173742713	9.52013031957995	3.70260090650131	0.00207909623867593	0.0269797607027719	-1.35171850662591
TMEM120A	1.34606000603512	9.90880112071214	3.70259313056336	0.00207912959469445	0.0269797607027719	-1.35173374700449
SLURP1	-1.75288967245409	12.1889764317751	-3.70148000011288	0.00208391009143451	0.0269823500077963	-1.35391541703983
PROK2	1.61532547323666	10.0134805301223	3.70087539950109	0.00208651126924625	0.0269965186498268	-1.35510039867828
TP53	1.28936286477614	10.1793444371487	3.69971313349402	0.00209152087766933	0.0269965186498268	-1.35737837172606
RMI1	1.37111551662004	6.24291077967067	3.69967064192902	0.00209170425434951	0.0269965186498268	-1.35746165269395
CHRNB3	-1.07483811995581	5.65001935612212	-3.69746762698698	0.00210123378937681	0.027073826722192	-1.36177943179623
SNX27	1.05008759513766	9.68959870382284	3.69706011284512	0.00210300134737202	0.027073826722192	-1.36257813523075
CDCA3	-1.06659672407472	8.11337526557145	-3.69704443442748	0.00210306938106073	0.027073826722192	-1.36260886399333
PSD4	1.03321534612087	8.55830523292616	3.69670826965443	0.00210452864094287	0.0270753119598186	-1.3632677268468
RSF1	-1.03050933981335	8.69549272295629	-3.69637207900612	0.00210598903221507	0.0270768098481411	-1.36392664034708
ATP11C	1.17809364927163	6.27657608804259	3.69382410708416	0.00211709046812506	0.0271502365762671	-1.36892050963683
EGLN1	1.09411588284058	9.22589788242384	3.69272671581945	0.00212188989307777	0.0271599210138741	-1.37107132751883
TLR1	1.08521869461469	9.75842355229678	3.6915938900881	0.00212685577445698	0.0271907228790254	-1.37329159317883
FAM228A	-1.14821653145611	8.01598393840578	-3.6879953794228	0.00214270799352425	0.0273049575873074	-1.38034442985249
MYH11	1.03883902158497	5.87379639614343	3.68490103491005	0.00215643427907824	0.0274390418217947	-1.38640911490858
FOS	1.00288768621656	13.3663059207977	3.68445508243922	0.00215841977148493	0.0274390418217947	-1.38728314673999
LOC100128276|LOC100508384	1.82611303970938	9.3930668907268	3.68366676557516	0.00216193405602629	0.0274390418217947	-1.38882818465939
NETO2	1.44061376643031	4.66596502172794	3.6831770601629	0.00216412004070545	0.0274390418217947	-1.38978796721947
EPB41L4A-AS1	-1.44138979311478	12.6211961801776	-3.68307236204692	0.00216458768863406	0.0274390418217947	-1.38999316687992
SLPI	2.73192567690864	9.33235319093058	3.68267456158147	0.00216636544388965	0.0274390418217947	-1.39077282266104
SNX4	-1.06525389692193	9.37445478292581	-3.68237072429315	0.00216772427050537	0.0274390418217947	-1.39136831814048
IFI44L	-1.17437992452366	11.3848036760412	-3.68226185297391	0.00216821137540563	0.0274390418217947	-1.39158169668684
HCLS1	1.00691257833954	14.727297013452	3.68048742682076	0.00217616593526116	0.0275051537626767	-1.39505941638632
TXNDC15	1.10050581239127	7.40065816720397	3.6770181438995	0.00219180325676751	0.0275904360360181	-1.40185887709106
CCDC3	1.70453928467705	6.87021375600677	3.67686424810841	0.00219249953311485	0.0275904360360181	-1.40216049704362
LTB4R	1.09046924300772	10.210774866755	3.67557134178371	0.00219835786853613	0.0276296419072972	-1.40469445715222
WBSCR17	-2.08716609793801	8.3055144474311	-3.67088145922709	0.00221974080643986	0.0277807331375016	-1.41388607449464
NDUFV2	-1.2556719929588	13.1005637577649	-3.67019403053423	0.00222289258020118	0.0277865732128451	-1.415233345439
MVD	-1.58203843442296	12.3497427400303	-3.67011464054799	0.00222325686301217	0.0277865732128451	-1.41538893935382
LOC101060467|HNRNPA1L2|HNRNPA1|HNRNPA1P10	-1.05282148474387	14.9526483375382	-3.66950653472029	0.0022260491625294	0.027790038113257	-1.41658074565205
CDK14	1.29239740314454	8.07120649895168	3.66915342550479	0.00222767218707053	0.027790038113257	-1.41727279177296
PRDX1	1.20666289252171	11.5647879066675	3.66798007691487	0.00223307389566619	0.0278029648488509	-1.41957239119465
ORM1|ORM2	2.77073328281037	8.15386218936123	3.66781674673451	0.00223382685731813	0.0278029648488509	-1.41989249498556
TRIM34	-1.14300419713647	6.81498873035348	-3.66773258897935	0.00223421492912858	0.0278029648488509	-1.42005743209364
CEP170B	-1.02648110852783	7.20932989506519	-3.66763591141187	0.00223466081649616	0.0278029648488509	-1.42024690618934
ADAD2	-1.39938906750955	7.52301781604427	-3.6674305135084	0.00223560843079061	0.0278029648488509	-1.42064945630838
CA4	2.46210422822076	6.95714222818893	3.66590619434575	0.00224265359678813	0.0278486307279957	-1.42363689388166
FOXD4L5|FOXD4L4|FOXD4L2	-1.01212610787505	6.28488059411443	-3.66584746885224	0.00224292546301033	0.0278486307279957	-1.42375198681293
S100A9	1.15136648366371	16.7134619105913	3.66521745317075	0.00224584416907923	0.0278614670409109	-1.42498671940353
TMEM220	-1.13294817828249	7.05782482917113	-3.66431247860763	0.00225004337499925	0.0278626908707314	-1.42676032464993
FLJ27255	2.17832141297158	5.35333847605493	3.66112355433338	0.0022649034382684	0.0279601774330842	-1.43301006715239
SLC45A4	1.77597716266379	9.08226021820635	3.66041075313376	0.00226823848860128	0.027984201365493	-1.43440702621178
WDFY3	1.50929831243441	7.78484442163897	3.65728979424544	0.00228289904021228	0.0281291717406036	-1.44052349167945
CDC34	1.29233741271673	10.9518652131986	3.65701858045395	0.00228417754343711	0.0281291717406036	-1.44105501424908
KIAA0754	1.09606716077445	8.37828420231724	3.65496780615139	0.0022938682294998	0.0281847486320122	-1.44507408815657
DPAGT1	1.36337074075783	8.4919222059016	3.65487951128141	0.00229428638291061	0.0281847486320122	-1.44524712631902
ZKSCAN1	1.52483345127785	6.14396632432528	3.65433603504849	0.00229686190581111	0.0281991936723805	-1.44631221670988
MYL1	-1.3098717671668	5.5144150939755	-3.6529728326943	0.0023033348880219	0.028259396083646	-1.44898377507278
MOB3C	1.43042291663055	9.33428927500863	3.65166098945886	0.00230958130979367	0.028303609883463	-1.45155466819609
NCF4	1.50202692514499	9.83900568109163	3.64898729128823	0.0023223650479348	0.0284084326780464	-1.45679442307887
PIK3IP1	-1.84975120238488	12.2177833805906	-3.64768897098506	0.00232859832539506	0.0284673971248388	-1.45933877298
STRAP	-1.3565808666413	11.2254373788618	-3.64685683089925	0.00233260229528759	0.0284990530279921	-1.46096953066846
SLC25A20	1.49021843437797	8.69252163852266	3.64523002431954	0.0023404499199794	0.0285300364222907	-1.46415759115455
STARD8	1.08172063881709	7.68492004355203	3.64321460795503	0.0023502089808395	0.0286201967897446	-1.46810717938219
ANKRD22	1.13163865639491	7.17594975964771	3.64288980534127	0.00235178556333982	0.0286201967897446	-1.46874368785582
IL24	1.32571203361209	5.39941627423998	3.64275057666011	0.00235246170069078	0.0286201967897446	-1.46901653091333
FUZ	1.08452250402641	8.00641402401991	3.64165926581718	0.00235776821223458	0.0286376378967426	-1.4711551399365
PAQR8	1.15053644078214	4.80688913494458	3.64157887464178	0.00235815959054429	0.0286376378967426	-1.47131267966076
LCN6	1.20171113525437	5.77263858901261	3.64076558429159	0.00236212270506738	0.0286512258512898	-1.47290645234431
DHCR24	1.39391969162241	6.33872872938571	3.63867488498524	0.00237234129577185	0.0287232933208627	-1.47700348304326
KCNH6	-1.39868352060538	12.5133254969179	-3.63652135596284	0.00238291341326295	0.0287517060869826	-1.48122359221739
STAM2	1.03568444170415	7.20515932111742	3.63457336768858	0.0023925172544393	0.0288289743571702	-1.48504087745504
FAM185A	1.061862214327	5.42019724711606	3.63041745337071	0.00241313662937401	0.0288832940830017	-1.49318468651792
ACTR5	-1.06620252994713	8.97126634854863	-3.63021787603702	0.00241413130262984	0.0288832940830017	-1.49357576764084
ZNF674	1.27908580267838	4.99340957557443	3.62759186349071	0.00242725750527042	0.029004719429824	-1.49872151945293
ACSF3	1.03146585165298	7.30969783158106	3.62671740162981	0.00243164441965561	0.0290055299720554	-1.50043503628339
HCAR2|HCAR3	2.48495266051775	11.8881946631881	3.62551297556228	0.00243769970611799	0.0290402832231127	-1.50279510633308
MICALL2	1.02157974011664	6.43420853842215	3.62318712996013	0.00244943585239419	0.0290592641980365	-1.50735254523437
MEIS2	-1.32158605954505	5.4949569328879	-3.62273922154301	0.0024517024922135	0.0290592641980365	-1.50823020336221
PTER	1.14288033888788	6.56073850588149	3.62183444850154	0.00245628752143299	0.0290592641980365	-1.51000306121117
RPL12	-1.05232404388805	14.999826255125	-3.62182366278204	0.00245634223106448	0.0290592641980365	-1.51002419523026
UBE2G2	-1.14055487723903	10.0409332321543	-3.61813226923346	0.00247513856333289	0.0291909828817707	-1.51725718758319
S100A8	1.42155979929936	16.4033933613618	3.61793059218773	0.00247616964039044	0.0291909828817707	-1.51765235255721
RAX	-1.1200272760493	6.58103219787415	-3.6161023607764	0.00248553619894925	0.0292671524256169	-1.52123455481237
HNRNPA1|HNRNPA1L2|HNRNPA1P10|LOC101060467	-1.11923864030493	14.5389680656327	-3.61206200876297	0.00250636246192664	0.0293922307006219	-1.52915098057734
NDST1	1.48421095097565	8.70848580765816	3.61195236747405	0.00250693005018746	0.0293922307006219	-1.52936580198358
DCT	-1.04780821053611	5.86891654104998	-3.61177863649637	0.00250782968056629	0.0293922307006219	-1.5297061946806
RIPK3	1.22895501846921	7.10159631486675	3.60661106887806	0.00253473757200733	0.0296238476026424	-1.53983085419577
KRTAP2-1	-1.2737606870836	6.3169236558916	-3.60655719540388	0.00253501961605024	0.0296238476026424	-1.53993640475801
CLCN4	1.08702896031174	5.93174690365006	3.60581589225294	0.00253890376418208	0.0296357439959307	-1.54138878409253
PLEKHG3	1.66388945337682	11.2323951183001	3.6050448560208	0.00254295004013724	0.0296387339173853	-1.54289940820691
ARFGEF2	-1.16008172772195	9.10283033953452	-3.60393352238952	0.00254879353328119	0.0296481196968915	-1.54507673106188
LRRK2	1.4083006527269	8.62870409627879	3.60134763977902	0.00256244255429223	0.0297262501297461	-1.55014291190621
C11orf1	-1.06368167678794	9.04226149644348	-3.60107063879664	0.00256390898685434	0.0297262501297461	-1.55068559725219
MIR600HG	1.04210755129792	4.9815154084134	3.60103413687791	0.00256410228940337	0.0297262501297461	-1.55075710974469
KHK	1.24703946827547	5.75607123561594	3.60098489767539	0.00256436306772714	0.0297262501297461	-1.55085357636811
SPINK8	1.40199533058408	5.68397647919162	3.59931983198771	0.00257319719511201	0.0297943700516791	-1.5541156542986
KRTAP1-3	-1.29583988278075	9.38179562581981	-3.59794281212675	0.00258052614248378	0.0298379419529571	-1.5568133787849
SNORD36A	-1.26373933449688	10.027277152587	-3.59691792792094	0.00258599450312648	0.0298567514352373	-1.55882121244286
SLC16A5	1.44284259723555	8.54269214131511	3.5921272788875	0.00261171004247479	0.0300590442500835	-1.56820625451575
LHX6	-1.0169639641233	5.93109442199726	-3.59198685316368	0.00261246768659831	0.0300590442500835	-1.5684813471588
MAP1LC3A	1.7106696594453	9.86866415752178	3.58696110310981	0.00263972896046545	0.0302349371482068	-1.57832650871094
GTF2A1	1.02981276704187	5.02202081779199	3.58616410758105	0.00264407825950063	0.0302349371482068	-1.57988773540439
SRD5A3	-1.08896745169514	13.5006612967377	-3.58558807699842	0.00264722620123778	0.0302349371482068	-1.58101610861925
LOC100996279	1.24849277473595	8.13494910496143	3.58498301575159	0.0026505368408037	0.0302453285553872	-1.58220134259624
EMR2	1.10368432377433	10.4845738563635	3.58486622195781	0.00265117636515679	0.0302453285553872	-1.58243012520295
ALDH7A1	-1.44666290364343	8.23912441947002	-3.58404945918538	0.00265565301719174	0.0302588057183219	-1.58403004127896
ATP6V0D1	1.03071781990277	12.3174304419356	3.58325786065157	0.00265999898010844	0.0302662823156767	-1.58558065219187
UBXN2B	1.34620267947936	6.35177396390033	3.58237481762136	0.00266485540139921	0.0302953712540397	-1.58731037352734
GCNT1	1.91737897252298	5.50971158915149	3.5784201545379	0.00268671396265846	0.0304344457102579	-1.59505665459793
CCDC60	-1.38204140436513	12.3812898930514	-3.57829806915217	0.00268739161753853	0.0304344457102579	-1.59529578701431
TLR2	1.39847053527017	11.9053420597617	3.57792898355803	0.00268944133004624	0.0304405474586751	-1.59601872454311
CD72	1.13684523678886	8.56178798514038	3.57678091836164	0.00269582712533994	0.0304932849472389	-1.59826745200378
WWP2	1.00829803192344	9.82277646892678	3.57654741202664	0.00269712779947286	0.0304932849472389	-1.59872482005487
MYO7B	1.61305426690449	6.84555914290214	3.5747534229104	0.00270714166881947	0.0305721878933329	-1.60223866301471
FCHO2	1.01987112943221	8.59688046577484	3.56987774781667	0.0027345459577997	0.0307274016729563	-1.61178818942359
TMX2-CTNND1|TMX2	-1.1980183455462	8.24241885851962	-3.56982052513313	0.00273486923039591	0.0307274016729563	-1.61190026310698
SPTB	1.02805313079799	6.85271356924744	3.5695961251274	0.00273613732075662	0.0307274016729563	-1.61233976182633
ITCH	-1.26739183012584	9.21829052975379	-3.56859749919925	0.002741787735366	0.0307569954312448	-1.61429560779292
UGT2B7|UGT2B10|UGT2B28	-1.42122488250538	5.6735874413314	-3.5678626668136	0.00274595302645562	0.0307690298242499	-1.61573479043212
KCTD7	1.32832891027597	9.48043460059368	3.56729988413024	0.00274914736815683	0.030770595570142	-1.61683700258458
TMEM71	1.22901683048802	9.32463302279251	3.56656212623419	0.00275334050879245	0.0307993940048288	-1.61828189382251
SLC7A1	1.30658369187957	7.60787761282066	3.56630950564517	0.00275477778312908	0.0307993940048288	-1.6187766458749
TIGD5	1.08467476759521	8.00369396247463	3.56380125790764	0.00276908922688819	0.0309312457426678	-1.62368891841427
LAIR1	1.19043012183242	10.2144944176567	3.56343647644558	0.00277117677895048	0.0309312457426678	-1.62440331210904
QRSL1	1.0554667674591	5.42062195669152	3.56060697747905	0.0027874229536689	0.0310158991008759	-1.6299445437056
ALCAM	1.16389989842584	7.79212833172721	3.55479804838592	0.00282107596297882	0.031269984253865	-1.64132004267468
RPL4	-1.26501443938524	14.830402291958	-3.55440206317892	0.0028233848038295	0.031269984253865	-1.64209546250424
PDZD8	-1.36207901892527	8.14754177764159	-3.55426162406826	0.00282420410630275	0.031269984253865	-1.64237047002331
TK2	-1.00601778512069	12.1337999140125	-3.5539278144187	0.00282615246226257	0.031269984253865	-1.64302413332879
GPN3	1.27363371867625	8.7367541968491	3.55250067825578	0.00283449746838081	0.0313084542190067	-1.64581870891456
AMDHD2	1.42575159829119	8.06535395655434	3.54893183264846	0.00285547410301322	0.0314645415277522	-1.6528068957168
NAE1	-1.09467082651503	11.7189425595374	-3.54876855615497	0.00285643750703622	0.0314645415277522	-1.65312660117279
CREB5	1.52891387066254	8.44785692297234	3.54446844636337	0.00288192763849187	0.0316415237780358	-1.66154623687542
CBFA2T3	1.87348804358269	8.87524089448379	3.5431649798066	0.00288969922740059	0.0317095698989323	-1.66409833628649
MAPK14	1.29211863358422	9.67618606026359	3.54247640942711	0.0028938131252086	0.0317374268010766	-1.66544649256646
MTIF3	1.11154213694114	8.82004165552717	3.54108617195606	0.00290213705804751	0.0318114011471617	-1.66816840909162
RGL2	1.24111670907969	11.2467657031544	3.53874248881369	0.00291622400436704	0.0319109544320582	-1.6727569400015
IL1B	2.57898916743014	11.0839429414664	3.5380695060286	0.00292028167911545	0.0319109544320582	-1.67407449789846
BARHL2	-1.43450407839272	14.6092220289213	-3.53734667413495	0.00292464621284119	0.0319109544320582	-1.67548963610332
SMC3	-1.05700308353942	9.87215197841181	-3.53430960067289	0.00294305588737994	0.0319815247912856	-1.6814353692292
CEMP1	-1.01153909844775	6.44623697697887	-3.53145206288464	0.00296048323999805	0.0320853538940642	-1.68702938794458
RAPH1	1.07857859879611	5.12827713972087	3.52688264696194	0.00298856588675618	0.0322499394324996	-1.69597415845577
TMF1	-1.10389476689902	9.28662405902526	-3.52538437563371	0.00299783188789442	0.0322980315750849	-1.6989069384739
TCAP	-1.1463894663932	8.50643696627848	-3.52283907967729	0.00301363916130928	0.0323817536975456	-1.70388905736908
CCNJL	1.77754677025834	8.61638182492446	3.52056544296566	0.00302782987703242	0.0324649752701289	-1.70833927157867
FCGR1A|FCGR1B	1.58026491243751	6.67752203397453	3.51879899489835	0.0030389011770848	0.0325520081174442	-1.71179665195329
OTUD4	-1.07989033841574	9.16632464964565	-3.51812395117917	0.0030431427411647	0.0325520081174442	-1.71311785608012
CMA1	-1.38339232213578	8.11876377984635	-3.51638760884534	0.00305408010623654	0.0325857284290592	-1.71651618289071
RXFP2	-1.21669640663459	3.57961130948455	-3.51594360351607	0.00305688324469757	0.0325857284290592	-1.71738516429957
EEA1	1.43789629451447	8.22098810344564	3.51373609831446	0.00307085816216319	0.0326828205985747	-1.7217054737709
DHX9	-1.05877746418682	10.9247321448186	-3.51332527959191	0.00307346595583365	0.0326933044414893	-1.72250947040399
SLC25A33	-1.0518821361355	9.49241362302539	-3.51264645234764	0.0030777798711178	0.0327046577338662	-1.72383796394496
FCGR2B	1.08571269239709	6.31642402020212	3.50892799275361	0.00310151824908871	0.0328196297602476	-1.73111488555164
KCNA5	-1.02740294109357	7.22271649050186	-3.50811786911315	0.00310671427973844	0.0328389153168365	-1.73270021584873
PRKCD	1.00410762156069	13.4201123563131	3.50447677117892	0.00313017559068955	0.0329553378296163	-1.7398252126027
NT5C1B	-1.53687584058274	6.69215940774147	-3.50437802147749	0.00313081434485956	0.0329553378296163	-1.74001844254494
PPME1	1.01183171667224	7.61511995258045	3.50381650519337	0.00313444894601745	0.0329763670576572	-1.74111719170074
CIR1	-1.17761497240544	10.8791880057063	-3.50149312641333	0.00314953271742465	0.0330832302700492	-1.74566336016776
PIGF	1.07413719493799	6.9471485608694	3.49262359475322	0.00320778601798209	0.0335900545240568	-1.7630167300585
TMEM99	-1.05864578168715	12.4238818024109	-3.49192031997825	0.00321245084284497	0.0336214270809338	-1.7643925803088
TDRKH	1.06922257881742	5.140449450982	3.48850360733028	0.00323521064672177	0.0338163422071719	-1.77107660878386
ACSL1	1.76244367301047	11.9355308947179	3.48829299932582	0.00323661883836558	0.0338163422071719	-1.77148860218464
HS3ST4	1.11642334909718	6.44686207469758	3.48811814120978	0.00323778846069562	0.0338163422071719	-1.77183066009312
GYS1	1.26161148875114	7.17759333877941	3.48580802669706	0.00325328050773742	0.0339078336209962	-1.77634960805973
CLEC9A	1.27048601976261	7.68409058919625	3.48097814109788	0.00328591050750802	0.0340984204271541	-1.78579699193094
DDX18	1.31948781667066	7.3691134250152	3.48057343039775	0.0032886594874055	0.0340984204271541	-1.78658857735781
TSHZ3	1.27654300018603	7.34372122165812	3.47647017713686	0.00331666082173263	0.0342670592694601	-1.79461390042842
SERPINB2	2.25739569624462	5.83034664043152	3.47468021345487	0.00332895040171373	0.0343060684109087	-1.79811458882603
DCLRE1A	1.00422465589168	7.0877352126553	3.47419612300517	0.00333228189611566	0.0343199651664811	-1.79906131856064
CXorf40B	1.25858391358827	4.45058888195562	3.47374212391083	0.00333540933121407	0.0343199651664811	-1.79994919075744
TMOD1	1.19419433865645	6.86599107482407	3.47242029938241	0.00334453161777564	0.034378713522105	-1.80253419711194
MZT1	-1.07459804130811	8.43863467732957	-3.47066768212184	0.00335666539282877	0.0344845304958375	-1.80596157155428
ZNF280A	-1.03977209314164	8.13499674978834	-3.46920603998463	0.00336681832112348	0.0345549101964722	-1.80881982988443
FUT7	1.06621433783834	5.32994317798805	3.46888318912994	0.00336906505843752	0.0345603634075054	-1.80945115711517
PRR5L	1.39484169346219	8.07125221904583	3.46791282943028	0.0033758268704389	0.0345924346804786	-1.81134864768175
RNF138	-1.55885102126767	9.87683361788539	-3.46693061455702	0.00338268510642422	0.0345966995657739	-1.81326928220977
LIG4	1.41367264253909	4.51302222512022	3.46684796935047	0.00338326280461713	0.0345966995657739	-1.81343088585915
PPIL4	-1.09274405245179	7.55486071121525	-3.46421351187602	0.00340172967899867	0.0347186665870244	-1.81858213488058
CCDC142	1.00694861594315	5.82778143995288	3.46350900796488	0.00340668511897273	0.0347368605919778	-1.81995962902292
MCM8	1.01213595924406	5.81090816879711	3.46322500259279	0.00340868483597261	0.0347368605919778	-1.82051493000504
SNORA27	-1.37559753416837	6.5959262271533	-3.46009123774408	0.0034308280901881	0.0349271821793934	-1.82664199875794
CEP95	-1.77402889558019	9.14343447636593	-3.45767911001623	0.00344797008205889	0.0350498469878141	-1.83135786211247
PLSCR2	1.24056047659516	3.58375009951662	3.45584280431636	0.00346107729058243	0.0350932683308325	-1.83494779384126
STYK1	1.20893898630002	4.17519114957052	3.45179073611655	0.0034901765733828	0.035317221207405	-1.84286898150482
FAM133B	1.14301837155784	6.80824649384114	3.44685972684188	0.00352591767047382	0.0355215855370313	-1.85250741627846
CYSTM1	1.55061302336254	11.4017881863753	3.44645387013183	0.0035288756452541	0.0355303636306519	-1.85330068002692
ASMT	-1.49218021671305	9.96373377400684	-3.44574702530974	0.00353403320689339	0.0355325662624219	-1.85468222023347
SLC17A8	-1.02733946444528	7.13746428960052	-3.44386831643148	0.00354777801153332	0.0356138931730751	-1.85835408150341
TIMM8B	1.02525560847551	11.246049380476	3.44311730751557	0.00355328738475323	0.035649562095544	-1.85982185459089
C14orf142	1.08863170271211	6.19528563300151	3.4429017592093	0.00355487021640681	0.035649562095544	-1.86024311792744
PRKD3	-1.06847133119255	9.41733684399115	-3.44208062637418	0.00356090647780625	0.035681472063408	-1.86184790467359
WBSCR22	-1.06261995402203	10.4416198304606	-3.44161380152895	0.00356434273429861	0.0356912589800766	-1.86276023366152
IL10RB	1.0166610143558	11.7613686596939	3.4396103411105	0.00357912766714162	0.0357504636142302	-1.86667554183356
ISL1	-1.02505475402077	5.41669394601519	-3.43855622641269	0.00358693128451891	0.0358036303592335	-1.86873549676107
BRIX1	-1.06195473571258	9.56360954364779	-3.43713589283878	0.00359747289497798	0.0358803398094661	-1.87151103818563
A4GALT	-1.4196604020258	9.95357446224283	-3.43645829730404	0.00360251285125497	0.0359066554376033	-1.87283512743901
SECISBP2L	-1.11754701357097	9.65858905610429	-3.43346588861279	0.00362485482964544	0.0360819912316535	-1.87868234019423
CETP	1.05843889591283	7.28801364205587	3.43294891441159	0.00362872866117351	0.0361027142403273	-1.87969247384448
RALGAPA2	1.04861547944313	5.8233731790309	3.43202755084009	0.0036356429436517	0.0361200928168139	-1.88149272697276
PTAFR	1.29392031003309	11.5982240612389	3.43152237851994	0.00363943954028551	0.0361200928168139	-1.88247976683773
OR4D9	-1.08870318558533	6.87565314799812	-3.43062981447894	0.00364615723557709	0.0361689462457763	-1.88422368969496
CYB5D1	-1.23390115843098	10.9652895939998	-3.42946942638953	0.00365490916046513	0.0362022885230536	-1.88649084066157
BATF3	1.26623034740896	8.14489932680496	3.42901203210958	0.00365836469645907	0.0362187093560496	-1.88738447416268
MAPK1	1.07715345004774	9.31808495299806	3.42454342909302	0.00369229624908039	0.0363936851909112	-1.89611447925934
ADNP2	-1.30491867204986	11.6768325224547	-3.42351440626992	0.00370015433970987	0.036453305370237	-1.89812467565964
AHCTF1	-1.04589956199201	9.36268126811478	-3.42222602800687	0.00371001652078636	0.0365195501510164	-1.90064145091517
PLEKHG7	1.16022325653923	6.57185133745504	3.42048202516456	0.00372340818090944	0.0365750875771733	-1.90404813508353
DSP	1.23242219517913	4.46514736166508	3.42023828671994	0.00372528361097416	0.0365756768568696	-1.90452423482638
OLIG1	1.79826910970893	7.20930899132862	3.41664889101056	0.00375301138414571	0.0367688882882765	-1.9115351437372
N4BP1	1.00077556100872	9.59602944982394	3.41291052288456	0.0037821088799963	0.0369893920414007	-1.91883635050143
TRAPPC2L	-1.21817515725171	12.688994824288	-3.41100324127847	0.00379704074976828	0.0370631754878914	-1.92256108995819
APOBEC3A|APOBEC3B|APOBEC3A_B	1.01254423712931	11.5647990679446	3.41075931125493	0.00379895468405041	0.0370631754878914	-1.92303744881195
ELK1	-1.12288790576145	14.3614680774298	-3.4105381310733	0.00380069094942093	0.0370631754878914	-1.92346937801816
LCE1D|LCE1E	-1.69760107765242	10.3106840570472	-3.40973513256713	0.0038070011472317	0.0370932181769282	-1.92503748364385
NPB	-1.17180514802564	11.4815631420351	-3.40967755972528	0.00380745397279434	0.0370932181769282	-1.92514991135645
TP53I11	1.42354282213294	6.46038056001223	3.40701602475054	0.00382844640006081	0.0372257285820585	-1.93034714732424
ABHD5	1.06764069642971	8.64300019102352	3.40531187532979	0.00384194818373495	0.0373030024374496	-1.93367468501752
TSPAN5	1.31268508642978	7.9278060114814	3.39960133468529	0.0038875392821549	0.0376242466154916	-1.94482403713499
OR4M2|OR4M1	-1.26400302814727	9.59167671251554	-3.39883368418745	0.00389370894889065	0.0376242466154916	-1.94632267971083
PPP2CB	1.08629592777556	8.87761436817433	3.39704066509235	0.00390815764269834	0.0376915519518638	-1.9498229720779
RPL15	-1.17209556962955	10.7098549890771	-3.39460548431506	0.00392786671092679	0.037845399629384	-1.95457660328652
AJAP1	-1.07601560455139	7.95871296725369	-3.39297403612567	0.00394112619179657	0.0379187532885031	-1.95776111773694
FCRLA	2.09209418329173	7.22124921767979	3.38823175728934	0.00397992262811272	0.0381462898137902	-1.9670170136735
TTF2	1.05955328528404	5.89500065671154	3.38668123778697	0.00399268977751591	0.0382504616964399	-1.97004302238374
AMPD3	1.48774440523768	6.02145479279168	3.38460297693751	0.00400986645434223	0.0383705817583403	-1.97409876708724
C11orf24	1.0507612997014	8.85048516458261	3.38447315829379	0.00401094183665383	0.0383705817583403	-1.97435210135373
RALB	1.09197127473344	10.708862789956	3.38395368911936	0.00401524785482042	0.0383860723835391	-1.97536580874827
MDGA2	-1.03434194650649	5.84673585195025	-3.37853475195819	0.00406044247088568	0.0386605550382485	-1.98593957641397
ARFIP1	1.21131891669043	7.89951513841501	3.37516693605369	0.00408878551119421	0.0388020544955392	-1.99251022692708
CTRB2	-1.21240933780174	13.9491671646613	-3.37411525537646	0.00409767662240598	0.0388498310172297	-1.99456193525015
PARD6G	-1.34348578905678	6.33922211070837	-3.37181024680957	0.0041172310360994	0.0389597243522935	-1.99905851819504
ASGR1	1.05607325806448	9.79191258550092	3.37145907742789	0.00412021831127893	0.0389597243522935	-1.99974354804251
HS1BP3	1.0159462630473	7.16224300397017	3.37117277152686	0.00412265541315261	0.0389597243522935	-2.00030204267796
ZSCAN26	1.3112005699323	7.5975618469518	3.37040831537574	0.00412916967833135	0.0389650498872795	-2.00179323769146
HUS1B	-1.06012146946335	7.4322551235841	-3.37005368045359	0.00413219515819128	0.0389753445000373	-2.00248499867438
TIGD2	1.25685892269332	6.73193578807828	3.36963009155069	0.00413581179588014	0.0389912027382298	-2.00331125358147
DHX35	-1.02094766006489	8.88509184550253	-3.36718390796294	0.00415675928088893	0.0390855974144725	-2.00808258631988
BCKDK	1.27117341083611	7.52557262284538	3.36666549851739	0.00416121214628536	0.0390855974144725	-2.00909370944525
NARG2	1.00362436701813	7.18112651082251	3.36453104141633	0.00417959611810774	0.0391828758754827	-2.01325665758909
STAM	-1.28750756800597	9.51260967405651	-3.36423898679997	0.0041821178529775	0.0391828758754827	-2.01382624649824
ZNF710	1.21517065501664	9.08255553469235	3.36409397360027	0.00418337052703446	0.0391828758754827	-2.01410906125868
ATP10D	1.24641446098738	7.47493511848432	3.36120755660496	0.00420838227803504	0.0393230079431273	-2.01973808831352
TMEM243	-1.18890164675611	11.8315600939241	-3.359369791493	0.00422438464849556	0.0393426115463977	-2.0233217953439
NARF	1.39318102690191	9.32677758217957	3.35879838685764	0.00422937250120134	0.0393426115463977	-2.02443601280372
GPR97	2.0600241478728	9.98946472482029	3.35345469328848	0.00427630293370738	0.0395589683835688	-2.03485504531449
TMEM229A	-1.49538481261255	6.19766710061958	-3.35342795093623	0.00427653909462515	0.0395589683835688	-2.03490718261897
TIGIT	1.12288473037175	7.92361241965885	3.35308996829182	0.00427952492853802	0.0395684207137474	-2.03556611499796
GALNT7	1.18403490666532	8.43832651655402	3.35168616912381	0.00429194871247192	0.0395924408013607	-2.03830289174592
CXCR7	1.61304944307874	6.28398649479239	3.34984892677809	0.00430826277663044	0.0397065737240501	-2.04188450189573
MLF1	-1.29778661848633	5.92772113706839	-3.34603369079472	0.00434233816433889	0.0398286194333752	-2.04932143175001
F5	1.18805930673181	7.05941224676735	3.34381553644725	0.00436227255392105	0.0398878611812933	-2.05364479204385
HCAR3|HCAR2	2.20597477640289	10.8515724183441	3.34369927231331	0.00436331991937668	0.0398878611812933	-2.05387139148345
CD86	1.07191389934729	10.1458155135936	3.3428349867811	0.00437111368444956	0.0399030571209955	-2.05555586163162
SRGAP2	1.36501181960215	8.21859948898393	3.34261349811343	0.00437311320556343	0.0399030571209955	-2.05598752960768
LRWD1	1.26338060510665	6.65304828006913	3.34078287059341	0.00438967434944997	0.0399813603609261	-2.05955519079844
TRANK1	1.12750377890301	10.1437858546227	3.33912607922719	0.00440471664225824	0.0400098404831275	-2.06278388084413
STK3	1.83959707474077	7.4495909328845	3.33881997757443	0.00440750139977383	0.040010457848147	-2.06338038027092
THBS1	2.33870353246264	7.79917116226215	3.33654086529826	0.00442829075763117	0.0400677464084264	-2.06782148815233
CENPH	-1.03476611771469	6.74065338287318	-3.33639066757917	0.00442966423642356	0.0400677464084264	-2.06811415347489
NRIP1	-1.28096716139639	10.5172072394935	-3.33218260638119	0.00446831747958589	0.0402788332264953	-2.07631309991668
PQLC2	1.14034985992799	6.62567926214866	3.33015829790712	0.0044870311554191	0.0404294350126246	-2.0802568259279
LOC100996844	-1.12944351038897	6.20012112084069	-3.32812452439366	0.00450591083487018	0.0405465140143456	-2.08421871622504
WRN	-1.05741444395622	8.99929991340068	-3.32801178208722	0.00450695973891716	0.0405465140143456	-2.08443833564502
RNF123	1.08057852225912	6.30168456958802	3.32632483674599	0.00452268335767293	0.0406053928730109	-2.0877243642545
LIN28B	-1.05706448350961	6.33830480647748	-3.32551585551721	0.00453024302338027	0.0406241327838436	-2.08930012401656
GPSM2	1.24500609772251	6.52521448979449	3.3237165093307	0.00454710241606915	0.040671813803456	-2.0928047896595
FAM127A	1.41131832730813	4.94637274164772	3.32252955876841	0.00455825796567619	0.040671813803456	-2.09511654491492
ARV1	1.14719286986277	5.08070351241429	3.32057783258135	0.00457666045251489	0.0406910759650562	-2.09891760029838
TEX10	1.06486648551631	6.37914411793266	3.32013844438684	0.00458081354441426	0.0406920857492567	-2.09977328823124
SAC3D1	1.50493614744787	7.91702994307043	3.31840472840729	0.00459723720233132	0.0408199814523443	-2.1031494891881
TMEM102	1.09085582352334	6.13137880748498	3.31809410724617	0.00460018592476474	0.0408281699675045	-2.10375436419201
SLC11A1	1.3354605098132	10.5931386353033	3.30906993977819	0.0046866779094688	0.0412505460209995	-2.12132425603218
CCDC102B	-1.36670173275931	9.73177379950002	-3.308797488787	0.0046893141978513	0.0412557262638036	-2.12185462398839
CCNC	-1.05221319697848	8.58187019712582	-3.30809894643913	0.00469608016428819	0.0412749090845734	-2.12321442048698
CANT1	1.00837978034895	12.2691111005273	3.30621471622832	0.00471437892923098	0.0413498442695763	-2.12688212709418
FFAR2	1.75155150620634	10.0326449217741	3.3056002904234	0.00472036125385721	0.0413842985994175	-2.12807806911287
KLF11	-1.03634291080568	9.49629663380307	-3.30505599190035	0.00472566708925911	0.0414080243728317	-2.12913749006044
GINS3	1.36706082220819	6.0921428244066	3.30490110185031	0.0047271780442504	0.0414080243728317	-2.12943896367956
MED14	-1.00065245094988	9.42897664062844	-3.30239666499636	0.00475167561054388	0.0415683927597167	-2.13431328880535
PRNP	-1.234673881707	10.3782528630209	-3.29743539607896	0.00480057816702775	0.0419468007085206	-2.14396794228726
CAMP	1.92656344263052	8.42866045155656	3.29737490774718	0.00480117746730772	0.0419468007085206	-2.14408564176844
DYNC1I1	1.05672482467903	4.66346462953061	3.29638223350539	0.00481102321215353	0.0419539051527943	-2.14601716995372
PRX	-1.47420557912855	12.6022940388441	-3.29603368922385	0.00481448497112526	0.0419539051527943	-2.14669534410946
SVIP	-1.00753016131477	10.0196493624022	-3.29464375677934	0.00482831447574224	0.0420380517470954	-2.14939969250707
IL20	-1.78342683740216	9.68722738682092	-3.290763318097	0.00486713315678311	0.0422482256396852	-2.15694898253424
FAM153C	-1.10640654701035	7.20167838805173	-3.28913685833052	0.00488349579581618	0.042353762289414	-2.16011288208942
PLA2G4A	1.14307391795478	5.63564859505503	3.28770894695409	0.00489790601264495	0.0424604614615998	-2.16289038791716
TNNI2	1.3825071385349	10.0406383562888	3.28491408358106	0.00492623358449531	0.0425841191384502	-2.16832637814448
DENND3	1.50498557228236	9.30972145117663	3.28484204480723	0.0049269658863219	0.0425841191384502	-2.16846648523119
FGL2	2.00543106655856	8.53719991435923	3.28287738447741	0.00494697914135239	0.0426722655142098	-2.17228736990737
GAL3ST4	-1.00856419720676	9.23344746498211	-3.28128851936268	0.00496322333263164	0.0427092371959176	-2.17537718956973
TPSB2|TPSAB1	-1.07486806560215	8.0870619846604	-3.28060008972498	0.00497027811351545	0.0427384520499342	-2.17671589841949
NCF2	1.33640911865794	13.1120195629384	3.27942108570311	0.00498238325890248	0.0428121202203914	-2.17900848527414
CDIPT	1.14890747184362	8.23976823533839	3.27893861781218	0.00498734531976268	0.0428121202203914	-2.17994661868524
STMND1	-1.08108243656548	7.11472623013037	-3.27846932578487	0.00499217657720957	0.0428353413547876	-2.1808591150495
IGSF5	-1.0179603784317	6.32060640193962	-3.27695228074645	0.00500782602811244	0.0429090779714848	-2.18380875661213
LINC00694	1.45277580095754	9.02008665462339	3.27639868584182	0.00501354889288109	0.0429090779714848	-2.18488508522392
ZNF140	1.13381402880584	6.08593670323473	3.27454940781065	0.00503271317057207	0.0430000306393196	-2.18848037653071
THSD4	-1.01164510685303	7.60470271168704	-3.26939970692376	0.00508646412513567	0.0432063423172072	-2.19849080120474
OGN	-1.2835659127296	6.65506864217184	-3.26855687271594	0.00509531545760691	0.0432414997996658	-2.20012897405214
DHRS9	1.35928639584735	9.13621044144181	3.26676941470134	0.00511413771913701	0.0433647022842817	-2.20360297572739
SCNN1G	-1.55694839130197	8.36096957847818	-3.26601853361459	0.00512206520069533	0.0433953942802392	-2.20506226937813
RPL24	-1.022372390732	12.6825849437675	-3.25983623760721	0.00518780041997195	0.0437682642634736	-2.2170754769485
IGF2R	1.06811577055415	10.6795088841978	3.25882158517633	0.00519866870362367	0.0437951483663137	-2.21904681592783
OASL	-1.08778598499888	9.19414442964205	-3.25417712300329	0.00524870612164238	0.0440324469140899	-2.22806933169004
CHIA	-1.1137214712244	8.72993979147313	-3.25414274264067	0.00524907829629205	0.0440324469140899	-2.22813611372316
SNTN	-1.05159322632185	5.43519759421747	-3.25388243290451	0.00525189705338551	0.0440324469140899	-2.22864174842642
C2orf74	1.14922230640286	7.40882434179012	3.25320942622393	0.00525919164884127	0.0440464876475875	-2.22994899408263
NLRP6	1.80246588459875	5.20308370555034	3.25223108746105	0.00526981360773398	0.0440726171668811	-2.23184924871446
ADCY2	-1.07958572228581	5.93534606261882	-3.25005558270893	0.00529350968327592	0.0442157295144942	-2.2360745070638
SIGLEC5	1.64700649156232	9.83025912321541	3.24229302002188	0.00537892558086847	0.0447050626165846	-2.2511476953289
CD84	-1.02779650135196	12.5793896292404	-3.23836382912368	0.00542268017928263	0.0449221782779635	-2.25877536934459
FAM102A	-1.2631056931112	11.0991943854532	-3.23199736512748	0.00549432582389615	0.0452203661299051	-2.27113165692923
TCP11L2	-1.13557499957555	8.64690347370341	-3.23101620820041	0.00550545049143839	0.0452203661299051	-2.27303561185338
NEU1	1.24426032469699	11.1526520240681	3.23086591537584	0.00550715652936031	0.0452203661299051	-2.27332725068493
MARVELD3	-1.79306192137879	7.53127919703188	-3.23051447302091	0.00551114794649428	0.0452203661299051	-2.27400920657026
TLR5	2.14272561342136	6.47663854214938	3.23008224345233	0.00551606081493515	0.0452203661299051	-2.27484791104754
POLR3F	-1.10666891345142	8.22098571417464	-3.23006270261072	0.00551628302530157	0.0452203661299051	-2.27488582799045
SPATA4	-1.0809602940637	5.91629372369305	-3.22975425972375	0.005519791685478	0.0452203661299051	-2.27548432444953
GABRG2	-1.4248037573285	7.24914096183113	-3.22960223430833	0.00552152184839264	0.0452203661299051	-2.27577930847411
SLC22A4	1.01130443299436	7.04067267995228	3.22934188747812	0.00552448603825539	0.0452262577052952	-2.27628447031175
FKBP11	-1.03267636210067	12.246213743545	-3.22815570912719	0.0055380112927961	0.0453001678911746	-2.27858598621812
TFF3	1.97151181186074	5.09832948919861	3.22746765728958	0.00554587175081641	0.0453460544495528	-2.27992094127971
RAB5B	1.08672121042011	12.3421174207523	3.22635183685318	0.00555864263951753	0.0454213587479297	-2.2820857620615
PRDM6	-1.04798843775338	6.00285494662749	-3.22551873325048	0.00556819674707104	0.0454457881676749	-2.28370200753462
FAM198B	1.23414492667276	8.1034216474785	3.22387159497989	0.00558713418542645	0.0455042268129844	-2.28689732266335
CWC25	1.0100403378718	10.0293237417829	3.22347301291435	0.00559172633363202	0.0455042268129844	-2.28767050334267
OXSR1	1.02629372465395	8.64595685062665	3.22096777522078	0.00562067543629556	0.0456980419754022	-2.29252990853594
CDAN1	-1.00638121321612	7.45574917210196	-3.21821712602534	0.00565263138347782	0.0457416932302731	-2.29786468872557
DBX1	1.17243565407134	7.90655231240024	3.21790498197894	0.00565626909902768	0.0457416932302731	-2.29847003718061
FCGR1B|FCGR1C	1.19944505398767	9.56665079987052	3.21772887049134	0.00565832251905771	0.0457416932302731	-2.29881157053399
GART	1.03028310556232	7.05868036008105	3.21765027621696	0.00565923914874645	0.0457416932302731	-2.29896398765861
LOC100996887|TUBA3E|TUBA3D|TUBA3C	-1.267686408535	6.6544552050367	-3.21757644825962	0.0056601003237738	0.0457416932302731	-2.29910716100081
ZMYM1	1.12736736010592	6.90717266569489	3.21690198737666	0.00566797366482402	0.045786954861752	-2.30041510902754
FAM63A	1.17988793993224	10.123215336787	3.21386465560661	0.00570356467936106	0.0459638870380349	-2.30630474137356
TPST1	1.09241885514234	7.88799792134993	3.21320958709403	0.00571126964375295	0.0459891884543128	-2.30757486200632
S100B	-1.55336496625531	8.25959674061149	-3.21172687438269	0.00572874750969658	0.0460562953223691	-2.31044956733861
WNT16	-1.26434593182445	10.9280788028702	-3.2088827330962	0.00576242193861974	0.0462531931463633	-2.31596326487525
ATP2A1	1.55522188534075	6.35607004440808	3.20704721596191	0.00578425830979438	0.0463545951342193	-2.31952123082519
APTX	1.04425365228636	8.70137383140142	3.20642600877597	0.00579166708809411	0.0463723774517551	-2.32072530788658
THUMPD3	-1.01823643238298	10.2534004798381	-3.20628230125438	0.00579338234208903	0.0463723774517551	-2.32100384902422
FGF20	-1.31443255748475	5.1336425336152	-3.20518077543579	0.00580654656716615	0.0463856041588804	-2.32313881785115
B3GNT8	1.74131092273504	8.18372574756507	3.20414005323324	0.00581901133844808	0.0464667544334972	-2.32515583360878
CD70	1.17108288006865	4.83685850277661	3.20318594052038	0.00583046205591707	0.0465184390728048	-2.32700490319924
SLC12A9	1.33861519875544	11.3647786743912	3.20195231910639	0.0058453003464918	0.046565941510783	-2.32939553391666
MMP8	2.1702251735754	4.94660013008906	3.20014778470399	0.00586707306740092	0.0466630497417841	-2.33289227720437
OXER1	1.0970540818723	5.96025557486303	3.19959447982265	0.00587376506696642	0.0466635429038535	-2.333964384299
ZBTB48	1.08380041642268	10.2040037475863	3.19839128718318	0.00588834328362717	0.0467609192492064	-2.33629564166265
CD5L	-1.36912680367633	10.8429177559056	-3.19654677990584	0.00591076140011221	0.0469019731894686	-2.33986921778618
FCGR1B|FCGR1A	1.79766297446068	6.68997669219543	3.19590381191865	0.00591859586103805	0.046930944826995	-2.341114837581
MGLL	1.02072038884981	9.87710335194693	3.19436687717222	0.00593736482679844	0.0470019996721054	-2.34409217647194
SLC6A8	1.67786744961739	5.58026362482826	3.19359329531746	0.00594683403815709	0.0470559401048421	-2.34559066820467
ELANE	2.04710371469413	7.45321194416577	3.19334622812806	0.00594986146975449	0.0470559401048421	-2.3460692456093
FLVCR2	-1.04122918355633	9.29904886991658	-3.19237462491346	0.00596178178307201	0.0470664017379218	-2.34795121670729
CLDN14	-2.11800229352755	6.90770419718681	-3.19123658471516	0.00597577411381497	0.0471024730324844	-2.35015545668144
STAT6	1.35623765644596	8.52792783538549	3.19066168273006	0.0059828549456925	0.047121414617227	-2.35126892170805
DTL	1.23465206462048	5.24234181459711	3.18981250955965	0.00599332905206098	0.0471670314108877	-2.35291353435682
KCNE1	1.34574835677122	4.95524891454206	3.18818549476216	0.00601344813165597	0.0472515364697632	-2.35606441538062
TRIB1	1.94465496288266	9.08569459985826	3.18637441539351	0.00603592187424855	0.0473823588789169	-2.3595714541357
GPR115	-1.95484287601887	5.95195889201223	-3.18321639006041	0.00607530883090314	0.0475336881616332	-2.3656860017116
IGFBP5	-1.25529677681921	9.9225872551709	-3.18115851369225	0.00610111139729057	0.0476800199073751	-2.36966992183097
ZNF662	-1.49938281352976	11.3946958170691	-3.17845841738888	0.0061351308586088	0.0478383452468409	-2.37489650582703
FRMPD2|FRMPD2P1	-1.06872822296922	6.68724073762873	-3.17819437140938	0.00613846771884999	0.0478383452468409	-2.37540758161087
OLFM4	2.13409978397988	5.31264387708765	3.17792636440112	0.00614185647158364	0.0478383452468409	-2.37592631710882
SLC22A18AS	-1.26614276757259	14.4881217040396	-3.17734145905874	0.00614925859776562	0.0478521100692097	-2.37705839392633
GPRASP1	-1.24824253120842	9.94121744216363	-3.17611813620342	0.00616476859103936	0.0478877789867017	-2.3794260096044
DGKE	-1.07357476573654	11.4651461931811	-3.17610485165223	0.00616493723238485	0.0478877789867017	-2.37945171966947
FKBP6	1.53876918147839	4.76203884834984	3.17585547827104	0.00616810376088206	0.0478877789867017	-2.37993433758858
BEX2|BEX1	-1.19348182700034	9.9218355082371	-3.17523829226226	0.00617594766962151	0.0479302071262961	-2.38112876486798
ZNF202	1.08323657777324	5.57220979947622	3.17477989030597	0.00618177995064674	0.0479344419400775	-2.3820158760266
SELP	1.31059787017987	7.98088069372251	3.16994658336987	0.00624360683114502	0.0481898651492814	-2.39136813115708
DHX34	1.03430242346505	8.8028049626952	3.16931282005385	0.00625175903048438	0.0482213588006006	-2.39259426308361
GTF2H4	1.00123611426145	5.36608535233828	3.16863083489552	0.00626054326876321	0.0482521672669367	-2.39391364360449
FAM201A	1.27203207788054	3.97796439264411	3.16840867752681	0.0062634073771084	0.0482557814250872	-2.39434342298538
C6orf211	1.41787831444274	4.93230413775219	3.16715076389298	0.00627964916050394	0.0482770796571079	-2.39677685267637
ACP6|LOC101060704	1.19212494440694	8.14162448806892	3.16649582030989	0.00628812205821028	0.04831685549457	-2.39804377510756
CDA	1.3140408691409	10.7379446698492	3.16203117111343	0.00634618230066986	0.0486887032793586	-2.40667902137949
CHRNA6	-1.80541728740343	4.72867312093242	-3.1614142647442	0.00635424636864138	0.0487134709242838	-2.40787204234593
TIMM23B|TIMM23	-1.02736994809564	9.29206587710784	-3.16005419181371	0.00637206073922397	0.0487780980717936	-2.41050211728922
ABCC6	1.27084769278754	5.41193378685	3.15693325755287	0.00641312581017244	0.0490342488415727	-2.4165365778712
CFHR4	-1.70842403663901	6.02892089660258	-3.15505464071985	0.00643797049505465	0.0491972624035019	-2.42016847587955
FLOT1	1.1455821461711	13.0160082657924	3.15290767315551	0.00646648056328135	0.0493672542282794	-2.42431872001296
ASXL2	1.06140947531254	9.61505995886777	3.15194013981565	0.00647936939120607	0.0494281920199276	-2.42618887409399
MBIP	-1.18107843434042	9.17673515232327	-3.15072819209192	0.00649554995004386	0.0495328708718901	-2.42853131997195
SERINC4	-1.00499041782346	13.1338389963758	-3.1459390207284	0.00655988095189269	0.0499100912151745	-2.43778628381136
WTAP	-1.13696661298592	9.99675550449346	-3.14467459139266	0.00657697025444416	0.0499834853701571	-2.44022935752458
