# Supplementary material for: Identification of Up-Regulated ANXA3 Resulting in Fracture Non-Union in Patients With T2DM
Source: Front Endocrinol (Lausanne). 2022 Jun 24;13:890941. doi: 10.3389/fendo.2022.890941 (PMC9263855; doi:10.3389/fendo.2022.890941)
Supplement: Supplementary Figure 1 — The volcano map of DEGs in the T2DM expression matrix. [file DataSheet_1.zip › Supplementary Materials Table 2.xls]

probes	moduleColor	GS.Normal	p.GS.Normal	GS.Tumor	p.GS.Tumor	MMdarkgreen	p.MMdarkgreen	MMskyblue3	p.MMskyblue3	MMivory	p.MMivory	MMpaleturquoise	p.MMpaleturquoise	MMbrown	p.MMbrown	MMcoral2	p.MMcoral2	MMgreenyellow	p.MMgreenyellow	MMblue	p.MMblue	MMlightgreen	p.MMlightgreen	MMlavenderblush3	p.MMlavenderblush3	MMdarkmagenta	p.MMdarkmagenta	MMhoneydew1	p.MMhoneydew1	MMlightcyan	p.MMlightcyan	MMantiquewhite4	p.MMantiquewhite4	MMtan	p.MMtan	MMpink	p.MMpink	MMbrown4	p.MMbrown4	MMplum2	p.MMplum2	MMgrey	p.MMgrey
ACADL	antiquewhite4	0.597889183574516	0.0400413047943332	-0.597889183574516	0.0400413047943332	0.107103748288292	0.7404143522225	0.182835248017659	0.569514892345607	0.172678226585604	0.591497450663293	0.186035521958554	0.562657397000183	0.880376321591692	0.000157298188421161	0.725981680662619	0.0075127394713072	-0.268514740727911	0.398744270634891	0.313787392978918	0.320596695618611	-0.332468948169773	0.291021332685154	0.132421385305054	0.681619277178048	0.1511767848376	0.639069627298819	-0.0596804834196357	0.853825315591337	-0.406025997110364	0.190318766290734	-0.793887253206411	0.00204857578176702	-0.66541111227103	0.0181962391480288	0.194534340588963	0.544611296560907	-0.364657693545527	0.243842219373679	-0.737223531195727	0.00622129104890204	0.0625022111093285	0.846984324717161
ACAT2	antiquewhite4	-0.399815376546375	0.197843605799749	0.399815376546375	0.197843605799749	-0.101115928755785	0.754521284219536	-0.224750629920797	0.482500931865592	-0.141527461597012	0.660845355681598	0.33913961991551	0.280848918409765	-0.517163731962441	0.0850944742067768	-0.404688339501146	0.191924291794554	0.17682955231744	0.582473289984704	-0.0929304991296038	0.773916849555333	0.389669285185621	0.210524164323497	-0.672277484654776	0.0166198341981609	-0.520946064206689	0.0824426813359794	-0.221557588813383	0.488906656047882	0.131166635602553	0.684498121323599	0.927649596493246	1.38150676887054e-05	0.85404626917475	0.000406113727246301	-0.205727216343438	0.521221936368835	-0.152155738727489	0.636874618665405	0.612799146884204	0.0341277402728851	-0.0833080566412737	0.796869412663063
ADORA2A	antiquewhite4	-0.455881692870504	0.136358953426172	0.455881692870504	0.136358953426172	-0.0920196737038292	0.776082637873222	-0.295932087022947	0.350340284838783	0.0291297152955012	0.928394634428126	0.321341469033651	0.308445668261298	-0.518801878372957	0.0839389701666622	-0.472845292772027	0.120556324434728	0.106458314126984	0.741931511069167	-0.0701397521589085	0.828517675418222	0.511275426043388	0.0893369004444318	-0.521310823934475	0.0821899569118557	-0.490806542159823	0.105189712402847	-0.125557517547777	0.697414161715594	0.153224408598864	0.63448150462472	0.883572811563112	0.000138143963115265	0.900396005468653	6.51838727709442e-05	-0.238833738770447	0.454713796479902	-0.125721358312574	0.697035821948605	0.625264991747294	0.029686571799281	-0.0882244337132473	0.785122688993901
AFF2	antiquewhite4	0.469152086880525	0.123888915617409	-0.469152086880525	0.123888915617409	0.104180061214059	0.747293490454637	-0.00670188204339811	0.983508074829375	0.332660368434265	0.290726565960221	-0.065916033285926	0.83872084499151	0.635873350253514	0.0262484736364037	0.530042253882957	0.0762967193900395	-0.498330382655068	0.099160466518892	-0.0776186642117222	0.810511419845517	-0.518302376687354	0.0842901693584523	0.52013882722675	0.0830038541800658	0.0952353724737744	0.768442889119588	-0.0922518595191126	0.775530399719196	-0.400642320808734	0.196831291867029	-0.822029882564849	0.00103424421938377	-0.673735634928428	0.0162984297840011	0.210776571776621	0.51081526623294	0.0563372991093404	0.861942469816643	-0.438045610471845	0.154359011040052	0.242533219479017	0.447542867562752
AGRP	antiquewhite4	-0.388468547651534	0.212056707606768	0.388468547651534	0.212056707606768	0.0494295429788592	0.87875239091271	0.0619015229807227	0.848439835003079	0.0931768647748002	0.773331287378277	0.373217678647127	0.232109555674127	-0.489042306489924	0.106637993242977	-0.331067859186246	0.293183996805315	0.285600104331003	0.368197958355847	0.0520321419674499	0.872413251881566	0.47431230939116	0.119249061783941	-0.686343979701695	0.0137066453599354	-0.431552924679275	0.161269414749326	-0.16766598663548	0.602464263828348	0.203691301741583	0.525443685059804	0.84761536885457	0.00049813220089935	0.770909126567253	0.00333312220595274	-0.236082599950237	0.460081507707357	-0.244162060660097	0.444402829357862	0.462466397974928	0.130074027015421	-0.251904825299031	0.42962229861936
AHI1	antiquewhite4	-0.0294367174807808	0.927641709360672	0.0294367174807808	0.927641709360672	-0.0177751188854754	0.956274966071525	-0.394642775541767	0.204248172797615	-0.190881246827854	0.55233844275074	0.0206702974898028	0.949160657370359	-0.379128715885996	0.224207997963995	-0.178919913367959	0.57794984023604	0.509493343002163	0.0906484968060691	0.250942042632055	0.431446995817034	0.251429828013696	0.430522057587058	-0.474570303941555	0.119020130059589	-0.146770904646701	0.648981209476256	-0.259408689436767	0.415530798219106	-0.024498418900296	0.939759141316136	0.751721927862872	0.00481113533669868	0.372128580595077	0.23358326437937	-0.127549941633282	0.692817587696808	-0.340292775601989	0.279111268473776	0.115363798152196	0.721074822678845	-0.330631601110082	0.293859231531345
AIF1L	antiquewhite4	0.0572561613726577	0.859710245093416	-0.0572561613726577	0.859710245093416	-0.254348657599716	0.425007645384123	-0.142140851806086	0.659453691674446	0.235034875053888	0.462133509842631	0.215703772862988	0.500749332294714	0.472674375860931	0.120709238452873	0.109382705702261	0.735064249795487	-0.590070424518358	0.0434172179746362	-0.226695735630769	0.478617657935289	-0.239453883015849	0.453507954432137	0.224625705348768	0.482750826072507	-0.0347213785303094	0.914690059066628	0.142677321182099	0.658237357914686	-0.115816172750855	0.720019872860057	-0.648087029739629	0.0226578924205291	-0.202764858156683	0.527369645585502	0.343965254705591	0.273618396758992	0.177902200397224	0.580150390780325	-0.0546405766645047	0.866066804665336	0.0398132346793804	0.902228894757559
AKR1C1|AKR1C3|LOC101060798|AKR1C4	antiquewhite4	-0.321898947375995	0.307559233333177	0.321898947375995	0.307559233333177	0.106298323186448	0.742307716782593	-0.188253186720692	0.557925189990116	-0.100041085524755	0.757060985899907	0.0805991398787361	0.803358569815495	-0.517086744199934	0.085149043212901	-0.179880292357535	0.57587629458079	0.206706276863648	0.519196963726413	-0.230750790097646	0.470568455513655	0.0510761562818896	0.874740960273114	-0.49083117337034	0.105169585585993	-0.499758668416268	0.0980426494967443	-0.365673218926201	0.242432363505706	-0.176177251426967	0.583887677750396	0.818650147822714	0.00112940457658478	0.526236686269707	0.0788285255052837	-0.0620731202375621	0.848023998047431	-0.0421899131751068	0.896419280035049	0.534824045554044	0.0731950279899967	-0.262068518361946	0.410591719045791
AMDHD2	antiquewhite4	-0.700140342828324	0.0112339789002447	0.700140342828324	0.0112339789002447	-0.252624417656444	0.428260969163871	-0.336034964829655	0.285557788848696	-0.180262689047925	0.575051488385729	0.108100038736124	0.738074137355649	-0.723062652150129	0.00787865033059706	-0.696444807196657	0.0118608672332132	0.103147320675267	0.749727502038458	-0.354034444423224	0.258879524212064	0.395801209373016	0.20280296913148	-0.410032141812309	0.185560203805084	-0.390288778741356	0.209736122204299	0.0620554681825113	0.848066773180323	0.300008390938551	0.343424410773137	0.817953948692178	0.00114981728675079	0.882954308534112	0.000141699602581612	-0.0811028109777317	0.802151160344989	0.247147734347685	0.438674693096049	0.847523757101607	0.000499550415049945	-0.0626266499473875	0.846682855247729
ANKRD37	antiquewhite4	-0.51599722726539	0.0859238397222592	0.51599722726539	0.0859238397222592	-0.236544035491882	0.45917913351864	-0.301679510116256	0.340610533746254	-0.241973025352688	0.448625238480773	-0.129358811588231	0.688652693026166	-0.73609517205153	0.00634276427407176	-0.791787099070518	0.00214692664536272	0.491741237873538	0.104427744363605	0.120683141416683	0.708698643312933	0.725716796201604	0.00754540776381831	-0.178291818991277	0.579307547754694	0.116014122601822	0.719558389285972	0.303009379958037	0.338380161850848	0.604797326065748	0.0372175821666552	0.788719372280377	0.00229702944302921	0.735942929191741	0.00635928944097586	-0.283927035712236	0.371133616570223	0.08507012282894	0.792654721552306	0.472335989653393	0.121012357598844	-0.0623067552647536	0.847457880241248
APP	antiquewhite4	0.241001810440954	0.450504712304569	-0.241001810440954	0.450504712304569	-0.439278804676148	0.153068194128871	-0.19093320739549	0.552228217909604	-0.0857967447578378	0.790918188423142	0.0347034673323507	0.914733925339845	0.669346068079617	0.0172800322465373	0.121969298701295	0.705715782267477	-0.237816263145389	0.456695514524554	0.20395079289924	0.524904778289893	-0.0294312723061032	0.927655063217831	0.332208946540807	0.291421977674508	0.483507092145505	0.11126777129622	0.425363690255412	0.168036502850622	0.0570122631131738	0.860302664531058	-0.764286651776928	0.00379735156427961	-0.406495946047721	0.189756687305587	0.229173497784863	0.473691856923594	0.00152027977415119	0.99625869802276	-0.453571923271032	0.138609314197512	-0.146228136605226	0.650205897305512
ARHGDIA	antiquewhite4	-0.368084254247143	0.239104452985694	0.368084254247143	0.239104452985694	0.351014020866906	0.263251145222419	-0.0992379245206038	0.758960183571683	-0.144162984141757	0.65487289787537	-0.172282907822925	0.592359601811434	-0.822351322308036	0.00102552666349137	-0.28120938747609	0.375928053605202	0.33368654186964	0.289149247233917	-0.220161690832393	0.491719073679103	0.0694867442269546	0.830093585618669	-0.320330885512274	0.310056190566549	-0.436131794756194	0.156375961050713	-0.328186858387191	0.297659362195764	-0.107744972363305	0.73890792984801	0.857789686341866	0.000358998617297501	0.450720569889814	0.141420259679867	-0.0421610534077648	0.896489798137217	0.0615015228625656	0.849409305256583	0.524606091245457	0.0799306720730528	0.0149195667607509	0.963294773517148
ARL5B	antiquewhite4	-0.569406454960471	0.0533010051542573	0.569406454960471	0.0533010051542573	-0.0364157610595246	0.910541354584569	-0.297776275633773	0.347202292539165	-0.173162965928412	0.59044094434377	-0.0879837487498064	0.785696821818147	-0.776824013660371	0.00295616644748606	-0.638380640539772	0.0254799485061553	0.427374397265011	0.165818778554096	0.0262086421150986	0.93556120409306	0.609414875665621	0.0354112245898446	-0.289850615319867	0.360794692551972	-0.150978604617929	0.639514311005397	0.132598995050888	0.681212090674809	0.305496986532218	0.33422933678699	0.883308750018057	0.000139653351751397	0.758660076405487	0.00422894614571187	-0.218502419916303	0.495071590349871	0.0233367275945309	0.942611453722143	0.543789370190682	0.067614969188041	-0.0965613318683871	0.765298178370928
ASPM	antiquewhite4	0.0541512924109344	0.867256714360423	-0.0541512924109344	0.867256714360423	-0.638327434151583	0.0254960857689721	-0.0693765486501054	0.830359578483912	0.181809528503972	0.571719854591084	0.0717653572427381	0.824597118542952	0.400561887126245	0.196929615629976	-0.230523751017983	0.471017455188901	-0.247085956793684	0.438792853017895	0.047732845773621	0.882888573490456	0.148554839480832	0.644961616141926	0.345022568515033	0.272048588056844	0.487345157190122	0.108043656845288	0.512315466149074	0.0885773959533528	0.58473240902129	0.0458346373978117	-0.609213214532317	0.0354887773416398	-0.104111993114932	0.747453851603412	-0.184963093624951	0.564951641916128	0.238792183390554	0.454794653241233	-0.14366222492365	0.656006272010402	0.0937274240521475	0.772023109834684
ASTL	antiquewhite4	-0.606656363802323	0.036482617852668	0.606656363802323	0.036482617852668	-0.11538315096378	0.721029682244804	-0.0956135433376035	0.767545671636091	-0.164999400894828	0.6083299137277	0.188464356225686	0.557475432418332	-0.64865105395143	0.0225012300074756	-0.547201141526639	0.0655708388359761	0.153362610519197	0.634172257545407	-0.260670871665714	0.413183366215478	0.397104440415641	0.201184620828009	-0.518955074435905	0.0838314575455532	-0.421148658729042	0.17274591285859	-0.0104037214218913	0.974400786377013	0.298716459036785	0.345608322153526	0.817505767925931	0.00116310757079546	0.847024510152003	0.000507334249936757	-0.150294172477681	0.64105090078774	0.117219730519978	0.716749597142179	0.74393179922539	0.0055348475846009	0.06692294350821	0.836286340434541
ATF3	antiquewhite4	-0.206681933658861	0.51924727088945	0.206681933658861	0.51924727088945	0.166427003425442	0.605186974481203	-0.253192092097196	0.427188529842693	-0.0794993400167296	0.805996398753325	-0.192909995094319	0.548041584701814	-0.736928630175013	0.0062528681879703	-0.429346978073757	0.163661155691286	0.485776180419041	0.109354058970186	0.142510043707732	0.658616543687147	0.415352810021376	0.179355505159983	-0.145898640276734	0.650949752227864	-0.116107986166993	0.719339593719063	-0.180472551363035	0.574599027943021	0.147792666261407	0.646677898445384	0.910997713548858	3.78199072499617e-05	0.507192252292098	0.0923612125443083	-0.385778369363826	0.215514780777538	-0.107431688807262	0.739643819368997	0.322421516305833	0.306729595219159	-0.137493491450958	0.670022060994962
ATG2A	antiquewhite4	-0.170831176098782	0.595529832694902	0.170831176098782	0.595529832694902	0.144603342087129	0.653876782778154	-0.113285487941709	0.725927211081568	0.0522628272704823	0.871851699781441	0.323707776214623	0.304692823851907	-0.416787869806827	0.177704485982021	-0.177346101184623	0.581354209335479	0.411804704507134	0.183478534737598	0.261589334135509	0.411479351320336	0.474569288933088	0.119021030161577	-0.70436267092843	0.0105482216714999	-0.4227297996991	0.170969722769414	-0.308693250161595	0.32893677643293	0.037339542763201	0.908280327757147	0.924288141284722	1.72371054138718e-05	0.685832716044383	0.0138053862122138	-0.283190713536978	0.372429463274012	-0.474446364253333	0.119130071960727	0.265419435655144	0.40441133920983	-0.180463709239816	0.5746180885884
ATP2A1	antiquewhite4	-0.653916434297964	0.0210765092190713	0.653916434297964	0.0210765092190713	-0.356880371889836	0.254799392148006	-0.334032544188128	0.288618505508643	-0.129213634423902	0.688986670115187	0.233120883532096	0.46589317310971	-0.628785417206149	0.0285116760451967	-0.69414208573939	0.0122643784043757	0.0716732419761177	0.824819180257054	-0.269434467674747	0.397068166466749	0.460732223843607	0.131710577397645	-0.475112517591667	0.118539938793288	-0.390350795530006	0.209657331120584	0.0730728857100483	0.821446347528752	0.353538252610418	0.259594769833159	0.802636414924882	0.00167539241009357	0.928597765748841	1.29542654300668e-05	-0.218990409256261	0.494084555715583	0.156606529524281	0.626929023105363	0.799140214009046	0.00181765119945536	-0.152499626991769	0.636104187385791
ATP6V0B	antiquewhite4	-0.615516637600329	0.0331215138556373	0.615516637600329	0.0331215138556373	-0.0407213893996786	0.900008443388692	-0.157700703099051	0.624492646423686	-0.26395235306993	0.407111423052053	-0.109019249893504	0.73591678452927	-0.83946862684418	0.000637046613674758	-0.664187586823717	0.0184882386081364	0.31694918211957	0.315479282688505	-0.209301666185322	0.513845558745751	0.440553693025175	0.151741002333455	-0.277135745637991	0.38317448053028	-0.214416741661693	0.503370084862884	0.0889844828521384	0.78331030503861	0.373355574542575	0.231923358735857	0.839481107275424	0.000636813118578696	0.744630757573436	0.00546675981941541	-0.161443351883239	0.616185137425704	0.225027170670959	0.481947960893487	0.695666596893043	0.0119961164616892	0.135842116420401	0.673790764101457
AZI1	antiquewhite4	-0.345134514899945	0.271882683576178	0.345134514899945	0.271882683576178	-0.0764290275612398	0.813370181313534	-0.211971708216672	0.508365553464242	-0.146529556518154	0.649525682873319	0.312324466253858	0.322979791169238	-0.481341046331656	0.113115146313794	-0.278868265394662	0.380083838887697	0.184666921047278	0.565585909196463	-0.179881484100274	0.575873723335583	0.177896150941345	0.580163481083463	-0.743184524592759	0.00560834689523349	-0.573977103181291	0.0509911638495087	-0.327058776134535	0.29942211735058	0.026831963366003	0.934031560582447	0.86037968460931	0.000328973239923717	0.72196691998314	0.00801939055336301	-0.0950434344319271	0.768898365611066	-0.128197430018785	0.69132585183592	0.587793258550626	0.0444371569872142	-0.0818828995575993	0.800281902580434
B3GNT5	antiquewhite4	-0.343293973088449	0.274617751107797	0.343293973088449	0.274617751107797	-0.0372966784543169	0.908385227749782	-0.311766566101496	0.323891154340407	-0.134579231471604	0.676677528287305	0.182621374174537	0.569974369626178	-0.536661862420217	0.072026304081738	-0.440349943446907	0.151952615266045	0.189348096418778	0.555594817934643	0.0404811417753916	0.900595788883115	0.518641918625941	0.0840513293890595	-0.396381638432545	0.202081213861381	-0.383620626610653	0.218312934056918	-0.139104725188035	0.666351685094573	0.111891610062792	0.729186805038909	0.919500812940715	2.32290401910982e-05	0.809235107289127	0.00143029897021256	-0.377035920796161	0.226986812434314	-0.170829781708461	0.595532880830904	0.511742912741536	0.0889949692691301	-0.0429020761906299	0.894679347116283
BCL3	antiquewhite4	0.366069466200805	0.241883561659355	-0.366069466200805	0.241883561659355	0.279104416044954	0.379663569922901	-0.0317460035961943	0.921979954085353	0.178685147951498	0.578457168836196	0.322385260749543	0.306787114821229	-0.120608338422461	0.708872242797438	0.0390303498200663	0.904143576432375	0.248740711603841	0.435633172033635	0.587915744300273	0.0443818689442294	0.489636893529619	0.106148417653767	-0.298925537634154	0.345254387593522	-0.249670906579694	0.433861864015676	-0.469673807650628	0.123414519869696	-0.00839646917609399	0.979338756372325	0.735967674746857	0.00635660123992858	0.42655871440916	0.166716201180207	-0.728661487483582	0.00718816632320773	-0.706930541696428	0.0101466939195716	-0.148165151496334	0.645838928028875	0.0409429783611124	0.899466754481559
BEND5	antiquewhite4	0.0540936876100951	0.867396822439156	-0.0540936876100951	0.867396822439156	-0.418030316006169	0.176282766501993	0.0641422865205234	0.843012551500134	-0.227021516756968	0.477968664602014	0.0176521863862647	0.956577115743387	0.392398024586262	0.207066471021562	0.141169858284918	0.661657144081741	-0.145935529265144	0.650866458893917	-0.250098824753652	0.433048185127384	-0.39102182877104	0.208805947907605	-0.0573140630699344	0.859569613852652	0.191989720898475	0.549988989461306	0.18050108181661	0.574537527590791	0.138940311488045	0.666725911988976	-0.537738202934266	0.0713478109927133	-0.308747568739909	0.328847229354887	0.287666020165744	0.364589816241293	0.262425091882432	0.409931829606371	-0.064811254266046	0.841393469829432	0.165534636408701	0.607150849177435
BIN3	antiquewhite4	-0.184198727931177	0.566589152508866	0.184198727931177	0.566589152508866	0.364960393862681	0.24342147506535	-0.084522402333648	0.793964275504184	0.260627105545008	0.413264652643906	0.173217377980428	0.590322396987222	-0.503778893499457	0.0949417322664774	-0.0466773412976075	0.885463027837569	0.170774729884613	0.595653228849705	-0.08535049717133	0.791984559965393	0.108341990038611	0.737506118174166	-0.469517353113248	0.123556657357634	-0.625623575457946	0.0295653319754197	-0.52746152446144	0.0780074883061017	-0.26516710491823	0.404875097406855	0.840872840282959	0.000611188048899548	0.513275900212516	0.0878799124145486	-0.205873488591453	0.520919187238966	-0.236186573295714	0.459878106737924	0.409648720220619	0.186012408234804	-0.18624822075241	0.56220282050507
BST2	antiquewhite4	0.0271528287754563	0.933244229640514	-0.0271528287754563	0.933244229640514	-0.216226897469832	0.499685846876463	-0.0150679395869567	0.962929965506093	0.0494242381872837	0.878765318567924	-0.368707526794193	0.238248587699453	0.285403219759463	0.368542790488125	-0.0850476887498098	0.792708349926575	-0.319958494376192	0.31065082769258	-0.105820744966619	0.743431010856292	-0.0882016285473242	0.785177084501445	0.823323424943227	0.000999507235385815	0.56040724307116	0.0580611395525743	0.549343083560144	0.0643095731724671	0.216173751993394	0.499793842875316	-0.815180141803779	0.00123398175165633	-0.462278819412885	0.130250403838107	0.123920092459679	0.701198753839822	0.467928545353867	0.12500614997678	-0.216951191992412	0.498215059491752	0.270579138523567	0.394987125932246
BTBD3	antiquewhite4	0.304883964814426	0.335249653634742	-0.304883964814426	0.335249653634742	-0.243960869087654	0.444790108097073	-0.094075854544674	0.771195489422267	-0.00390252193492345	0.990396332441407	-0.343541703816726	0.274248704496429	0.390360518725436	0.209644979628486	-0.00810907848964066	0.980045814211539	-0.178296114312805	0.579298258587461	0.155517634294729	0.629357048125476	-0.0615354227906769	0.84932713540542	0.800302876985426	0.00176935445543327	0.683805416275079	0.0142020989979717	0.418378267502198	0.175885888952783	0.19393795209628	0.545869705431318	-0.747572944612733	0.00518705125768338	-0.559934045521302	0.0583193467900382	-0.000200566629382139	0.999506418086979	0.235439106569558	0.461341301546075	-0.452734975425513	0.139430623736378	0.0575823296509363	0.858918098781266
BTNL3	antiquewhite4	-0.140290898641269	0.663653873795358	0.140290898641269	0.663653873795358	-0.391730578981202	0.207908998820291	0.195674046448484	0.542209838777929	-0.155447568835192	0.629513396224517	0.191101534759638	0.551871204547025	0.455583947736553	0.136647702463826	0.0303468050069476	0.925410035461551	-0.707552407541005	0.0100511911726036	-0.519324659668078	0.0835724685211291	-0.367091289316036	0.240471729504025	0.230971707645458	0.47013175273001	0.0138330775165294	0.965966344822052	0.295287714331927	0.351440272179565	0.0205188713351872	0.949532675853017	-0.727316077221021	0.00734977678371136	-0.190200438573224	0.553783490842642	0.338922494979098	0.281176784952391	0.488433750543234	0.107140623058808	0.158830213931816	0.621981200438746	0.0782489671044749	0.808997626491229
C10orf32	antiquewhite4	0.418551877986149	0.175688076178244	-0.418551877986149	0.175688076178244	-0.0160305981302744	0.960563214042703	-0.0696603688830399	0.829674519271421	0.268384657876694	0.39898162127219	-0.431449406672265	0.161381152937516	0.367349334009918	0.240115967433143	0.144152186074331	0.654897330224141	0.124089927173688	0.700805922143755	0.419405730572874	0.174717219651567	0.0586674686138168	0.856283546781343	0.719737956024664	0.0083114839460374	0.735372869874729	0.00642145403744095	0.371865282711213	0.233940378954318	0.2246105940147	0.482781058198015	-0.686448854334742	0.0136864554771085	-0.618860424173761	0.0319127859587312	-0.0765046807684017	0.813188319916673	0.00372066273516556	0.990843850553338	-0.664851357714224	0.0183294044136409	0.323006369682096	0.305802552312383
C10orf55	antiquewhite4	-0.404895929084678	0.191674585748592	0.404895929084678	0.191674585748592	-0.171554519005089	0.593949413287325	-0.293187069267136	0.355038952870877	-0.166400753358503	0.60524471007205	0.388102033080044	0.212525847554586	-0.379285665825216	0.224000427049837	-0.337692378194253	0.283038423885477	0.153936619055374	0.632888404310534	-0.08995384234354	0.781000242569576	0.363805967629886	0.245028393022554	-0.726908515100506	0.00739926626050908	-0.511431940319722	0.0892223234302754	-0.180800997263557	0.573891187267235	0.0556419741986705	0.863632264644175	0.844721783661097	0.000544462254474254	0.8230730007029	0.00100616087730902	-0.069925426761923	0.829034845213682	-0.184334110270743	0.566298981767183	0.576049611710045	0.0499673127023321	-0.176450749223481	0.583294487222231
C11orf74	antiquewhite4	0.450830092095605	0.141311616227103	-0.450830092095605	0.141311616227103	-0.111784237517769	0.729438068110207	0.291844476087512	0.357349183568155	0.192293019670542	0.549346858312855	-0.0991985938901633	0.759053218392262	0.626706349214695	0.0292014022607278	0.436322324660925	0.156174415569814	-0.159038165719987	0.62151922567206	0.0473857162647039	0.883735134677632	-0.455498675102066	0.136730471546368	0.344616230713129	0.272651269453547	0.428490394525455	0.164595898690443	0.101838272275087	0.752815740786185	0.0220135313890706	0.945861063092822	-0.866780872221598	0.000263109048917515	-0.748064735892488	0.00514137209342741	0.11637491845227	0.718717481439918	0.089263875248531	0.782644324634622	-0.545876295914901	0.0663594636754293	0.0478777233220019	0.882535286964049
C11orf86	antiquewhite4	-0.0351986525562145	0.913521249199589	0.0351986525562145	0.913521249199589	0.0170231036961414	0.958123388123795	0.0736517734463708	0.820052163544158	0.042372878715543	0.895972224453645	0.116184023902057	0.719162364261202	-0.390326062952673	0.209688751205197	-0.257364217001481	0.419347148491712	0.473137588147929	0.12029511184241	0.18327216592999	0.568576699147506	0.324629598136058	0.303237786742891	-0.415911826508685	0.178711229317004	-0.0484501525674771	0.881139600632665	-0.231588263605148	0.468913960832594	0.344571940303492	0.272717007454339	0.709460284493592	0.00976236330824842	0.423483103343001	0.170127546573587	-0.295521210245923	0.351041466831002	-0.210833436507959	0.510698591263612	0.188901851735527	0.556544108831182	-0.222515608859653	0.486980690114128
C11orf91	antiquewhite4	-0.297603988924798	0.347494809766448	0.297603988924798	0.347494809766448	0.0273145373670118	0.932847454204058	-0.00798704159940954	0.980346061567393	-0.396152445201787	0.202366024271263	0.350469818703793	0.264043317803005	-0.435727436082063	0.156804246347334	-0.281480154164194	0.375448935949654	0.22058612457621	0.490863164692963	0.0693548147244152	0.830412042313249	0.370572437350112	0.23569859521819	-0.696210095086936	0.0119015393759301	-0.440481422402255	0.151816040541591	-0.184165356751063	0.56666068759022	0.0454505618203324	0.88845651126427	0.813961371844605	0.0012724265671557	0.687282196828385	0.0135268049608752	-0.126659409615398	0.694870903227069	-0.277501375592303	0.382521159200959	0.391851682826182	0.207755972628529	-0.132902949586295	0.680515428452247
C11orf96	antiquewhite4	-0.339858741227796	0.279764577163908	0.339858741227796	0.279764577163908	0.281884564215554	0.374733928990305	0.0392484329716561	0.903610168484239	-0.00305561962233325	0.992480404698099	-0.00963313357051401	0.97629639331149	-0.764860502521165	0.00375529049685421	-0.318465069267992	0.313041885786348	0.346005805197879	0.270593421514558	-0.155946791548571	0.628399706884812	0.17068916898183	0.595840290842895	-0.408142552224181	0.187795386454924	-0.409726635106844	0.185920460711663	-0.34878673976366	0.266502033241364	0.0403671039972266	0.900874598832921	0.909602665356663	4.07800212212047e-05	0.539300027790159	0.0703711134662011	-0.161364430300168	0.616359896948503	-0.00620910167923696	0.984720574271826	0.525467272278488	0.0793472851762809	-0.190627750168221	0.552876319679885
C12orf61	antiquewhite4	-0.569629781862906	0.0531864732478225	0.569629781862906	0.0531864732478225	-0.0875378524218598	0.786760727160687	-0.149493916596847	0.642849162552156	-0.210287855897141	0.511818495208137	0.158536544159323	0.622633815067212	-0.706339345558133	0.0102381112933116	-0.595439553586293	0.0410781766686874	0.0994921185131343	0.758358970025931	-0.22603789950521	0.479929375033542	0.394505091242864	0.204420357925545	-0.390658992201721	0.209266040436736	-0.413054418086553	0.182019659740973	-0.0592439842823355	0.854884400605477	0.181477631765626	0.572434054070985	0.870533111258406	0.000229590737164018	0.814974197259094	0.00124041445584988	-0.222262003412336	0.487490192975124	0.103311233258666	0.749341044596582	0.719254860329674	0.00837582570529071	-0.26554783265539	0.404175461175795
C15orf39	antiquewhite4	-0.181095482303293	0.57325683184649	0.181095482303293	0.57325683184649	-0.122014956490382	0.705609962125488	-0.181438449532139	0.572518392744944	-0.104428073266882	0.746709278474996	0.397523687038589	0.200665688758163	-0.365281725355926	0.2429753031535	-0.370740983682834	0.235468935355304	-0.00587236291132782	0.985549146351266	0.0198909920977064	0.951075325557568	0.450206409821905	0.141931014372322	-0.465010104713804	0.127697573290601	-0.468687032212995	0.124312790713785	-0.240451459828148	0.451571399524726	0.211168281007009	0.510011795406082	0.814287007112447	0.00126206579630427	0.822983736893646	0.00100854080830389	-0.517886968408525	0.0845830010709233	-0.214156781510031	0.503900173728391	0.486684256112804	0.108594360335678	0.21819892927622	0.495685893776685
C15orf48	antiquewhite4	-0.126924048105082	0.694260524275611	0.126924048105082	0.694260524275611	0.0558272929932457	0.863181847030317	-0.149778178674378	0.642210192713572	-0.06821344995597	0.833168087431629	0.333149898821035	0.289973509417523	-0.397730675128987	0.200409787298494	-0.25354106393145	0.426529912602862	0.307423842390535	0.331033242176513	0.257352499032124	0.419369071816853	0.49839714840691	0.0991080245517752	-0.583853190168332	0.046241726912055	-0.380100148560393	0.222925103435514	-0.298599427741819	0.345806521048626	0.0583401212714465	0.857078155564344	0.932703863974568	9.70190174817781e-06	0.7087890111947	0.00986327076479732	-0.402454906334265	0.194623554781269	-0.437432602633776	0.155003237408171	0.284071026926604	0.370880482967176	-0.249288832891393	0.434588997487898
C17orf107	antiquewhite4	-0.481543196907334	0.112941884333038	0.481543196907334	0.112941884333038	0.136886067699611	0.671407493014101	-0.144339706316249	0.654473079956788	-0.227371491838071	0.477271925083559	-0.0878780215845485	0.785949055682348	-0.822261001373367	0.00102797045356632	-0.500622232790025	0.0973709125585396	0.292623646996259	0.356007479795243	-0.216648112470088	0.498830271724996	0.279127287075616	0.379622879917467	-0.300746876464057	0.34217939388945	-0.342686634666019	0.275523713048321	-0.162859887196541	0.613051558448256	0.105241222762971	0.74479470036423	0.917025054070241	2.69128276654503e-05	0.646980670307157	0.0229674952263899	-0.102742313489628	0.750682615719917	0.124015409086088	0.700978275959994	0.643391685466947	0.0239930172912898	-0.0817141560649614	0.800686166607011
C17orf66	antiquewhite4	-0.286397602542102	0.366802913354643	0.286397602542102	0.366802913354643	-0.031623825349246	0.922279421507238	-0.068042477624775	0.833581082315758	-0.143832501381007	0.655620808477612	0.227220611715736	0.477572243858018	-0.511446013782889	0.089212025752438	-0.300967796402505	0.341807415768785	0.403489088689581	0.193370781290216	0.00689488161438969	0.98303320275422	0.269048668657034	0.39777080858316	-0.695373473350902	0.0120473551475787	-0.344314992087866	0.273098562295929	-0.260842351960838	0.412864954075901	0.134692399761105	0.676418679011636	0.868630944759725	0.000246137567156525	0.613789075226965	0.0337586927664543	-0.132152560650298	0.682235730482251	-0.193034810150863	0.547777682694463	0.422704850426353	0.170997660237937	-0.378539272435515	0.22498858508341
C17orf96	antiquewhite4	-0.552689238664047	0.0623729793543228	0.552689238664047	0.0623729793543228	-0.312732988718251	0.322313337431214	-0.317694284608644	0.314279926155237	-0.0841739509182405	0.794797648209913	0.184840449533297	0.565214255027712	-0.623078677142121	0.0304335391918269	-0.647444258096777	0.0228373931698492	0.264825143894315	0.405504013168688	-0.149372011430494	0.643123251469346	0.47971385488524	0.114516203637	-0.527102685725655	0.0782474186413355	-0.285700614001442	0.368021986482614	0.0279343749063341	0.931326723765485	0.417621273258353	0.176750041579781	0.84578935001665	0.000526996401746747	0.865300413746955	0.000277335448634112	-0.185241781243165	0.564355082246662	0.068380861739466	0.832763730793706	0.689249074202059	0.0131554541356725	-0.151531086507415	0.638274904682043
C19orf18	antiquewhite4	0.162699430152945	0.613406215137966	-0.162699430152945	0.613406215137966	0.510426775202798	0.0899598900082552	0.370114673518061	0.236323011927706	-0.0569980377566098	0.860337219415257	0.0972564007102389	0.763651014378695	-0.313873033821326	0.320457487405451	0.0970520854608651	0.764135104649019	0.540445604158118	0.0696605939681098	0.473362163741033	0.120094670461823	0.369677024455647	0.236920908613998	-0.42607037303932	0.167254943035958	-0.148315669496165	0.645500014851402	-0.345309272352628	0.271623809480469	0.0569080441278832	0.860555828594198	0.703380806865265	0.010704831973124	0.276172022322012	0.384899246505033	-0.409569153907064	0.186106333731061	-0.541817193100805	0.0688164098595379	-0.123416061944304	0.702364983499272	0.190837133292926	0.552432028671545
C1QA	antiquewhite4	0.499724612510252	0.0980692038813377	-0.499724612510252	0.0980692038813377	-0.228408530839822	0.475210108096914	-0.00589191008235598	0.985501048642278	0.18405877682517	0.566889178677564	-0.0745192591626996	0.817963820872639	0.558424891174211	0.0591481792627712	0.223191975966073	0.485623026803092	-0.379380968142636	0.223874443255322	0.0707056048991549	0.827152566673736	-0.308153511229136	0.329827286239127	0.601574216984825	0.0385167512576776	0.392348505782279	0.207128907863804	0.0681995211368979	0.833201731960892	0.00309112272879934	0.992393037073107	-0.735433241699436	0.00641484899485599	-0.582457020461676	0.0468934025709655	-0.148097356124495	0.645991599372315	0.10136777116479	0.753926538073854	-0.453256426571665	0.138918547628505	-0.0535454249894848	0.868730497603768
C1orf131	antiquewhite4	0.250083947447356	0.433076461604944	-0.250083947447356	0.433076461604944	-0.232640913954971	0.466838212595921	0.223193909763839	0.485619147585369	0.0870218827575576	0.787992244759847	-0.181111263063174	0.573222846127338	0.475986369714333	0.117768730118693	0.0632299995080821	0.845221429693476	0.0833391639098148	0.796794963558526	0.359721206129849	0.250764274931134	0.121753749949387	0.70621541988594	0.451827034103246	0.14032514833335	0.76549407398297	0.00370926367808872	0.559732469578753	0.0584295821447219	0.447529365592777	0.144609533867741	-0.779346305808808	0.00280568923475298	-0.506031019700141	0.0932337437394819	0.0331814152940186	0.918462365814118	0.0536762273371987	0.868412285955673	-0.582315337582731	0.0469598942566756	0.147577595517826	0.647162487047732
C1orf141	antiquewhite4	-0.0744385297590621	0.818158119258108	0.0744385297590621	0.818158119258108	0.273791882075948	0.389175998823177	-0.152390523016339	0.636348583057597	0.416806966910551	0.177682579286627	-0.167175740283056	0.603541043437344	-0.500663850635888	0.0973386176394493	-0.227714106229441	0.476590292331536	0.148511468931686	0.645059236550035	-0.0853621883580462	0.791956618042933	0.143660671087818	0.656009789862916	0.135702038522631	0.674110762734195	-0.173150411094473	0.590468298826794	-0.303651663386641	0.337305794813951	0.0330650049885396	0.918747589130419	0.560646314100454	0.0579309901653981	0.282674630630107	0.373339115193886	-0.26430953495792	0.406453219208085	0.0552779615562091	0.86451710632587	0.304414096773206	0.336032844328923	-0.0364644057899771	0.910422277528559
C21orf59	antiquewhite4	0.0335310245273956	0.917605822093875	-0.0335310245273956	0.917605822093875	-0.00600315272455713	0.985227326186721	0.0805650734285699	0.803440248805414	0.0617532027798538	0.848799292532776	-0.367181591915815	0.240347195304526	0.210157140990012	0.512086971302647	0.152810385065752	0.635408264004081	-0.273432983879359	0.389822984428544	-0.356527989894495	0.255302542592586	-0.559135558190392	0.0587568643911528	0.556632077250162	0.0601434064156522	0.310448650571796	0.326049629047014	0.207437514506402	0.517686790164792	-0.1567709055313	0.62656279080255	-0.78518028038643	0.00248001261318874	-0.678426676065041	0.0152953889150925	0.570374836004314	0.052805622949005	0.501456000481858	0.0967252883269504	-0.164066989948107	0.610385956411269	-0.128622424807968	0.690347261644143
C5orf64	antiquewhite4	0.212195238690981	0.507907951081763	-0.212195238690981	0.507907951081763	-0.0724772150347783	0.822881446485965	0.340837345236136	0.278292816132453	-0.319168959856873	0.311913652133363	-0.0406567030365384	0.900166580887497	0.306542375516026	0.332493271952559	-0.0716722531669634	0.824821564037264	-0.31676085005694	0.315782831285479	0.139982745236863	0.664354381369959	0.106843454174707	0.741026098263121	0.558652762520342	0.059022509476277	0.457225193983936	0.135060961866316	0.375998034799199	0.228372531051656	0.285318824364048	0.368690655914326	-0.559545262022704	0.0585320897513916	-0.277827825290064	0.38193833189449	-0.0124856448645071	0.96927999408258	0.154816761451431	0.630921644136064	-0.299241444309696	0.344719979788126	0.349933741484132	0.264825011667127
C6orf118	antiquewhite4	-0.162541586631975	0.61375516942691	0.162541586631975	0.61375516942691	0.0175534905662068	0.956819699086793	-0.454905152351855	0.137307468225137	0.434019075702744	0.158621928271079	-0.237478910033592	0.45735346985338	-0.541185372476215	0.0692044016764689	-0.255535171072473	0.422775984718471	0.247328617937689	0.438328811324014	-0.213299993726683	0.505649014193142	-0.0345909103613836	0.915009593349362	-0.0181194985509655	0.955428560679312	-0.2023274403674	0.52828003300977	-0.317052826301199	0.31531230048209	-0.0152976742609009	0.962365123965878	0.575528282235462	0.0502234855522406	0.253104796994552	0.427353360389843	-0.213700471025315	0.504831242036881	0.13851453650797	0.667695355020547	0.39002560885729	0.21007067452026	-0.308758549966637	0.328829127829615
C7orf61	antiquewhite4	-0.50228103544699	0.0960892596631379	0.50228103544699	0.0960892596631379	-0.222467256743584	0.487077812669089	-0.341698556731973	0.277001276490296	0.00866939556523711	0.978667297197097	0.308108260762854	0.329902004063238	-0.561374444393429	0.0575358510239459	-0.519660732943118	0.0833374354201918	0.0757402969841201	0.815026196649949	-0.240768014416348	0.450957708141124	0.350972074284613	0.263312156064383	-0.570965623070034	0.0525049905581227	-0.520838027146309	0.0825176363042783	-0.163587203773535	0.611444933347954	0.18243713002499	0.57037031086791	0.864602176170685	0.00028424962079458	0.878233078072527	0.00017126120854382	-0.180651224567021	0.574213922481978	0.0134314392692158	0.966954016862135	0.735837786166776	0.00637072104741294	-0.188279474911078	0.557869192226564
C8A	antiquewhite4	-0.0826100979919212	0.798540246487838	0.0826100979919212	0.798540246487838	0.525594029132499	0.0792616625705381	0.25204167181636	0.429363248947001	0.0592916506216587	0.854768736260834	-0.117919407891073	0.71512098179537	-0.674488721601192	0.0161342359303023	-0.233076893961608	0.465979749485024	0.462659512761429	0.129892607172431	0.28035419205931	0.377443390402208	0.441221811711918	0.151048420873674	-0.116929756197001	0.71742487857349	-0.126923970328694	0.69426070363952	-0.219645721056392	0.492760479210808	0.166649847308571	0.604696925128506	0.772474751685983	0.00322998079812857	0.375585808920752	0.228924309070285	-0.44624901375611	0.145902001674893	-0.23314538536232	0.46584495403485	0.122547493946147	0.70437606472695	0.132963751245539	0.680376098852785
C8orf48	antiquewhite4	0.0300578533290206	0.926118536432119	-0.0300578533290206	0.926118536432119	-0.105729949315178	0.743644619980819	0.159349630035558	0.620827527491076	-0.300832569619016	0.342035080603258	-0.130023288754354	0.68712472896878	0.40781512726314	0.188184383052704	0.174681221232508	0.587136592801672	-0.448481558293061	0.143653120941698	-0.154750730350151	0.631069120742178	-0.280430167551222	0.377308640129305	0.46630113837388	0.126502344393002	0.235725744524312	0.460779938506711	0.374549374775818	0.230315128240496	-0.156314547653458	0.627579753884182	-0.778685860191136	0.0028445133118134	-0.464711384036223	0.127975172666156	0.234500921584211	0.463180922966233	0.288611410154667	0.36294490091144	-0.225893440100062	0.480217645753264	0.171929808288806	0.593130086459526
C9orf84	antiquewhite4	0.0553320570676033	0.864385601932252	-0.0553320570676033	0.864385601932252	0.359738810141991	0.250739387758318	-0.334154588572722	0.288431430235552	0.0450197845159219	0.889507976892309	-0.173283213931097	0.590178972740705	-0.515049433890379	0.0866017253680054	-0.0354244433197376	0.912968358479284	0.264660969874355	0.405806127110348	-0.00104521973306491	0.997427783309971	-0.0586732756748444	0.85626945172153	-0.126186717926983	0.695961562999334	-0.344474484248171	0.272861688586003	-0.528503186871648	0.0773138482679627	-0.337254523280677	0.283702755055248	0.692255579028725	0.0126024613977236	0.17525188453016	0.585896458489854	-0.119385956616692	0.711710888867757	-0.164160738286388	0.610179116427154	0.182456023479657	0.570329703705856	-0.142280085451804	0.659137935182442
CABLES2	antiquewhite4	-0.237336562827932	0.457631230309373	0.237336562827932	0.457631230309373	-0.0281265570397644	0.930855260196337	-0.273288961956727	0.390082767116367	-0.00945350466837885	0.976738287789374	0.311790254583346	0.323852429209214	-0.48854855068443	0.107045684935347	-0.350504593219762	0.263992656726341	0.256525504889421	0.420917737347382	0.10419045985344	0.747268993184039	0.462793509528988	0.12976682210563	-0.594195057744457	0.0416121777513221	-0.454891755798193	0.137320509920657	-0.288777273972832	0.362656712189688	0.107251382000023	0.740067443190746	0.961450341888179	6.28410455359357e-07	0.795494174796536	0.00197568081845474	-0.370774295864877	0.235423560195136	-0.308465073396731	0.329313083051828	0.446393466456159	0.145755811979734	-0.144742118173494	0.653562970567518
CABP7	antiquewhite4	-0.404779456330903	0.191814664159941	0.404779456330903	0.191814664159941	0.309349881800591	0.327855174283654	-0.0722985112822852	0.823312079678589	0.102374425775041	0.751550470497679	0.143635151793801	0.656067565939863	-0.545143748462265	0.0667983186879406	-0.0898320592905125	0.781290372628934	0.106586910209507	0.741629165396479	-0.273022446267665	0.39056373379006	0.0420416163328881	0.896781646876562	-0.530257841860111	0.0761549775837434	-0.682722420133596	0.0144174405627825	-0.379649941008887	0.223519107253407	-0.28339182876629	0.372075288785176	0.750423565605008	0.00492648246782748	0.540886097162572	0.0693887069813231	0.00166906938236558	0.995892539823563	-0.0683769415876649	0.832773198874219	0.552067007350942	0.0627299954940923	-0.0786699449001459	0.80798690190897
CASP12	antiquewhite4	0.281288387073341	0.375788232224625	-0.281288387073341	0.375788232224625	0.431079426457101	0.161780913727794	0.0261593029433826	0.935682292069037	-0.121034203883038	0.707884083128429	0.0211091067727451	0.948082658940706	-0.315545530876127	0.317745522239804	-0.0280260915458411	0.931101720843092	0.011788859015884	0.970993730036065	0.193301474573713	0.547214039325207	0.128697562865494	0.690174294469957	0.0853626217891202	0.791955582147497	-0.243895067287654	0.444916806745008	-0.487119450330506	0.108231520696145	-0.200253973806709	0.532604619181722	0.572153291367173	0.0519042570781155	0.183618314289955	0.567833856590602	-0.395949476895088	0.202618450848976	-0.278036673038142	0.381565705604499	0.0139021231989206	0.96579655838288	0.0796889173748857	0.805541571349423
CCDC50	antiquewhite4	0.440446715361308	0.151852085108575	-0.440446715361308	0.151852085108575	-0.00522764966844452	0.987135549651386	0.287519926399888	0.3648443582319	0.0249517427006229	0.93864626535279	-0.262951992019959	0.408957697713188	0.519753921621994	0.0832723434502236	0.262716081202294	0.409393705904779	0.161119385138445	0.616902627667784	0.50552359636484	0.0936167490475554	0.0646520820971991	0.841778658334007	0.506007797284502	0.0932512490490994	0.768571759827354	0.00349173981359858	0.417943380720802	0.176382013338752	0.253793963096641	0.426052925269091	-0.749263064341836	0.00503133871069888	-0.65606315597657	0.020514957876567	-0.0333949951256326	0.91793908504414	-0.107213281525194	0.740156967261754	-0.770866028427969	0.00333599641018633	0.218231581464987	0.495619785203512
CCDC9	antiquewhite4	-0.35198233207943	0.261845025875615	0.35198233207943	0.261845025875615	0.206923218862597	0.518748729335895	-0.186316894046603	0.562056084887155	-0.110118047942029	0.733340245184622	-0.0568033999626333	0.860810037610394	-0.759416479690856	0.00416886353688204	-0.332925317225714	0.290318851685497	0.231376483913807	0.46933209246298	-0.254311347600372	0.42507791373222	0.102613455599487	0.750986564036019	-0.339095775583548	0.280915107365377	-0.484367279193636	0.110539713364978	-0.372297406486293	0.233354454361393	-0.0798431076389707	0.80517168421749	0.920234252344938	2.22179261554011e-05	0.565223063850275	0.0554784600790121	-0.16003294029609	0.619311023657611	0.0549207881405217	0.865385462109272	0.606162569260198	0.0366768184694894	-0.0895155935535349	0.782044424919464
CCIN	antiquewhite4	-0.0942598964828675	0.770758426373345	0.0942598964828675	0.770758426373345	0.0635669249618113	0.8444055277498	-0.211629433342257	0.509066596478776	-0.0200804929459258	0.950609720469297	0.135133105984226	0.67541096038596	-0.39355018358316	0.20561698488144	-0.195685556915226	0.542185607908918	0.557170638092158	0.0598432265716738	0.356645654149642	0.25513447061269	0.513188309295931	0.0879433679554231	-0.563563353032043	0.0563592986453025	-0.199791071932837	0.533572135118378	-0.206297432021935	0.520042154461999	0.155176035899238	0.630119442287874	0.876801872888001	0.000181111737911902	0.591575064446524	0.0427524541317762	-0.382180951135003	0.220192031337477	-0.446381584870115	0.145767832884078	0.160298448019313	0.618722136267658	-0.0225573966963278	0.94452530157345
CCL20	antiquewhite4	-0.288467566816181	0.363194926505382	0.288467566816181	0.363194926505382	0.318898851598194	0.312346329556957	-0.116863095602494	0.717580141561788	-0.1438795489005	0.655514318192481	-0.0645838586827215	0.841943765260777	-0.714033126320942	0.00909529003332911	-0.321740276533121	0.307811388216086	0.404004966639718	0.192747728013747	0.0157138298520186	0.961341975692028	0.342938071471391	0.275148439192582	-0.338145929352099	0.282351212355397	-0.325508127609103	0.301854702810794	-0.256551032332316	0.420869891389708	0.0238018353120501	0.941469394016143	0.925714111325952	1.5712265118407e-05	0.571437671439163	0.052265643930195	-0.11108201578306	0.731081942409016	-0.119601157654729	0.711210898674395	0.422946961383839	0.170726672644463	0.0725088815163009	0.822805142533909
CCL3L1|CCL3L3|CCL3|LOC101060267	antiquewhite4	-0.166087719284921	0.605933371285242	0.166087719284921	0.605933371285242	0.00375208116940962	0.990766536067879	-0.277099001447553	0.383240168171616	-0.117785456337956	0.7154326921317	0.266073355093273	0.40321074583857	-0.395550995253398	0.203114592517389	-0.168878320596383	0.599804618394642	0.343877371723708	0.273749111465554	0.099618910172677	0.758059131328211	0.293604066215614	0.354323033107466	-0.70336458737989	0.010707433455414	-0.462888083261515	0.129678091906853	-0.362330696017784	0.247090990200526	-0.0424223623316504	0.895851321607572	0.913599335941434	3.27527627548338e-05	0.650765142060919	0.0219210319505745	-0.243875046729449	0.444955358934934	-0.360320563399842	0.249917765361456	0.356671492933755	0.25509757107006	-0.148884992206402	0.644218662095618
CCL3L3|CCL3|CCL3L1|LOC101060267	antiquewhite4	-0.166860537859025	0.604233739506673	0.166860537859025	0.604233739506673	0.0200131774511846	0.950775113557269	-0.262356848072007	0.410058083351081	-0.161025982616797	0.617109543707458	0.274619290552465	0.387686524575575	-0.387393297104884	0.213434816170876	-0.145151492012192	0.652637560068382	0.313916530775723	0.320386796316216	0.0716047843384657	0.824984218306046	0.253533193955611	0.426544760181518	-0.712622222540788	0.0092973618933959	-0.493297045091757	0.103167615107044	-0.383123514989621	0.21896067788106	-0.09227808721221	0.775468024931511	0.9062535622446	4.86330327364601e-05	0.636258046142282	0.0261294828976237	-0.212796175673285	0.506678639325594	-0.35408940507803	0.258800370711276	0.364729772280863	0.243741993214269	-0.163461616443238	0.611722240770303
CCL3|LOC101060267	antiquewhite4	-0.191057323234883	0.551964965603479	0.191057323234883	0.551964965603479	0.0357122569991836	0.912263644485413	-0.207525255047794	0.517505714304268	-0.0556300341714804	0.863661286177938	0.20522373172736	0.522264612683406	-0.518027558732285	0.0844838182694286	-0.347171681575704	0.268873774090118	0.392580448055329	0.206836557459302	0.196098753972966	0.541316080954647	0.502930044840665	0.0955909086237318	-0.529033003703547	0.0769626667922289	-0.316685496628831	0.315904329048427	-0.254896865155248	0.423975828263956	0.160924499184313	0.617334390486193	0.971067749076305	1.52091053137443e-07	0.721367716742835	0.00809714569089941	-0.376290292552915	0.227981816734278	-0.324756597176103	0.303037631546324	0.356940755759423	0.254713230911824	-0.146684915409413	0.649175180283353
CCL3|LOC101060267|CCL3L1|CCL3L3	antiquewhite4	-0.283811480470586	0.371336825459775	0.283811480470586	0.371336825459775	-0.0246430620583996	0.939404042365724	-0.276518299888835	0.38427905850534	-0.15102271746004	0.639415319637852	0.272349631001798	0.391779273639753	-0.493797613031874	0.1027643458814	-0.27623471119018	0.384786931755939	0.248108065292537	0.436839877331142	-0.0419726227832064	0.896950240422306	0.277695804245909	0.382173980650768	-0.678257987311928	0.0153306490992211	-0.529851627492151	0.0764222000030919	-0.341418134313295	0.277421442352079	-0.0212072511269651	0.947841564025802	0.943525342643264	4.11334946596469e-06	0.730312827145712	0.00699346772293186	-0.209237655238851	0.51397725125425	-0.232597358164235	0.46692401628683	0.508936400666771	0.091061050769397	-0.159695361971332	0.620060057934463
CCL4L1|CCL4L2|CCL4|LOC101060278	antiquewhite4	-0.478771088934744	0.11533317023996	0.478771088934744	0.11533317023996	-0.211495213755225	0.5093416194665	-0.417263756192693	0.177159089636822	-0.137688281584026	0.66957797681802	0.0295554536364309	0.927350522663832	-0.70952144505512	0.00975320788628031	-0.606029292233633	0.0367293601168901	0.278427874207897	0.380868228964099	-0.147245288883427	0.647911474060411	0.384212172907758	0.217543648917392	-0.38574349024557	0.215559838484026	-0.299038084163005	0.345063945865132	-0.0764848787848257	0.813235920734173	0.24629360464454	0.440309721052664	0.905725280557535	4.99732060260151e-05	0.76633400685478	0.00364890680674656	-0.275561268214402	0.385994367980553	0.0716618229259033	0.824846708913729	0.651393423804409	0.0217507243223752	-0.215195346997148	0.501783901238791
CCL4L1|LOC101060278|CCL4L2|CCL4	antiquewhite4	-0.379620270718733	0.22355828759146	0.379620270718733	0.22355828759146	-0.0600639812893372	0.852895011144895	-0.411367278532562	0.183990884492666	-0.171121555865198	0.594895193206621	-0.0424367664866891	0.895816128455414	-0.715765021631777	0.00885174701865624	-0.521672964133889	0.0819395691366621	0.378702549214663	0.224772198170142	-0.0138140080886329	0.96601323763208	0.409176554285255	0.186570215912602	-0.349667195234575	0.265214180512333	-0.261969057289584	0.410775880283087	-0.12656685900039	0.695084407100448	0.159141885235155	0.621288854702213	0.942791915018952	4.38199672554241e-06	0.691105788221644	0.012811871470422	-0.272240932954249	0.391975833464321	-0.0427094849315784	0.895149837920687	0.522044522192244	0.0816832095557155	-0.163633770408726	0.611342122186933
CCL4|LOC101060278|CCL4L1|CCL4L2	antiquewhite4	-0.345796687457949	0.270902534697461	0.345796687457949	0.270902534697461	0.0159890344112599	0.960665394928587	-0.339414040725515	0.280434845143915	-0.0815524521521249	0.801073607820932	-0.10151266118872	0.753584424195146	-0.732968781164767	0.00668865625847576	-0.413550887422012	0.181442108902899	0.470143013756286	0.122988893015286	-0.0545939046355647	0.86618029723882	0.257670552202314	0.418774222363432	-0.404481380908162	0.192173438686484	-0.273468357244543	0.389759192476396	-0.223019084888682	0.485969904998181	0.0932686764595677	0.773113096978076	0.928792578902829	1.27827708349635e-05	0.568519063788878	0.0537578047598018	-0.221297379475004	0.489430365585226	-0.0351992093611699	0.91351988571561	0.485242048757803	0.109802557451424	-0.266760070344719	0.40195187409879
CD276	antiquewhite4	0.299551975451869	0.344195098029772	-0.299551975451869	0.344195098029772	-0.250794637727641	0.431726695210309	-0.0533261035630577	0.86926409566027	0.351733640463925	0.262205742955601	-0.238988911759708	0.454411927394913	0.449408242412666	0.142726248497	0.292230154596803	0.356684725299362	-0.111825080112107	0.729342489254586	-0.109998522322246	0.733620395408561	-0.532495382804567	0.0746944935050289	0.386955221783476	0.213997833101319	0.393363957887091	0.2058508474648	0.0860549947047563	0.790301213937314	-0.0425088555157676	0.895639998524166	-0.761561723169779	0.004001976316596	-0.705995778157409	0.0102915183176212	0.158606794270276	0.622477677381506	0.238717652091932	0.45493969025143	-0.373311929648174	0.231982281569399	-0.301265523529371	0.34130645618722
CD63	antiquewhite4	-0.429270609096407	0.163744356307904	0.429270609096407	0.163744356307904	-0.0882467059391754	0.785069565521165	-0.210183835663748	0.512032137942425	-0.126908625448601	0.69429609149524	0.254418572424535	0.424875985605621	-0.59929355698785	0.0394553273415344	-0.522081174494976	0.0816579506020958	0.128788307522658	0.689965419173931	-0.113453118558402	0.725535485486524	0.465939561817477	0.126836349279151	-0.476471486117455	0.117342025388266	-0.444873537930728	0.147298736484512	-0.150324031828037	0.640983837779952	0.226954493385491	0.478102149782929	0.925992837398039	1.54270732588446e-05	0.878892010120348	0.000166869234053849	-0.297516590134995	0.347643250266045	-0.0496287762504178	0.878266883715066	0.65715517308759	0.0202335306284808	-0.00570384828701485	0.985963794734481
CD83	antiquewhite4	0.15980339228371	0.619820319216435	-0.15980339228371	0.619820319216435	0.40709266116007	0.189044472023221	-0.00749836902167821	0.981548365790162	0.0402988363950047	0.901041510609669	0.00909390871401557	0.977622926533229	-0.44110681207439	0.15116748682459	-0.077564168013383	0.810642330992157	0.55156192447954	0.0630208352924226	0.508196220259548	0.0916112951393114	0.463821067446863	0.128804873318169	-0.281092999817571	0.376134097276807	-0.128562608620828	0.690484967724202	-0.370440835738042	0.235878007011938	0.0321382767219132	0.921018528290494	0.854160805831328	0.000404604480773306	0.368235421226216	0.238896706454896	-0.508831363456524	0.0911389985569103	-0.534249107152402	0.0735633038153501	-0.0619283956229861	0.848374711350336	-0.0234951996710342	0.942222318483663
CDK11A	antiquewhite4	0.226148299584053	0.479709123654957	-0.226148299584053	0.479709123654957	0.608377197849873	0.0358115789285407	0.188462663426163	0.557479037222935	0.171730996866339	0.593564074828582	0.0897913475676571	0.781387367980816	-0.353642371647721	0.259444590177557	0.147493090335885	0.647352925101581	0.493598341607151	0.102924757358647	0.505804020969502	0.093404952736614	0.332962964644734	0.290260944507018	-0.369105048856623	0.237703668505331	-0.271425897833979	0.393451270767452	-0.49125842980011	0.104820870920127	-0.136215132062466	0.672938876841093	0.759455924647536	0.00416574818396335	0.257703832249906	0.418712003382836	-0.462711532273769	0.129843766134801	-0.628982727007751	0.0284468352466824	-0.153594373259603	0.633653774945207	0.0418703111262802	0.897200257734583
CDK16	antiquewhite4	0.0218497158647856	0.946263427780817	-0.0218497158647856	0.946263427780817	0.32949302876549	0.295625622136949	-0.046476169186631	0.885953817757237	0.0788753129465611	0.807493931946783	0.291414309063814	0.358091059861926	-0.321691695681559	0.307888614405265	-0.109218885548274	0.735448478198523	0.301383553268505	0.341107967175607	0.443894643244932	0.148297967976821	0.573707438626621	0.0511254560470613	-0.416111040625574	0.178481981549866	-0.333351672457933	0.289663437490616	-0.313627265657607	0.320857069823203	-0.03503860595023	0.913913174440448	0.829403741515414	0.000848102271212353	0.581900012682185	0.0471551889134304	-0.397913708444663	0.200183668097292	-0.580435325645649	0.0478484852175547	0.0673040731888656	0.835365189021297	-0.0516363253288588	0.873376905370681
CDK2AP1	antiquewhite4	0.324725300330438	0.303086949682204	-0.324725300330438	0.303086949682204	0.0367004839513239	0.909844407711939	0.100752138302806	0.755380620772544	-0.0970755044895463	0.764079613302546	-0.185170574904136	0.564507482530991	0.534434535700495	0.0734443893677111	0.513714318932911	0.0875627639255612	-0.204241395490408	0.524301542373251	-0.162641562162894	0.613534138883334	-0.658103325712747	0.019991474612684	0.244332417679951	0.444075031336289	0.213086980190732	0.506084225175854	0.0105161929207567	0.974124122162172	-0.330460974967614	0.294123562667039	-0.808690651271758	0.00144940869130657	-0.767112415361397	0.00359363929153305	0.598440695159599	0.0398104530889417	0.160638938051463	0.617967241751035	-0.407081682908564	0.189057560260553	0.167799635017385	0.6021708440978
CDX2	antiquewhite4	0.454505424129701	0.137696953126653	-0.454505424129701	0.137696953126653	0.443399825634147	0.148804714865182	0.605449279864355	0.0369586432871573	0.178469958244963	0.578922348799084	0.0145161505357442	0.96428669565165	0.534169872047224	0.0736141571490931	0.58346939299111	0.0464202271491633	-0.383201373264441	0.218859150929847	0.0883603558867292	0.784798502005918	-0.33119788359185	0.292982916051005	0.416773595976182	0.177720860900391	0.0951548879653272	0.768633873835415	-0.0672889713142152	0.835401685100204	-0.269414696470533	0.397104159756533	-0.716451789367254	0.0087565331474543	-0.61709979349376	0.0325452086350551	0.0566503728140317	0.861181803825	-0.0743204185461388	0.818442404574537	-0.517877998976399	0.0845893314507869	0.470305595482575	0.122841636394355
CEBPB	antiquewhite4	-0.505008409452876	0.0940066959662984	0.505008409452876	0.0940066959662984	-0.142535900095046	0.658557927418561	-0.295766874368523	0.35062213880008	-0.16611345065331	0.605876752285039	0.108263783212458	0.737689707972651	-0.70615042991181	0.0102674523499802	-0.610905130260659	0.034841868353375	0.0825429030486486	0.798701144618569	-0.228972995429685	0.474089582563257	0.387618553113856	0.213145665687586	-0.321574512292677	0.308074938429435	-0.410275744066981	0.185273256125732	-0.0931855423383138	0.773310664510264	0.21383538024896	0.504555890261901	0.884722374646647	0.000131721061481212	0.827546004411474	0.000892337792380014	-0.336321187549132	0.285121806990872	0.116309166287074	0.718870708876806	0.727839205846131	0.00728661842351393	-0.0684047829470865	0.832705955942582
CENPF	antiquewhite4	0.180968719107449	0.573529860411752	-0.180968719107449	0.573529860411752	-0.259878102526905	0.414657002251683	-0.266407846400655	0.402597315771273	-0.0465004008687826	0.885894698936224	-0.125334192814069	0.697929963257712	0.347887434905514	0.267821180997763	0.0677860344607241	0.83420060997481	-0.211969433674745	0.508370210746664	0.0223982693603391	0.944916113165006	-0.183907047656471	0.567214526879191	0.415710564533733	0.178943020335586	0.307024187252294	0.331694784058535	0.152540433340095	0.636012788686791	-0.181430615529953	0.572535255813009	-0.441030096415275	0.151246948466972	-0.37384288254128	0.231266074204457	0.127686857558129	0.692502066057431	0.102055339760709	0.752303415109529	-0.250621614577816	0.432055117611637	-0.523689791506736	0.0805546003453917
CENPN	antiquewhite4	0.143729847142121	0.655853182907067	-0.143729847142121	0.655853182907067	-0.16474213090242	0.60889695600603	-0.329263014395928	0.29598319179384	-0.227898569473762	0.476223487677061	-0.0650106615662979	0.840910959420252	-0.212545426181779	0.507191427207072	-0.119817061128056	0.710709381415003	0.230588239580945	0.470889900365416	0.0642577436953807	0.842733074104778	-0.0584504172307353	0.856810407541894	-0.144967149885088	0.653054219336539	-0.0300023609785311	0.926254607689423	-0.2948244039913	0.352232308620576	-0.0491131975448548	0.879523364893864	0.447387310465065	0.144752568732242	0.0960933898757397	0.766407603805264	-0.263642980786312	0.407681956268101	-0.108308143005263	0.737585572225728	0.0667947035540657	0.836596325781353	-0.418588373088183	0.17564651117922
CERS2	antiquewhite4	0.0901393243209913	0.780558408532898	-0.0901393243209913	0.780558408532898	-0.184621645978735	0.565682893183552	-0.207256607005363	0.518060227701174	0.118296494877818	0.714243700718505	-0.449811979277532	0.142323637500635	0.387208019295693	0.21367282661554	0.125044222038305	0.69859986878952	-0.0961710128719711	0.76622354254613	-0.0313395370513019	0.922976267796211	-0.223126544429359	0.485754291429514	0.658949472335472	0.0197772521737705	0.576652059558704	0.0496724246752752	0.471035448255785	0.12218200428469	0.00215942360288079	0.994685826518122	-0.832501168552153	0.000778134026387221	-0.623068883535816	0.0304369153413267	0.371740344694331	0.234109947734835	0.331682419502018	0.292234273849882	-0.361807509813415	0.247824908941233	0.0883105226218731	0.784917355321344
CHD4	antiquewhite4	-0.367959427875786	0.239276080665771	0.367959427875786	0.239276080665771	0.286364007800979	0.366861623908815	-0.12134549879142	0.707162029466491	-0.0466682269360462	0.885485262909047	-0.0551673605259662	0.864785983579293	-0.738466717492734	0.00608949091090622	-0.258850210732377	0.416571576038503	0.308861091721875	0.328660123532809	-0.213883278184823	0.504458145862187	0.119182981145179	0.712182570177731	-0.411857015864465	0.183417322790824	-0.490637201806899	0.105328154332292	-0.360909478287927	0.249087639634104	-0.0939409756743724	0.771515838742819	0.907165837057022	4.63853829556472e-05	0.546803634274266	0.0658067743288889	-0.0971819552097046	0.763827391356194	0.00133464249418385	0.996715536037667	0.562765423213405	0.0567862282521357	-0.0287681811093351	0.929281368706821
CHP1	antiquewhite4	0.277315705770233	0.382852849264179	-0.277315705770233	0.382852849264179	0.220891947317416	0.490246862992231	0.0278688897995293	0.931487377269392	0.0237806105620737	0.941521508639971	0.379447386465106	0.223786667489525	-0.16047740058581	0.618325341425079	0.0113015062119913	0.972192435411268	0.233419920585086	0.465304833986976	0.463419532584676	0.129180215082129	0.43205848674217	0.160724411732089	-0.445687337705821	0.146471326739763	-0.335250469353021	0.286754691989464	-0.489901316707767	0.105931176060609	0.0120419014169776	0.970371362086852	0.803966422669839	0.00162357924540956	0.50754843490252	0.0920946891096539	-0.676315094495835	0.0157410902651654	-0.643390905310198	0.0239932437630952	-0.0155046339045196	0.961856292282025	0.0697994890389701	0.829338763551843
CIB1	antiquewhite4	0.157855217952979	0.624148868220821	-0.157855217952979	0.624148868220821	0.359431713289343	0.251173744945896	-0.049094253198625	0.879569537725264	0.0166276830065008	0.95909539222356	0.0249292410896888	0.938701502760063	-0.331833917555743	0.292000420417549	-0.0325035578581663	0.920123344657979	0.596159750173615	0.0407713789625947	0.646683998896353	0.0230510358347793	0.55257354182043	0.0624392555513564	-0.311016931143867	0.325117941041529	-0.0554524853470195	0.8640928561275	-0.234128757167678	0.463911624703007	0.0291201591298085	0.928418071861372	0.746960044710806	0.00524440725384841	0.334298303884825	0.288211224835905	-0.499749620044738	0.0980497043062166	-0.630788033722348	0.0278584969704766	-0.192121812629954	0.54970929230605	-0.0109670847834875	0.97301501757797
CIDEC	antiquewhite4	-0.0371151761447663	0.908829425471419	0.0371151761447663	0.908829425471419	0.233934530455879	0.464293180482888	-0.0654184059294601	0.839924487640744	-0.155522323121089	0.629346585707	0.180537296620162	0.574459466597169	-0.429663983974349	0.16331607779544	-0.00838804677083074	0.979359477546681	0.342673106789276	0.275543911954969	0.0384449740703044	0.905575521914864	0.0308705214639738	0.924126025308543	-0.658953125399276	0.0197763309651603	-0.487765481212423	0.107694383628728	-0.527768206626117	0.0778028299309248	-0.18906655549486	0.556193659137443	0.816673868498517	0.00118808983782501	0.398251876291585	0.199766307449897	-0.0989878724598942	0.759551720289447	-0.329100679522461	0.29623569636313	0.252900068506942	0.427740050678265	-0.156226910133638	0.627775116405867
CIDECP|CIDEC	antiquewhite4	-0.120047701725043	0.710173747947135	0.120047701725043	0.710173747947135	0.234761556663257	0.462669517437012	-0.0868651817692639	0.788366347419403	-0.0515780794553017	0.873518723888764	0.226991898231182	0.478027651379592	-0.486966144160666	0.108359246493353	-0.125456851899542	0.69764664939733	0.410610928107794	0.184878881736137	0.180925136567116	0.573623742517485	0.315565065048437	0.31771392235534	-0.657899896076565	0.0200432294417763	-0.458814749456959	0.13353563270903	-0.425143161791592	0.168280867949406	-0.0724335702869157	0.822986615727385	0.953461649294144	1.58971117388783e-06	0.58856112113079	0.0440913595426582	-0.261312260660687	0.411993033530584	-0.41984368751216	0.174220556588803	0.276711417302071	0.383933405822463	-0.174351323788297	0.587853973588116
CITED2	antiquewhite4	0.282306600702608	0.373988513028572	-0.282306600702608	0.373988513028572	-0.302319359235138	0.339536434493261	0.130827928583096	0.685275899136706	-0.0320028868439361	0.921350345672716	0.174490755924928	0.587550728885942	0.657467210289822	0.0201536350058662	0.146624215759661	0.649312115976426	-0.175940135034888	0.584402151529641	0.423377870574781	0.1702450372304	0.196462986985383	0.540550079264752	0.227714070887807	0.476590362620739	0.465336734833002	0.127394487982911	0.456139183139674	0.1361095619348	0.225505687602727	0.480991803232626	-0.700772997813157	0.0111291770489213	-0.299848775462191	0.34369382649696	-0.0776420909176524	0.810455145419151	-0.187611746789817	0.559292264313159	-0.557803455134974	0.0594918436737739	0.089355102307638	0.782426898046604
CITED4	antiquewhite4	-0.406849862731212	0.189334066533197	0.406849862731212	0.189334066533197	-0.0377200435241752	0.907349203633487	-0.193623359484416	0.546533999076582	-0.0197643661851616	0.951386454266655	0.066942231505259	0.836239718775614	-0.65532825542118	0.0207059526532965	-0.371598118137671	0.234303069923962	0.158519340418035	0.622672054226495	-0.38372297827499	0.218179712039503	0.0263610237250471	0.935187237747339	-0.477701158677429	0.116264980517543	-0.491199184606494	0.104869179124946	-0.302555588260387	0.339140344437768	0.102969617719788	0.750146532792488	0.771308357681644	0.00330658695866099	0.594787675100173	0.0413572810364692	-0.0924698142672159	0.775012096024312	0.158593936745685	0.622506253409885	0.685693255656162	0.0138324112861219	-0.0090134762698976	0.977820800858934
CKAP4	antiquewhite4	-0.697999743935537	0.0115940173181167	0.697999743935537	0.0115940173181167	-0.212020008694443	0.508266659325214	-0.230882623241177	0.470307829301809	-0.201810037272302	0.529357759874355	0.173390547284912	0.589945174941023	-0.694712354586579	0.0121635156120489	-0.695041235844319	0.0121056269739959	-0.0264228267355976	0.935035567711299	-0.387402626852727	0.213422835298326	0.396951267486405	0.201374418930194	-0.364605848480304	0.243914325456023	-0.433811358098587	0.158843846873823	0.0649260707785009	0.84111563955764	0.293364154407399	0.354734831200375	0.766043921595811	0.00366966717997308	0.895143742982383	8.3516681784747e-05	-0.087541067185631	0.786753055557812	0.268504562932796	0.398762838577821	0.864136406980266	0.000288935955504308	0.00367550940112912	0.990954964007755
CNNM4	antiquewhite4	-0.455574870696778	0.136656511463749	0.455574870696778	0.136656511463749	0.18496439918484	0.564948846635952	0.254075723726692	0.425521811208611	-0.125984830153037	0.696427547769061	0.109640125959507	0.734460601719722	-0.701276219058125	0.0110463362922082	-0.399580794701875	0.1981313531745	0.0375054044966148	0.907874434105487	-0.331700155663674	0.292206890728737	0.176575449561608	0.583024102553993	-0.313490285799165	0.321079897312016	-0.462670901895643	0.129881912909255	-0.208657910975525	0.51517065607496	0.148484719437309	0.645119448095451	0.753689574947096	0.00464023270518886	0.622303933162359	0.0307014499056576	-0.263013283462106	0.408844457462864	0.174097795372026	0.588405517007895	0.666905697202826	0.0178441518757606	0.00560283296026076	0.986212355360531
COL1A2	antiquewhite4	0.265161897225186	0.404884671429843	-0.265161897225186	0.404884671429843	0.0603795345689348	0.852129658367878	-0.212982334732536	0.506298088459476	0.306789222701092	0.332084051482365	0.233294147377956	0.465552243616651	-0.205051724844584	0.52262103153925	-0.157715014554563	0.624460802152839	0.0863004248437327	0.789714969138668	0.266878094307867	0.401735714873178	0.319121256601135	0.311990042243866	-0.120622962861466	0.708838302045291	-0.21928938756563	0.493480262990158	-0.447786458681862	0.144350898844427	0.11480878490805	0.722369738354366	0.6409383273792	0.024712904896391	0.419212775858307	0.174936320338781	-0.600338596589839	0.0390232587517628	-0.36218098577413	0.247300871031331	0.0848432566598087	0.793197080143195	-0.0341506793094229	0.916087864033419
CPXM1	antiquewhite4	-0.157570516650044	0.624782350009627	0.157570516650044	0.624782350009627	-0.332763664576613	0.290567571073532	-0.160386031158659	0.618527924865263	0.220332912758111	0.491373708198689	0.0738990416094012	0.819456792344611	0.374693858738756	0.230120939355815	0.129780945301047	0.687681873158625	-0.141980054235592	0.659818414702582	-0.246712904173823	0.43950670517425	-0.186777494429982	0.561072313092261	-0.114717677044527	0.722582368465284	0.039487674181683	0.903025052282847	0.256025893220531	0.421854696935104	0.0544924245072343	0.866427074908301	-0.475180084813055	0.118480189871641	-0.106954045624912	0.740766168199873	0.430288826628327	0.162637252379506	0.195480552957105	0.542617232988991	0.0446950454592972	0.890300726515304	0.199779643258355	0.533596031747999
CRYM	antiquewhite4	-0.164866967757232	0.608621781551992	0.164866967757232	0.608621781551992	-0.315717426382918	0.317467511077871	-0.333973158730722	0.288709559125254	-0.45843861258541	0.133895556466466	-0.106973996789833	0.740719278366471	0.28673783898023	0.366208589689953	-0.098006779885128	0.76187378615199	-0.450211043986913	0.141926405597362	-0.201443266639449	0.530122295021091	-0.0623824518913261	0.847274474974393	0.397317223162788	0.200921141509974	0.165961984060006	0.606210066220101	0.469535342115574	0.123540309063485	-0.134850550256225	0.676056996013934	-0.540923874005761	0.0693654239246428	-0.139036379540567	0.666507240173345	0.418892950006465	0.175299862608692	0.317172224551879	0.31511999721854	0.0165045875577914	0.959397990023878	0.210349349790627	0.511692213909827
CSRNP1	antiquewhite4	0.12099118821465	0.707983876062798	-0.12099118821465	0.707983876062798	0.419837668839602	0.174227376031077	-0.108523764822905	0.737079452215966	0.0821194457585994	0.799715277249909	-0.0931910015347638	0.773297690397285	-0.474556060263204	0.119032761657413	-0.130240273400991	0.686626005516163	0.466621918687872	0.126206506389887	0.418584190521017	0.175651274475866	0.460558551248242	0.131875207268237	-0.0965883100440926	0.765234229187529	-0.111764634469523	0.729483943947254	-0.330998593237499	0.293291147292352	0.0175290348926631	0.956879808931737	0.819809269650447	0.00109603930161472	0.369507607214466	0.237152599753196	-0.483090710688086	0.111621332197426	-0.414557710788183	0.18027436462555	0.00794087835601386	0.980459637605452	0.109243558676759	0.735390605585591
CTR9	antiquewhite4	0.429400375606957	0.163602997337349	-0.429400375606957	0.163602997337349	-0.154407341890639	0.63183625784252	0.402481960643662	0.194590718586013	0.102165785191633	0.752042775482336	0.096893718391361	0.764510381858402	0.729256002664114	0.00711760864413626	0.388494375866758	0.212023671121827	-0.145916397813277	0.650909656216547	0.260247767947461	0.413969526353126	-0.170057186531452	0.597222692140564	0.225117382680719	0.481767635627263	0.470921339261609	0.122284981057456	0.246838892714707	0.439265558068263	0.149857575844137	0.64203176196145	-0.841544325154475	0.000599113806283117	-0.589007633245439	0.0438911557993067	0.0489089319261017	0.88002123721674	-0.0898402142881819	0.781270943756545	-0.620646724757126	0.0312802087662834	0.0701484463994624	0.828496697427624
CWC25	antiquewhite4	-0.685436222390877	0.0138823223370289	0.685436222390877	0.0138823223370289	-0.173830457260643	0.588987320588477	-0.309999596958755	0.326786876259677	-0.199323366438016	0.534550448682404	0.111163691056648	0.730890690198408	-0.720104282201652	0.0082629412017646	-0.628952209829825	0.0284568569734475	0.0292085843164522	0.928201202418198	-0.396953675656305	0.201371434094724	0.317989222315635	0.313805875810529	-0.385758985329514	0.215539820848467	-0.474529581929016	0.119056245551829	-0.0129484744267422	0.96814173616853	0.155245399115117	0.629964607614129	0.823128127662934	0.00100469325962149	0.848206896199551	0.000489049980699762	-0.0902973235188955	0.780182087828071	0.240984077732716	0.450539063049094	0.853740904120479	0.000410158899331985	-0.124638136123162	0.699538361307338
CXCL16	antiquewhite4	-0.504072594620048	0.0947178093519373	0.504072594620048	0.0947178093519373	-0.235323643243895	0.461567520158119	-0.242204276772398	0.448178278126903	-0.199152107632482	0.534908866036329	0.322308985565311	0.30690814533966	-0.540059092992234	0.069899764830798	-0.519442999876	0.0834896559193099	-0.0162412976573072	0.960045235496229	-0.283705578512495	0.3715231095626	0.334109094455686	0.288501157690412	-0.54417533280529	0.0673815471799522	-0.536325236612073	0.0722394093181362	-0.133418646676277	0.679333977842425	0.192965087844069	0.54792509314725	0.83801988384744	0.000664604860932097	0.890927792644877	0.000100969805094681	-0.252125822799615	0.429203989510607	0.0571337013232613	0.860007687534121	0.763570324714886	0.00385035591103021	-0.0167263578316747	0.958852829683398
CXCL2	antiquewhite4	-0.511718843588057	0.0890125524068473	0.511718843588057	0.0890125524068473	0.0136762770125073	0.966351929124649	-0.0728259499341002	0.822041208270295	-0.244232456368258	0.444267361090052	0.0998878985461332	0.75742312520914	-0.708493227870008	0.00990797934235224	-0.513698962400917	0.0875738596063478	0.334457912767177	0.287966778427154	-0.110125844187547	0.733321972985036	0.427285832800942	0.165916070117292	-0.508344574326653	0.0915008307511816	-0.329338126782695	0.295866398835714	-0.0722912561896625	0.82332956365805	0.245574120127491	0.441689278213444	0.91815360355263	2.51805658159775e-05	0.767605380061809	0.00355896865251591	-0.121420186302948	0.706988823471252	0.00720251481171702	0.982276287152058	0.617760703971715	0.0323067636159747	-0.0850919284942833	0.792602596183432
CXCL6	antiquewhite4	-0.569782908921661	0.0531080425720879	0.569782908921661	0.0531080425720879	-0.167130996181623	0.603639355819689	-0.367792513854492	0.239505689971036	-0.276233052874468	0.384789902613803	0.0488115821354218	0.880258529403599	-0.556787955667393	0.0600564164554103	-0.470368267205256	0.122784903041604	0.142713031969806	0.658156418015444	-0.23526553005823	0.461681396649681	0.327252985273486	0.299118227754183	-0.383228186404498	0.218824193251888	-0.364941823624039	0.243447274791724	0.0197299934633505	0.951470911521375	0.0619796232629247	0.848250567762123	0.75785852753507	0.00429332791830989	0.727935141911493	0.0072750801699663	-0.104883482224545	0.745636845547693	0.103802570559721	0.748182933764922	0.661912104507525	0.0190403957724158	-0.0950066396335338	0.768985688775417
CXorf40A|CXorf40B	antiquewhite4	0.0769074444872903	0.812220266164043	-0.0769074444872903	0.812220266164043	0.323882479074667	0.304416768040863	-0.117010793416348	0.717236143389015	0.165231980704402	0.607817460788815	0.142255738633853	0.659193145637948	-0.422122571639059	0.171650494278334	-0.0503242369814553	0.876572433412742	0.481958286164318	0.112586664280271	0.382739267654541	0.219462151167649	0.364602054946714	0.243919601993833	-0.474226771942671	0.119325027389842	-0.316726640528143	0.315837986578571	-0.457854949410066	0.134455307004185	-0.0725462277295812	0.822715154439591	0.885586739435987	0.000127047468184972	0.443045387024371	0.149168379681129	-0.409837456608445	0.185789728628362	-0.537521349959374	0.0714841538956098	0.0548484616483592	0.865561318092384	-0.208451934422691	0.515594950241175
DAPK3	antiquewhite4	-0.32274105088841	0.306222911787249	0.32274105088841	0.306222911787249	-0.128476611974083	0.690682960350752	-0.3686250483982	0.238361740939316	-0.033998218457872	0.916461321174537	0.380887585697514	0.221888442231713	-0.446787078881272	0.145357944252513	-0.413661234899947	0.181313895188715	-0.0120635388939217	0.970318144542915	-0.0939848848807846	0.771411546870895	0.391080364877225	0.208731779294797	-0.510080990456151	0.090214567340291	-0.564263192784648	0.0559866997911567	-0.267305231192321	0.400953909904841	0.0385298969565783	0.905367767543823	0.878568592701336	0.000169013764561598	0.855485623929846	0.000387462143048666	-0.285167935800238	0.368955098354091	-0.162570502176289	0.613691238565043	0.601702652018544	0.0384643729156873	-0.141781273827076	0.66026938484113
DAPP1	antiquewhite4	-0.231725878483155	0.468642350939218	0.231725878483155	0.468642350939218	-0.351133079333712	0.263078020638963	0.0198961579394801	0.951062632856489	-0.148438185584647	0.645224197734609	-0.10197789041643	0.752486201603495	0.348437341758208	0.267014101716051	-0.0995451666150635	0.758233517408514	-0.349540581140783	0.265399158334937	-0.241457952287972	0.449621530226384	-0.0509247307606803	0.875109747009546	0.377975990879159	0.225736047898009	0.355645077607349	0.256565759041654	0.640796237453338	0.0247550723715274	0.222596940443072	0.486817343138493	-0.769393167985689	0.00343535848137938	-0.225994779401813	0.480015413483973	0.459553216106604	0.132830826163791	0.452470374826296	0.139690932899359	-0.0163598719198526	0.959753741664483	0.31971360358955	0.311042215609379
DCK	antiquewhite4	-0.0498747032102769	0.87766764279596	0.0498747032102769	0.87766764279596	-0.358581601857931	0.252378439200706	-0.0764222542146244	0.81338646405363	0.0893540635381705	0.782429373723962	-0.168185351608273	0.601324322446394	0.385559219756471	0.215797978224007	0.0487686703509724	0.880363130664	-0.0279394073984879	0.931314377734967	0.0361269247657926	0.911248429421197	-0.119933101185656	0.710439878100067	0.256542438008915	0.420885999387165	0.490150085250451	0.105727066074397	0.544744895271805	0.0670381043363017	0.138728836461254	0.667207359097518	-0.778224470706167	0.00287187778677207	-0.460392657908944	0.132032587837397	0.368119139747283	0.239056500864817	0.211286599953774	0.509769209895615	-0.327823471073656	0.298226558165897	-0.240952052476997	0.450601103622956
DCLK2	antiquewhite4	0.0411605178413259	0.898935003105985	-0.0411605178413259	0.898935003105985	-0.00514158832362445	0.987347318470485	0.017392775618306	0.957214725734103	-0.212495182373065	0.507294204381999	-0.405947026267056	0.190413319702464	0.308090903300518	0.329930667246148	0.325850161503236	0.301317188802509	-0.257628768220293	0.41885234641676	-0.358204758593915	0.252913544429089	-0.670082046729528	0.0171125012678066	0.451575314948452	0.140573802093061	0.23727832161631	0.457744898650044	0.195953570863406	0.541621535829304	-0.381077869415238	0.221638369540185	-0.800537549937796	0.00175972668841633	-0.742542139848871	0.00567211537039065	0.581666118005343	0.0472654227928095	0.432806779881948	0.159919887963428	-0.214393209354758	0.503418059769366	-0.0277429064968216	0.931796456570398
DDIT3	antiquewhite4	-0.088981422708844	0.783317600162759	0.088981422708844	0.783317600162759	0.2537884155573	0.426063385549327	-0.102477821785093	0.751306530417179	0.0521768684286404	0.872060941142176	-0.011143891564489	0.972580119829319	-0.618492921505425	0.032044058863124	-0.292744019236607	0.355800441570532	0.56913396911426	0.0534409816496356	0.345135207782752	0.271881656905476	0.5125867900225	0.0883799780054121	-0.351385129186563	0.262711729285028	-0.161538966702736	0.61597343783902	-0.248234222121411	0.436599117593933	0.181597006769086	0.57217713326202	0.926916450332024	1.45111110093733e-05	0.531966211157635	0.0750381467731175	-0.45171263456725	0.140438119505389	-0.356467968776602	0.255388301833548	0.168345624564701	0.600972708649367	-0.0632212452246615	0.845242631015235
DEDD2	antiquewhite4	0.0896172188098891	0.781802260601512	-0.0896172188098891	0.781802260601512	0.204116976350452	0.524559776369787	-0.0597360809848787	0.853690434175988	0.148290975876028	0.645555611888157	0.429867429968724	0.16309485872573	-0.252541846532559	0.428417070490848	-0.117556952231493	0.715964521904614	0.169553047269936	0.598326326847885	0.392223624983015	0.207286417431236	0.558121993122881	0.0593155138885557	-0.472265729413405	0.121075357812651	-0.430812429706919	0.162069791148649	-0.393414694224236	0.20578711660117	0.063978069137508	0.843410087232833	0.841174203001201	0.000605746036171476	0.681900146884317	0.0145825417177413	-0.6016830030791	0.038472382853228	-0.584965254586234	0.0457272520536798	0.136168873273861	0.673044502792511	0.15531346274475	0.629812687201757
DHCR7	antiquewhite4	-0.408664774742884	0.187175992907438	0.408664774742884	0.187175992907438	0.105588914026322	0.743976457584733	-0.281306871300842	0.375755520888067	-0.273170325769791	0.390296826143736	-0.183828189740311	0.567383649182723	-0.732414361334162	0.00675144410318998	-0.365020326266227	0.243338221682481	0.580320751921506	0.0479030185956099	-0.0606049522195472	0.851582995014032	0.230928507445301	0.470217134707379	-0.474715301015196	0.118891593724635	-0.210289450662444	0.511815220091874	-0.115701126295447	0.720288121886885	0.0880900563079019	0.785443222380252	0.836859330447144	0.000687339366347428	0.487189792540754	0.108172949124092	0.123299233710327	0.702635385794038	-0.00627030463318793	0.984569981082527	0.440323321451297	0.151980278614192	-0.0285584292790884	0.929795860570162
DHRS4L2|DHRS4|DHRS4L1	antiquewhite4	0.303618030103449	0.337362008467594	-0.303618030103449	0.337362008467594	-0.155961160694879	0.628367662035262	0.193741143524417	0.54628524692079	0.101654982119421	0.753248416047479	0.0183696842349736	0.954813688719827	0.586861764750435	0.044859212141071	0.244021684703224	0.44467302552428	-0.649666121889495	0.0222212740928717	-0.214182514469617	0.503847690202141	-0.373896038579671	0.231194444259471	0.592731507597554	0.0422464513311315	0.200480435896241	0.532131560557333	0.12663178652766	0.69493462445818	-0.0407311158738633	0.899984665554239	-0.826533641624185	0.000917181643792769	-0.476462378712251	0.117350026799922	0.014243901339769	0.96495612988824	0.289551875191102	0.361312436262043	-0.22369036530661	0.484623719375605	0.300052392598692	0.343350160098665
DIABLO	antiquewhite4	-0.360795665720825	0.249247941766429	0.360795665720825	0.249247941766429	0.167724364884181	0.602336090035003	-0.143341060295464	0.656733518422586	-0.138470091877087	0.667796577489268	-0.243559565855221	0.4455630697567	-0.760869023872241	0.00405530021009584	-0.255452141651805	0.422931963057798	0.434597253535328	0.158005260048741	-0.306302534705009	0.332891139308	-0.0872944525466008	0.787341618841173	-0.37744650963398	0.226440014058121	-0.323987403599109	0.304251039184727	-0.309036091929527	0.328371806080041	-0.0317551363856929	0.921957569353221	0.772924711530429	0.00320079205289053	0.337294810829135	0.283641592139185	0.0110851127124994	0.972724699447223	0.162120557197938	0.614686324548696	0.522952841378577	0.0810588061281011	-0.119677729541525	0.711033019544715
DKK3	antiquewhite4	-0.0189949719836098	0.95327704206373	0.0189949719836098	0.95327704206373	0.022735608284151	0.944087633008985	-0.374900292551947	0.229843658541715	0.446097588876414	0.146055348480796	0.148410699008613	0.645286073942074	-0.243666577596817	0.445356888497411	0.0317375384832718	0.922000702369231	0.347241119939737	0.268771553080932	0.0384772795166635	0.905496489601823	-0.00642438476060256	0.984190860625332	-0.572014491295318	0.0519742135173492	-0.377878243941077	0.225865907424332	-0.429295336043549	0.163717414465953	-0.108562022336963	0.736989661973382	0.546804152221778	0.0658064665264597	0.285969560196901	0.36755133317961	-0.0485203096563633	0.880968566201615	-0.289525177446617	0.361358724918175	0.167054447606037	0.603807563479388	-0.258196997910182	0.417790537652918
DLC1	antiquewhite4	0.488002421685234	0.107497826126206	-0.488002421685234	0.107497826126206	0.243959691429448	0.444792375477277	0.475785177988418	0.117945996134811	-0.0895714040159789	0.781911431147113	-0.26151428700753	0.411618453887544	0.489738287661047	0.106065080488737	0.453601984206476	0.138579873277232	-0.180412715766808	0.574728018282237	0.0737406735255371	0.819838100266126	-0.437154611028713	0.155295950160862	0.58086583867285	0.0476439657539283	0.457492739081511	0.134803439909692	0.0658727712133026	0.838825473137635	-0.138108496610935	0.668620297967156	-0.80282051843658	0.00166814568576933	-0.832166655982578	0.000785467556626333	0.241773636521733	0.449010785817774	0.112086490160557	0.728730827558221	-0.588243262710228	0.0442342714705505	0.191985790186142	0.549997313436754
DNAJB2	antiquewhite4	-0.549928628197108	0.0639677239795861	0.549928628197108	0.0639677239795861	0.051647650913652	0.873349329949128	-0.169335329458498	0.598803183476583	-0.317987627510982	0.313808438060193	0.0931796591844238	0.773324646243559	-0.651947183756783	0.0216014181234432	-0.30404588378585	0.336647283972338	0.187930873463054	0.558611952043084	-0.398647813607738	0.199278327503028	0.0175091687445116	0.956928638288057	-0.646896613114695	0.0229911427625752	-0.579514453262814	0.0482880290277387	-0.23514747535478	0.461912772965379	-0.105342080553046	0.744557320679586	0.788071386253679	0.00232973506341339	0.608831707485162	0.035635825264682	0.21536299839293	0.501442651213294	0.108716437832305	0.736627280076208	0.700562006745555	0.0111640475224082	-0.0842687874343545	0.794570813220196
DOM3Z	antiquewhite4	-0.230245936612835	0.47156713992219	0.230245936612835	0.47156713992219	0.0359739048907015	0.911623047957612	-0.269404332935434	0.397123027134571	0.106005462667898	0.7429964885957	-0.072838167569605	0.82201177433397	-0.555718162518518	0.0606551907703284	-0.141030413004634	0.661973786844211	0.235179307394575	0.46185037975008	-0.353568167040636	0.259551616555744	-0.24734858685856	0.438290635255407	-0.393732231750485	0.205388525219339	-0.434234151123364	0.158392356531014	-0.466020436521423	0.126761591642773	-0.189822340091355	0.554586694397516	0.66766435150344	0.017667355289479	0.272569251743618	0.391382284555946	-0.0457128071152895	0.887816488814904	0.102504507490363	0.751243574773236	0.485170477202673	0.109862747008172	-0.474676281480091	0.118926174598183
DPPA2	antiquewhite4	-0.380068610158138	0.222966684265388	0.380068610158138	0.222966684265388	-0.179686046298584	0.57629545116022	-0.378086313711707	0.225589534729124	-0.415530069716125	0.179151053657641	-0.105225435860262	0.744831858387556	-0.644559543180538	0.0236557361317808	-0.677419074665997	0.0155068926119214	0.33616460202272	0.285360275242602	0.0794733221954161	0.806058824115109	0.591819066168202	0.0426453354616135	-0.122034764807631	0.705564054274808	0.0112119193663833	0.972412791314808	0.148578814177204	0.644907655011063	0.376726149809382	0.227399870277369	0.7894581440705	0.00226017081090999	0.677604135970056	0.015467886313875	-0.248286961335984	0.436498488270702	0.0436554387114809	0.89283922078594	0.450088137317955	0.142048671529232	0.000746362273128746	0.998163250457704
DSCAML1	antiquewhite4	-0.104005310470092	0.747705202974221	0.104005310470092	0.747705202974221	-0.135834896289734	0.673807256796727	-0.14750075357953	0.647335654671301	-0.288774028073799	0.362662350790448	0.277336917413261	0.38281494820921	-0.353852969751202	0.259140981336348	-0.4424111819456	0.149820513197563	0.073465552086954	0.820500604111944	0.236392931872193	0.459474536944046	0.561648979997476	0.0573873558763392	-0.251097497482203	0.43115211741313	-0.191164301567733	0.551738103895521	-0.0732070202799425	0.821123257610579	0.250741025253349	0.43182844626274	0.713209968746784	0.00921278130837405	0.670457340139394	0.0170275336316277	-0.565644121611191	0.055256535434807	-0.25248579150314	0.428523058795594	0.269094458486378	0.397687380264111	-0.0673988486396098	0.835136155898825
DSG2	antiquewhite4	0.713075707857848	0.00923205155257409	-0.713075707857848	0.00923205155257409	0.0427857377850196	0.894963552300142	0.112002105206543	0.728928260289398	0.145239062002073	0.652439661921287	-0.182188841570251	0.57090405774107	0.652691037823317	0.0214020352784712	0.501884207607656	0.096394827170518	-0.128674764370794	0.690226774974814	0.301416127735451	0.341053198073619	-0.36566963799395	0.242437326441724	0.547849082411051	0.0651875158609553	0.486515283494491	0.108735457213443	-0.034630090658633	0.914913634259391	-0.149702765450951	0.642379686348687	-0.763190813156828	0.00387866408048096	-0.818571321684288	0.00113170165697248	-0.0299180555482967	0.926461334172631	-0.123991744548149	0.701033012673464	-0.753039906235129	0.0046961444749719	0.0527832290996042	0.870585096993953
DUSP7	antiquewhite4	0.414686607288116	0.180125205904662	-0.414686607288116	0.180125205904662	-0.24085925042414	0.45078090633949	-0.0425076874539302	0.895642852331046	0.18395021347369	0.567121960087825	0.0414687153544351	0.898181713487413	0.686796566730635	0.0136196729642425	0.178560026510333	0.578727628424596	-0.325199415433867	0.302340310995561	0.323282537109307	0.305365346380743	0.0689120269433784	0.831481032108938	0.537331120257578	0.0716039051480743	0.480330104452176	0.113984254788049	0.346008656735296	0.27058920783974	0.134659375200338	0.67649421260753	-0.793552032437011	0.00206403835120948	-0.420353966395154	0.173642994847398	-0.0631686606452286	0.845369983522968	-0.0769123004206592	0.812208596263328	-0.558594406667627	0.0590546746922772	0.221630496154818	0.488759964843462
DYNLL2	antiquewhite4	0.425837842601733	0.167511857789542	-0.425837842601733	0.167511857789542	0.593090293706627	0.0420903307713328	0.12404503252515	0.700909757987331	0.167328362184694	0.603205745940399	0.055608536641909	0.863713538649946	-0.197528596071207	0.538311666628356	0.302081685371965	0.339935198569558	0.541399856885459	0.0690725214613988	0.584653301372825	0.0458711612916656	0.205568511605397	0.521550503918477	-0.349351266892824	0.265675877625903	-0.191825793218443	0.550336179463112	-0.586293120794978	0.0451182498211765	-0.229180673511217	0.473677625683659	0.673451116650518	0.0163607812242228	0.0785853008959991	0.808190101901097	-0.432795462341995	0.159932036884936	-0.715144981934229	0.00893837173570046	-0.323903546465615	0.30438348794293	-0.0214255364187253	0.947305353274543
EDN1	antiquewhite4	-0.596928332368714	0.0404457677437975	0.596928332368714	0.0404457677437975	-0.0600043772706353	0.853039589689477	-0.161837713246742	0.615312159935207	-0.186231231514184	0.562239124154538	0.0742589445230557	0.818590376135612	-0.776280973843559	0.00298935187049408	-0.633339759642413	0.0270419568006811	0.256555129957778	0.420862211480864	-0.190340848633955	0.55348533643239	0.452899851419483	0.139268580379157	-0.418364104790775	0.175902032175702	-0.333355822503684	0.289657061953469	-0.0101748416895423	0.974963806594133	0.2984630592988	0.346037545212944	0.90492552646208	5.20571259162416e-05	0.823720378519939	0.000989029960822096	-0.143315673077766	0.656791017006922	0.115663234430353	0.720376479110022	0.713854613719068	0.00912067408418221	-0.1002516620223	0.756563248990441
EFCAB12	antiquewhite4	-0.559591438885423	0.0585067934666817	0.559591438885423	0.0585067934666817	-0.164197749108907	0.610097465459422	-0.346898639458318	0.269275939891966	-0.333534039333628	0.289383349991106	0.133853731936837	0.67833772184743	-0.674009837972687	0.0162385043615166	-0.543582903725302	0.0677400644291666	0.163218674167498	0.612258810608701	-0.257963150861912	0.418227348835239	0.308323778316215	0.329546222790195	-0.523466903020521	0.0807068700006838	-0.458161145675747	0.134161466594331	-0.0967865203307257	0.764764431958536	0.107180809434458	0.740233268745606	0.893020468090613	9.19822065508267e-05	0.808486595973347	0.00145662107467824	-0.0800488663396401	0.804678146642696	0.0795917820903145	0.805774608043195	0.732145856718645	0.00678201072936053	-0.138132233892651	0.66856621371584
EFHD2	antiquewhite4	-0.269356997733203	0.397209209216396	0.269356997733203	0.397209209216396	0.228919538072531	0.47419564905968	-0.0524629865527847	0.871364500489311	-0.0869955552548468	0.788055095280679	0.0140771944224693	0.965366056228294	-0.566145835510767	0.0549929104432889	-0.404373663002338	0.192303193743803	0.200530295384073	0.532027432675896	0.132881994413567	0.680563450250571	0.583885367226934	0.0462267837198122	-0.0915474873269313	0.777205994463265	-0.211332339921832	0.509675444326092	-0.052775052113523	0.870604996758676	0.171965792220531	0.593051549672208	0.784381335133027	0.00252281650088005	0.649742133504737	0.0222004126244885	-0.403886419235875	0.192890794262358	-0.126711908480945	0.694749803284832	0.363768402661494	0.245080786796662	0.209943756105138	0.512525376371993
EGR2	antiquewhite4	-0.494385583783687	0.102292007941842	0.494385583783687	0.102292007941842	-0.048415884322531	0.881223144131893	-0.00190159569399211	0.995320314409589	-0.166802748229722	0.604360771863242	-0.00695819561408151	0.982877420857651	-0.755736979665445	0.00446731682474478	-0.554909922971238	0.061110311841636	0.440300217500144	0.1520042889137	-0.0911926365839623	0.778050461299626	0.403981804831102	0.192775675169663	-0.441737717400501	0.150515011341081	-0.18354134561197	0.567998999425324	-0.0122057258337232	0.969968437425468	0.406449226082656	0.189812520350366	0.858109537026684	0.000355179577541654	0.677247332049649	0.0155431564007826	-0.258554597736018	0.417123001370361	0.0804642742184444	0.803681939316245	0.567858036612622	0.0540998549231983	-0.121822590935176	0.706055836300219
EGR3	antiquewhite4	-0.267200187493029	0.401146104154553	0.267200187493029	0.401146104154553	0.270034070105483	0.39597738189253	-0.0263531617782193	0.935206531799836	-0.0256571305667171	0.936914792046205	-0.0210763997404938	0.948163005757122	-0.65468514350944	0.0208741538868287	-0.26707551066085	0.401374280682277	0.339868555643057	0.279749794863418	-0.0594088847655241	0.854484273928824	0.270887541175389	0.394427391767775	-0.351486245808595	0.262564864775032	-0.367350531654429	0.240114316986681	-0.300440070837479	0.342696344320384	0.0701963636060158	0.828381081733193	0.885333829586656	0.00012840128895741	0.568362558986477	0.0538386514548794	-0.274202412829974	0.388436609119962	-0.0787439780057634	0.807809183819605	0.459242858005011	0.133126742666653	0.137900377794283	0.669094548545403
EIF2C2	antiquewhite4	-0.156323057620176	0.627560784541692	0.156323057620176	0.627560784541692	-0.101749959774401	0.753024203383031	-0.258961970218403	0.416363198312665	-0.21929842570368	0.49346200035494	0.346293505136546	0.270168481961715	-0.337000416684252	0.284088702217974	-0.376138346233108	0.228184901180633	0.225733181746027	0.480537536289158	0.324559526810352	0.303348253346276	0.662517578220287	0.0188923121247883	-0.48848052380426	0.107101935468108	-0.283022717645461	0.372725447388666	-0.0989011344792398	0.759756940011906	0.193876214145063	0.546000044715673	0.848441419950123	0.000485484927287352	0.789668333896245	0.00224976712911843	-0.46994260392907	0.123170571161232	-0.416101553007654	0.178492895358979	0.272873741797476	0.390832224371907	-0.017526323948391	0.956886472201517
EIF4A3	antiquewhite4	-0.667786547161771	0.0176389994234043	0.667786547161771	0.0176389994234043	-0.236830177963313	0.458619977988181	-0.340868327038592	0.278246293821966	-0.137943216382094	0.668996921071289	-0.0082031896565548	0.979814274133163	-0.729785831612656	0.00705516693390638	-0.552878644329273	0.0622645848548944	0.0812283476491162	0.801850283297785	-0.581565720505665	0.0473127954998305	0.00283618096783753	0.993020410757423	-0.408184685881727	0.187745365859433	-0.450035379156837	0.142101175471607	-0.104330217836778	0.746939770069036	0.0945267599949974	0.770124787267636	0.715374606089832	0.00890621788064254	0.640072763849066	0.0249705843018163	0.074150538046635	0.818851330088546	0.394326140418481	0.204644282578619	0.870097976317963	0.000233297013359398	-0.32509516598097	0.302504395270781
ELL	antiquewhite4	0.106217201514451	0.742498487596382	-0.106217201514451	0.742498487596382	0.208564762216069	0.515362515708981	-0.147520294606683	0.64729161634689	-0.0778408152300179	0.809977813269939	0.422249848862325	0.171507661218719	-0.223259652988492	0.485487274403732	-0.0186071697283425	0.954230050458294	0.132655377807914	0.681082844397717	0.268183259743245	0.399349235510817	0.346139589644312	0.270395770907468	-0.572660849175576	0.0516490056279431	-0.53799978953875	0.0711835804628771	-0.514526115464466	0.0869775634455394	-0.159185460439561	0.621192079311795	0.855119537708809	0.000392141511166505	0.609699206130882	0.0353020856079034	-0.37553379761902	0.228993984494312	-0.565195657429319	0.0554929265765279	0.17554229365832	0.585265749916429	0.078489597902533	0.808419863678041
EPHA6	antiquewhite4	-0.0273187503576423	0.932837117208895	0.0273187503576423	0.932837117208895	0.179601574672823	0.576477767186308	0.0302192436576561	0.925722806013237	-0.416961725905983	0.177505114211708	-0.219316192679486	0.493426100949395	-0.360063115409961	0.250281169482849	-0.255106790392765	0.423581040670892	0.369505276242297	0.237155788474805	0.209106235965816	0.51424767209702	0.384261609186691	0.217479432998604	0.0238970587349593	0.941235587834026	0.166804847733859	0.604356156586135	0.0751323768003369	0.816488485619977	0.316762367335946	0.315780385132003	0.425304558362343	0.168102004273548	0.24932698157712	0.434516369253758	-0.106021638537091	0.742958440428098	-0.050271121505698	0.876701829540517	0.0635912329525185	0.844346668703439	0.651434759290888	0.0217395534551322
EPO	antiquewhite4	0.415039211033429	0.179717567146604	-0.415039211033429	0.179717567146604	-0.136449567400729	0.672403657563333	0.293210484752509	0.354998731760234	0.240476039408478	0.45152373388986	-0.00757681578979744	0.981355357066764	0.684861403029301	0.0139944226272292	0.41180283226664	0.18348072576857	-0.326209205946292	0.300753518896124	-0.012456058406491	0.969352759222616	-0.40510894625932	0.19141855963581	0.411415457937724	0.18393440921789	0.359476801322763	0.251109944917787	0.0996508025836272	0.757983716521787	-0.0179212877874816	0.955915711680565	-0.852037416330992	0.000433302941136679	-0.650418549865073	0.0220153968303081	0.0505329698134037	0.876063960295924	0.112802536024618	0.727056128249052	-0.45862794057826	0.133714310699018	-0.0110787458199189	0.972740360276397
ERN1	antiquewhite4	0.397215462707312	0.201047120520306	-0.397215462707312	0.201047120520306	0.526196888485853	0.0788553013420775	0.057080577355602	0.860136725200573	0.291620588060325	0.357735204643932	0.17810863319069	0.579703764534235	-0.18192187986178	0.571478169520915	0.219502772325867	0.493049174856594	0.437365610685249	0.155073744750762	0.594189904782859	0.0416143990188786	0.324862543294991	0.302870713007589	-0.350173496023505	0.264475242429415	-0.255807366348788	0.422264839711094	-0.576549005503352	0.0497227809484516	-0.172206179129495	0.592526995652515	0.716509846396485	0.00874851930120387	0.224870592295605	0.482261019476702	-0.520843506737391	0.082513833507119	-0.742452073137147	0.00568109961617218	-0.255324871735074	0.423171106170314	-0.0272589784712754	0.932983774418815
ERRFI1	antiquewhite4	0.180049526430408	0.575511209148852	-0.180049526430408	0.575511209148852	0.225789552218214	0.480425004473592	0.0747860379996066	0.817321808278694	0.0498215090811621	0.877797253931837	0.00330956050782019	0.991855497382738	-0.433065738136824	0.159642066783263	-0.179936058004918	0.575755982260263	0.488759214314867	0.106871614528309	0.402215407163029	0.194914387141668	0.358316609802322	0.25275465010948	-0.215654551941136	0.500849447774096	-0.00886707322714267	0.97818097441883	-0.307694548717919	0.330585554610253	0.255263689970406	0.423286091792682	0.691610558497222	0.0127196236438719	0.285088741095179	0.36909393210473	-0.525899998844736	0.0790552436716306	-0.358239126908791	0.252864715044651	-0.0396481323386251	0.902632641899983	-0.0333481169510506	0.918053936253071
ESD	antiquewhite4	0.485219418100848	0.109821586798878	-0.485219418100848	0.109821586798878	0.101639069401511	0.753285982730738	0.220025207161506	0.491994448312136	0.0496064155333044	0.878321372141962	-0.423627578870441	0.169966325142229	0.404188121408081	0.192526820588848	0.279277669927051	0.379355388898575	0.11658953639807	0.718217406572187	0.372854668101146	0.23260014453134	-0.103642124277663	0.748561062650188	0.657264655980688	0.0202054717724359	0.720116695306703	0.00826130003434622	0.299448276746774	0.344370329242433	0.166133227098464	0.605833237780976	-0.746333577469619	0.00530352606250502	-0.751588715343957	0.00482287510995549	-0.016330533054426	0.959825865650885	0.0148526382125187	0.96345933454593	-0.72002399222436	0.00827356242784598	0.38886974028271	0.211543900608823
EVX2	antiquewhite4	-0.00886894766356375	0.978176362998833	0.00886894766356375	0.978176362998833	0.0162722520512457	0.959969139164383	-0.431440611031111	0.161390649286512	-0.204515711200311	0.523732389104126	0.0165120337379949	0.959379685407199	-0.356507547832568	0.255331748685818	-0.284308884265871	0.370462531971565	0.3869138399076	0.214051063782392	0.421138292966227	0.172757595398786	0.534952092939147	0.0731131799914989	-0.213430860808672	0.505381719962045	-0.0654823578535551	0.839769785410747	-0.105155965241837	0.744995379032732	0.0390339963198269	0.904134657186287	0.737109652553373	0.0062334705929709	0.47456281465229	0.11902677161117	-0.364101365289609	0.244616616940114	-0.398761093379508	0.199138848533693	0.0533244765866195	0.869268054199882	-0.131120597153854	0.684603823577026
F2R	antiquewhite4	0.106604909695455	0.741586849000297	-0.106604909695455	0.741586849000297	-0.283173373115704	0.372460008885722	-0.0972415141584246	0.763686282912025	0.0171403134577755	0.957835278736501	-0.100442561257205	0.756112096340613	0.592017909958959	0.0425581822045137	0.245561004245876	0.441714446209843	0.00353908249616638	0.991290684617165	0.109428427566163	0.73495702239482	-0.134208134781594	0.677526561174746	0.170560209075971	0.596122278707717	0.468858521769504	0.124156375852679	0.419753330961099	0.174322952462187	0.00940154047885157	0.976866122954795	-0.736791132910237	0.00626763212140547	-0.476005164086226	0.117752179736406	0.493560842209977	0.102954962658364	0.0523306616607978	0.871686582356619	-0.411865651092066	0.183407219531954	-0.0809263554864519	0.802574117569694
FAHD2CP	antiquewhite4	-0.0366693335694698	0.909920655020909	0.0366693335694698	0.909920655020909	0.373135642076945	0.232220369606755	0.00740721174156873	0.981772648321369	-0.0840564329285847	0.795078754186007	-0.0999775488387798	0.757211183381445	-0.501941210596945	0.0963508933646179	-0.147926744297672	0.646375863027581	0.682334624783667	0.0144951317838833	0.468155263333334	0.124798634709864	0.514362928138749	0.0870949871894601	-0.313846320288078	0.320500906386231	-0.0180805219794475	0.955524353951375	-0.164165327759182	0.610168991197044	0.0907948534885746	0.778997359768794	0.814602896685238	0.0012520772423007	0.366585401983195	0.241170092828023	-0.294732629178781	0.352389311697756	-0.429743785180456	0.163229282520717	-0.0162196208008215	0.960098524696801	-0.0699287436564984	0.829026841031438
FAM210A	antiquewhite4	-0.38910779525771	0.211239973416715	0.38910779525771	0.211239973416715	-0.19586588315529	0.541806059518766	-0.249078019030577	0.43499045537958	-0.274390394177256	0.38809828397986	0.0881088456085655	0.785398402006527	-0.508760772401072	0.0911914092343829	-0.46251987214736	0.130023774701655	0.603336108012938	0.0378026342887362	0.224664028791815	0.482674159078535	0.551181601298112	0.0632404509904411	-0.624656856698038	0.0298930045667724	-0.0519535879967172	0.872604486417782	0.111992222110469	0.728951384436909	0.356642997323619	0.25513826491783	0.771282979220129	0.00330826896519787	0.635825730188099	0.0262632302752705	-0.0851496637175235	0.79246458674045	-0.208910341169398	0.514650879338745	0.299629512657478	0.344064106059672	-0.242522319842692	0.447563915225183
FAM217B	antiquewhite4	0.583973942406002	0.0461856665475903	-0.583973942406002	0.0461856665475903	0.0805480461927983	0.803481074616826	0.216418801787397	0.499295968162687	0.00946474236576625	0.976710642414956	0.0420497812577618	0.896761695217933	0.812834583658647	0.00130878344577199	0.701783800593266	0.0109632426318861	-0.273022795499444	0.390563103352017	0.134066052758455	0.677851722191533	-0.529404867460332	0.0767168344110455	0.211773541266218	0.508771384594953	0.20983175187836	0.512755557911829	-0.073137461437357	0.821290800801853	-0.390835787718927	0.209041779082033	-0.853232007633315	0.000416969742564825	-0.785889384099206	0.00244248833346489	0.323061843759155	0.305714702268114	-0.163989205836227	0.610557593862911	-0.667329087332759	0.0177453260069436	0.108311834148779	0.73757690735452
FANCC	antiquewhite4	0.0818950720230526	0.80025274236538	-0.0818950720230526	0.80025274236538	0.291139527234424	0.358565380968061	-0.0204703128655709	0.949651974565752	0.0880169982709623	0.785617502166387	0.251699486647874	0.430011146624805	-0.394147213693736	0.204868326780032	-0.0547585402743	0.865779962405185	0.378399749984302	0.225173589923893	0.320356030920862	0.310016060954736	0.366935798901097	0.240686252150571	-0.54299406865996	0.0680977081977218	-0.407851490182652	0.188141157537901	-0.493363170423875	0.103114282584173	-0.00377208044032746	0.990717321898372	0.912682143654338	3.44739752610769e-05	0.541193813965372	0.0691992079752451	-0.504749940346941	0.0942027431199354	-0.524147623073013	0.0802424397807069	0.136515714761153	0.67225266741276	0.0309357975752588	0.923965997649983
FBRS	antiquewhite4	-0.0793374608943253	0.806384817202633	0.0793374608943253	0.806384817202633	0.251531518209123	0.430329354653074	-0.108410743708165	0.737344729973657	0.111973817831396	0.728994446724502	0.296409826637813	0.349525937458971	-0.448857926244512	0.143276210559199	-0.193838234379627	0.546080232884272	0.246094239937613	0.440691779594054	0.23018337166321	0.471690972189336	0.476268234148242	0.117520680143244	-0.482740588869078	0.111919205203825	-0.471819911469163	0.121475610936309	-0.400760392732821	0.19668701304088	-0.000690632728150252	0.998300397101455	0.943773432433436	4.02549180660841e-06	0.695547845885226	0.0120168549127802	-0.437762106794732	0.154656740012795	-0.438161986101277	0.154236901963493	0.291758925356934	0.357496661565684	-0.0019191320335972	0.99527715920383
FBXO45	antiquewhite4	0.00724620430531461	0.982168792483081	-0.00724620430531461	0.982168792483081	-0.42928210561628	0.163731829648382	-0.102431824031651	0.751415049391945	-0.0276043627583548	0.932136360817476	-0.367728465969149	0.239593829784284	0.242440243570973	0.447722423192896	-0.200862381461809	0.531334116719805	-0.0794832363103685	0.806035036750513	-0.0199180802907815	0.951008768788648	-0.0475877870541004	0.883242321432874	0.631776442477675	0.0275401281464194	0.712212246997197	0.00935670203422088	0.623584712612413	0.0302594599051616	0.415739155130747	0.178910081452068	-0.767767517970228	0.00354762104452724	-0.453314443420265	0.138861649107244	0.20622857134267	0.520184566405579	0.443216381149013	0.148992863488714	-0.251860493538745	0.429706234749212	0.0383520580889355	0.905802836727001
FEZ1	antiquewhite4	-0.246450154701921	0.440009823610899	0.246450154701921	0.440009823610899	-0.18023161755979	0.57511849014686	-0.228497782882296	0.475032851525737	-0.264463208929611	0.406170197864515	0.104209990896371	0.747222982240446	-0.474078735438403	0.119456573429118	-0.326884734432001	0.299694596819137	0.0886752212590088	0.78404763956031	-0.287262385772016	0.36529330334298	-0.0094688124459037	0.976700629792242	-0.388901848834562	0.211502891818083	-0.373134865678593	0.232221418506173	-0.319752471844059	0.310980077577219	0.00344713163231453	0.991516958901389	0.730928555256696	0.00692189380993426	0.498175512002539	0.0992821830593533	-0.212272616462023	0.507749588844664	0.0864563356004924	0.789342606079568	0.556538022843103	0.0601959370303927	-0.371757036248398	0.234087289337679
FHOD3	antiquewhite4	-0.220034967212892	0.491974753753482	0.220034967212892	0.491974753753482	-0.531512538666849	0.075333630218822	-0.0284773149498255	0.929994829285883	-0.0242505442095303	0.940367697065642	0.147538041297312	0.647251622699947	0.405937889999518	0.190424260617204	-0.0238549145552151	0.941339065734066	-0.267593565320385	0.400426595466483	-0.339974698338075	0.279589953087435	-0.22745434437566	0.477107048520478	-0.0875419040933311	0.78675105839261	0.159410052695851	0.620693373805823	0.409501731413586	0.186185946867476	0.213203543400868	0.50584605270359	-0.638445765576725	0.0254602064409047	-0.142712751927172	0.65815705272994	0.565129879682905	0.0555276581531291	0.357873142111238	0.253384977787292	0.0836121275000372	0.796141745850927	-0.00374260493282945	0.99078985518395
FKBP6	antiquewhite4	-0.650287639671011	0.0220511159138467	0.650287639671011	0.0220511159138467	-0.304921461960718	0.335187194823991	-0.355518002100322	0.256747870348283	-0.377490032533334	0.226382099095002	0.0826578221533265	0.798425975466529	-0.69659671738882	0.0118345984363929	-0.744133719329667	0.00551511262090604	0.154278543846601	0.632124081421061	-0.22726480513339	0.47748427023842	0.487972546551725	0.107522596346038	-0.361070243111791	0.248861309610499	-0.261497903469677	0.41164882448578	0.141662476484239	0.660538948146104	0.341306063598184	0.277589463413555	0.821123267671178	0.00105913994829724	0.866657328035019	0.000264274007808627	-0.11507192905364	0.72175570638544	0.19518462594125	0.543240545551399	0.757231099646876	0.00434423953564401	-0.120521620391325	0.709073510086987
FOSL1	antiquewhite4	-0.510228355578119	0.0901059705729567	0.510228355578119	0.0901059705729567	0.113297321127659	0.725899556864282	-0.157926483643061	0.623990333237613	-0.194982032819688	0.54366744118961	-0.190504255889113	0.553138431794658	-0.876308584619177	0.0001846074885463	-0.534935707639304	0.0731236499843876	0.411592129036424	0.183727409875998	-0.178165762870814	0.579580185969271	0.310004401215743	0.326778983916191	-0.270861664415928	0.394474341182247	-0.244352400701411	0.444036587957794	-0.0894653354647226	0.782164192225511	0.186692315133896	0.561254190194949	0.910133881580158	3.96321241619398e-05	0.613256870658148	0.0339567427007062	-0.154163232704724	0.63238180573618	0.151945791436068	0.637345137195918	0.613199307159204	0.0339782136168894	-0.0826479788179356	0.798449544111295
FOXC1	antiquewhite4	-0.476218566757894	0.117564364086648	0.476218566757894	0.117564364086648	0.143940719131521	0.655375870488241	0.00334812379048911	0.991760599760773	-0.22440529874688	0.483191862854527	0.141324772238518	0.661305435775058	-0.63573472365555	0.0262914483287682	-0.295530730819648	0.351025211038468	0.132814198775267	0.680718821186392	-0.373436638059154	0.231813942535787	0.0671192263330533	0.835811921296786	-0.558207318265162	0.0592683431344208	-0.568048715953655	0.054001031639168	-0.29892173380821	0.345260825089954	-0.0523818126121384	0.871562077626584	0.820971963721632	0.00106333933750782	0.627906040333062	0.0288019574081352	0.0872521872423539	0.787442498241282	0.0917718038463301	0.776672284517838	0.692339716597322	0.0125872376766406	-0.0752469460863113	0.816212859854944
FOXE3	antiquewhite4	-0.453900964137933	0.138287279951401	0.453900964137933	0.138287279951401	-0.0519309342471017	0.872659636662351	-0.0783362352357171	0.808788082575594	-0.0608486468433494	0.850992075387495	0.383466865908023	0.218513162869843	-0.529015336195612	0.0769743598410309	-0.385005647006039	0.216514337839234	0.153325390410043	0.634255537720675	-0.130847038371833	0.685232009578774	0.374528072981548	0.230343766485103	-0.711239196541861	0.00949867238597551	-0.560685912097769	0.0579094527978313	-0.211591355225484	0.509144613895566	0.145858153512108	0.651041173363135	0.893986530712482	8.80509905561658e-05	0.85322807948301	0.000417022654624966	-0.204310231858078	0.524158694880794	-0.130985537383068	0.684913944834032	0.633771022372793	0.0269056832861246	-0.126948014349536	0.694205255239713
FOXS1	antiquewhite4	-0.518797935663129	0.0839417383857405	0.518797935663129	0.0839417383857405	-0.0840731339458327	0.79503880356969	-0.350830261180332	0.263518482353446	-0.183778520783205	0.567490181926331	0.200271477266161	0.532568049674629	-0.628597824311116	0.028573422416833	-0.444395355018713	0.147786312436832	0.0321572111136521	0.92097212426255	-0.332368216998259	0.291176515687358	0.210781380850996	0.510805398528201	-0.533387999700515	0.0741172582307805	-0.612444751225399	0.0342605590136714	-0.214958141162506	0.502266903948508	-0.0080171148606277	0.980272072105315	0.853661220532963	0.000411219600384172	0.796838268817054	0.00191624781787502	-0.0679800342488262	0.833731928019925	0.0645240463349501	0.842088521442044	0.755048605141145	0.00452490067900497	-0.0196588447694905	0.951645732515289
FSTL5	antiquewhite4	0.208724560796249	0.515033395768356	-0.208724560796249	0.515033395768356	0.641478897431872	0.0245529579387814	0.0137019113465724	0.966288891903325	-0.262418405267754	0.409944199249279	-0.429520169833175	0.163472570070796	-0.439805653477104	0.152518835664479	0.0923373442403278	0.775327104153843	0.463759780177874	0.128862116626258	0.278037572441176	0.381564101294552	0.0904883366890747	0.779727192642998	0.134618400316164	0.676587933944377	0.0124160486844913	0.969451159751551	-0.312691834851666	0.322380440688143	-0.218373297253737	0.495332909147055	0.518029681051502	0.0844823216336283	-0.0631461738581248	0.845424444418302	-0.130097814071534	0.686953425019657	-0.226076655187488	0.479852051037045	-0.145028348615859	0.652915884818062	0.411914504283245	0.183350067576623
FTH1	antiquewhite4	-0.624206305886127	0.0300466099572189	0.624206305886127	0.0300466099572189	-0.0686768282840729	0.83204896158058	-0.285885729395551	0.367698002477404	-0.230628793057354	0.470809696031212	-0.0626050686091101	0.846735137529811	-0.801217107761931	0.00173207331126273	-0.576321426788608	0.0498341119555845	0.181689994733196	0.571977034985353	-0.406328667938549	0.1899566412061	0.206900843482572	0.518794952419798	-0.33783919476186	0.282815866277168	-0.396437338906702	0.20201203390932	-0.0839383708611504	0.795361184138752	0.129714177919043	0.687835395497092	0.851453999203234	0.000441458184309243	0.711942290056301	0.00939592969873436	-0.0271687329851368	0.93320520574017	0.279237522246507	0.379426791388622	0.804767085693811	0.00159298618718978	-0.0994615482144632	0.758431267671938
G0S2	antiquewhite4	-0.601030462036895	0.0387390679480745	0.601030462036895	0.0387390679480745	0.0199080352913705	0.951033449718643	-0.272940857640553	0.39071103295028	-0.0162072949021586	0.960128826080038	-0.170588404387615	0.596060621568436	-0.81545929172195	0.00122530348316818	-0.524591742651911	0.0799404168748999	0.384966059648364	0.216565621482583	-0.268271855841355	0.399187498979787	0.25131885381813	0.430732401720989	-0.30548351559647	0.334251739791503	-0.261286409267229	0.41204097718881	-0.0467847714112432	0.885200950882248	0.138628210905472	0.66743648516316	0.824106288720156	0.000978925566050111	0.596680283508913	0.0405506514841491	0.00154610651628372	0.996195140622174	0.209820768112029	0.512778133250133	0.660237495541913	0.0194543848051811	-0.296392719848908	0.349555079975772
GABRG3	antiquewhite4	0.368602601433042	0.238392541752344	-0.368602601433042	0.238392541752344	-0.129918299729951	0.687366079735974	0.0772103330988418	0.81149242388626	0.161249579945959	0.616614247783053	-0.0535574244966391	0.868701304851939	0.651908336615853	0.0216118677652496	0.399502405800516	0.198227565366269	-0.564312781745943	0.0559603637451337	-0.167262624588247	0.603350157281192	-0.521915764180916	0.0817719853453517	0.549974912749809	0.0639407561730369	0.202672952631701	0.527560870562904	0.0724004802130591	0.823066353517618	-0.236245693511269	0.459762469917096	-0.909234880473538	4.15899655056804e-05	-0.655627681239945	0.020627978345148	0.108775732978208	0.736488139459078	0.213487559022661	0.505265934057766	-0.362562242690459	0.246766588188138	0.097893324949589	0.762142429847669
GABRP	antiquewhite4	0.00543666511271813	0.986621234210007	-0.00543666511271813	0.986621234210007	0.243807608783453	0.44508523125459	-0.406958565752103	0.189204378569046	-0.172627554753511	0.591607933831627	-0.257443489217395	0.41919885178891	-0.366163879764373	0.241752907434995	-0.0403464315081341	0.900925141919699	0.541251672657511	0.0691636171256907	0.379649066955961	0.223520261402534	0.325960161117177	0.301144435802957	-0.15901040207065	0.621580896687251	-0.0454531555505656	0.888450180838946	-0.12316062737271	0.702956235173043	-0.156349283742717	0.627502325884856	0.613348295705032	0.0339226615553563	0.216869921207445	0.498379995374777	-0.229072781979103	0.473891622122442	-0.360930993195171	0.249057343234923	-0.0620604071581582	0.848054804828288	0.146450497125147	0.649704072495005
GADD45B	antiquewhite4	-0.257180835406303	0.419690304798514	0.257180835406303	0.419690304798514	0.0745191248744453	0.817964144067903	-0.170952381583522	0.59526490048147	-0.0927169195148482	0.774424573419166	0.1956945880296	0.542166596682378	-0.565459840420311	0.0553535870708112	-0.321001784279261	0.308986489243657	0.367097969364251	0.240462515898508	0.0761095757895894	0.814138198945084	0.405648324671344	0.190771223905756	-0.58765641727928	0.0444989824439203	-0.407822601710795	0.18817549748697	-0.294442280479315	0.352886268633354	0.100741737822758	0.755405192269444	0.983748375127343	8.68829673788045e-09	0.722999254168544	0.00788674265502072	-0.294196545412085	0.353307156356227	-0.259500921501655	0.415359039363137	0.44121243338689	0.151058128563151	-0.100630570509745	0.755667841918046
GALR1	antiquewhite4	0.576643305523523	0.0496767008482535	-0.576643305523523	0.0496767008482535	-0.0178482050407309	0.956095333749788	0.177117767179792	0.581848780757618	0.12874329983322	0.690069015017395	0.139062431396178	0.66644794458065	0.89060323813443	0.000102423186529621	0.591497019986951	0.0427867564555558	-0.282497927102828	0.373650839648147	0.331660432805107	0.292268221445171	-0.224709631525238	0.482582936930585	0.273141807878374	0.39034829082056	0.316975279447731	0.315437232418672	0.097758675632077	0.762461289827089	-0.208978181848234	0.514511228283233	-0.86213425024908	0.000309770274587422	-0.643085498749579	0.0240820195413214	0.135975270153093	0.673486629268011	-0.270042508844764	0.395962041172933	-0.730486947320773	0.00697317146726271	0.141528345877844	0.660843348708011
GATA2	antiquewhite4	-0.192538611260956	0.548827130210571	0.192538611260956	0.548827130210571	-0.147238133556866	0.647927604773089	0.0404471507448613	0.900678892173802	0.000493511442117844	0.998785499579808	-0.256246446398948	0.421440950225611	0.233824291125514	0.464509809462997	-0.0406122933061879	0.900275150424667	-0.161604333232115	0.615828726072518	-0.0866916428749712	0.788780696228632	0.023596819651838	0.941972792194887	0.440871536960996	0.151411268089286	0.398732704588695	0.199173797420154	0.624990482718801	0.0297796269698968	0.199275737552436	0.53465011811266	-0.703983335013689	0.01060852352948	-0.287703021761702	0.364525362449943	0.325050956848932	0.302573993617406	0.354466663048421	0.258257429779659	-0.137884621683446	0.669130457291849	0.431304390474164	0.161537767129633
GCHFR	antiquewhite4	0.042878999090998	0.89473572167517	-0.042878999090998	0.89473572167517	0.0321197160496783	0.92106401663365	-0.426216881664406	0.167093198478504	-0.181456314774643	0.572479937689289	0.235745269954883	0.46074171081819	-0.210434744739199	0.511516873076602	-0.0761823237537224	0.813963286948226	0.24972242326414	0.433763866641442	0.323750811053829	0.304624809621138	0.376643581969	0.227510044589863	-0.481613990676484	0.112881248953323	-0.363156257212201	0.245935507491027	-0.319580680714312	0.311254769202072	-0.163321653938111	0.612031344927908	0.773898595346178	0.00313830371744422	0.536138235982741	0.0723579792846431	-0.351805092739767	0.262102074828127	-0.51696432578163	0.0852358623761827	0.112188336843141	0.728492560338307	-0.0109432856188289	0.973073557723266
GCLM	antiquewhite4	-0.14717878031882	0.648061413950162	0.14717878031882	0.648061413950162	-0.136153301177437	0.673080060877697	0.244813962199805	0.443149079605636	-0.430909922753379	0.161964270591797	-0.161995795643651	0.614962349481173	0.271066851183029	0.394102139301984	-0.0432428199219425	0.89384700365075	-0.382754660593524	0.219442048859545	-0.260664564467134	0.4131950800287	-0.15498387691049	0.630548456743846	0.46635021198196	0.126457057182779	0.340456857895537	0.278864518990987	0.518072694555399	0.0844519928685428	0.0833359014121645	0.796802771629437	-0.707867798522804	0.0100030117259398	-0.328853550355755	0.296620327043953	0.486173066979807	0.109021590233296	0.46308226481646	0.129496032398069	-0.0486853090616902	0.880566336176985	0.272196320518283	0.392056521151203
GFM1	antiquewhite4	0.399546758235507	0.19817312499116	-0.399546758235507	0.19817312499116	0.0245290900074937	0.939683842905064	0.204986937519217	0.522755305859943	0.347051914771685	0.269050136849788	-0.359423579460067	0.251185255408873	0.393113054790456	0.206166188529478	0.240180763041685	0.452096502986578	-0.01839391953379	0.954754127732605	0.20898691028506	0.514493261867417	-0.209624491550023	0.513181621066743	0.708721685483371	0.00987343402218636	0.642348828191367	0.0242971362391207	0.229443957709679	0.473155604679123	0.0818854453035296	0.800275804002069	-0.75463184967127	0.00456003483004558	-0.748192247275956	0.0051295781469032	-0.0535566103523793	0.868703285521138	0.12344667139995	0.702294142272076	-0.59653983007221	0.0406101256930075	-0.187369414469827	0.559809092544601
GGT2|GGT3P|GGT1|GGTLC2|GGTLC1	antiquewhite4	-0.364651888193849	0.243850292827628	0.364651888193849	0.243850292827628	-0.177861564413703	0.580238324451096	-0.213188009402869	0.505877790306203	-0.0931043720031548	0.773503577039285	0.439687975777732	0.152641431748355	-0.409960490336801	0.185644657086324	-0.487182098440944	0.108179354714527	0.0733297964816517	0.820827548958052	0.0279579511003113	0.931268885263673	0.592262101254163	0.042451325876049	-0.572086037534111	0.0519381453434143	-0.432606952896166	0.160134480296495	-0.0801596303925329	0.804412492513635	0.298766999453431	0.345522748008849	0.830404942569847	0.000824975549926536	0.932700217193773	9.70447023562819e-06	-0.300275260577222	0.342974213537095	-0.195983215887489	0.541559158943825	0.55332759150076	0.0620081799327535	0.0918365389032525	0.776518278700439
GGTA1P	antiquewhite4	0.255556683910913	0.42273557550896	-0.255556683910913	0.42273557550896	-0.0494429198283524	0.878719791958486	-0.0685313640197713	0.83240024813616	-0.0407641429393308	0.899903926470379	-0.179372544293233	0.576972200963481	0.553383724435126	0.0619761726141536	0.460881905343538	0.131568796758902	-0.222960410209417	0.48608765192212	-0.159242392750681	0.621065647664647	-0.610620451778792	0.0349501211257575	0.264801466569864	0.405547577340912	0.22429799032919	0.483406655078021	0.0756962768555649	0.815132064364836	-0.383030197750607	0.219082400692102	-0.817861407085505	0.00115255187216837	-0.733317712801036	0.00664936537576698	0.668076610822509	0.0175718229461635	0.163389014243226	0.61188257390223	-0.385637667728787	0.215696577493743	-0.0538336514931657	0.868029333419965
GJD2	antiquewhite4	0.41388476956287	0.181054341347151	-0.41388476956287	0.181054341347151	0.159823270814879	0.619776208876403	0.542119619862618	0.0686312254272217	0.113278090733954	0.725944498547278	-0.222454489614031	0.487103458851715	0.459684146304854	0.1327061167116	0.309431667081596	0.327720593719914	-0.144507484206283	0.6540935747679	0.173813963493169	0.589023223015226	-0.183960706152177	0.567099460018204	0.635616263450656	0.0263282116892511	0.55631441856293	0.0603209509388007	0.224889104210728	0.482224002409712	0.133063976975487	0.680146447336124	-0.780230330516658	0.00275435557724192	-0.684348847192394	0.0140949427644612	-0.0239570585341647	0.941088269922204	0.110773159293361	0.731805293010724	-0.566427643954749	0.054845220642932	0.253726165104634	0.42618077184247
GLB1L	antiquewhite4	-0.408794304720775	0.187022557323291	0.408794304720775	0.187022557323291	-0.26227010090632	0.410218597068451	-0.15114192685901	0.639147834949096	-0.452872186903534	0.139295761107478	0.100460285005362	0.75607021330575	-0.553321217280848	0.0620118152740472	-0.668793210050815	0.0174066687163661	0.146423697075507	0.649764547962266	-0.0653777705990097	0.840022788812014	0.535706916283499	0.0726319719859731	-0.24190341538126	0.44875982154505	-0.105626136679582	0.743888873660352	0.126926136377608	0.694255708414182	0.484493255927007	0.110433353007891	0.729687749377483	0.00706669506127986	0.767783262555194	0.00354652058746169	-0.300327363192501	0.342886355732158	0.110756840744629	0.731843517092021	0.568661780396913	0.0536841548067684	0.158667992460932	0.622341670101885
GNA15	antiquewhite4	-0.168226817560534	0.601233345147261	0.168226817560534	0.601233345147261	0.0807020883505771	0.803111747702073	-0.183382286503994	0.568340335443902	-0.153473932744773	0.633923196770947	0.388722179566102	0.211732426057455	-0.365938620688062	0.242064701219658	-0.239719267406957	0.452992390518353	0.231742886479065	0.468608787413576	0.231265427613723	0.469551428015193	0.529289643451731	0.0767929494339168	-0.640299621699959	0.0249028609658553	-0.465843695049214	0.126925002327098	-0.260085426762467	0.414271366421136	0.0366969475678951	0.909853063741487	0.898887022711267	7.00899025808023e-05	0.77433971950578	0.00311030676710349	-0.280960056234693	0.376369521920196	-0.449239454266532	0.142894783207324	0.319861492443381	0.310805824878296	0.0618362899671091	0.848597925499813
GNB4	antiquewhite4	0.194948542318418	0.543738024466897	-0.194948542318418	0.543738024466897	-0.343402013310878	0.27445676763931	-0.0643674853660103	0.842467447185021	-0.0312157905054124	0.923279610370333	-0.265061039461546	0.405070114653476	0.398458322748475	0.1995117775182	-0.07150778247083	0.825218082079874	-0.302573452515678	0.339110401209153	0.0490388593902526	0.879704550375618	-0.0531588579039156	0.869671029640226	0.765393383545418	0.00371654973489507	0.618641709855239	0.0319908646722233	0.495881580600468	0.101096761166545	0.255035733948798	0.423714649915976	-0.795867672159225	0.00195902595861291	-0.471602877014248	0.121670777250261	-0.0211951128382774	0.947871381923917	0.322089779099617	0.307256121572787	-0.340899344100982	0.278199723019698	0.134654942839271	0.676504350488001
GOLGA2	antiquewhite4	-0.465853651737182	0.126915792970712	0.465853651737182	0.126915792970712	-0.0467198518420186	0.885359321631243	-0.182240095878613	0.57079385973608	0.0411755447951317	0.898898272773742	0.349848878468238	0.264948879385265	-0.566718320259318	0.0546931740490763	-0.447598328005443	0.144540128619271	0.0302078241456087	0.925750806244012	-0.187394554855023	0.559755465962509	0.38174128502774	0.220767829219051	-0.54448534261799	0.0671944628869311	-0.58837427409385	0.0441753279829726	-0.22304464902116	0.485918607573454	0.100938479358269	0.754940418811941	0.890263417924991	0.000103962442698528	0.874611975959519	0.000197034841197586	-0.255627657749238	0.422602273405949	-0.0638054327620622	0.843828039749369	0.690937068966853	0.0128428153780088	-0.166128779110454	0.605843024674598
GPATCH3	antiquewhite4	0.138038842211105	0.668779010503571	-0.138038842211105	0.668779010503571	0.37545759056708	0.229096095942319	-0.151059388651432	0.639333031806671	0.151281181844693	0.638835421493997	0.0860388502668398	0.790339780725154	-0.38431199046277	0.217414001342033	-0.0476314012681177	0.883135959419492	0.355808336048555	0.25633190474643	0.38536981071108	0.216042924470313	0.347740981893325	0.268036362207977	-0.255940212101549	0.422015484383418	-0.272292748122482	0.391882129279705	-0.445218436372761	0.146947704665361	-0.158143903525805	0.623506759593761	0.794171620967426	0.00203552849769065	0.360637838728931	0.249470337312431	-0.400366905981489	0.197168089832835	-0.500701319040403	0.0973095487788123	0.00333554583704923	0.991791551935348	-0.228497588277949	0.475033237981177
GPC3	antiquewhite4	0.181919085163373	0.571484180851949	-0.181919085163373	0.571484180851949	0.540400890866178	0.0696882334370712	0.306730783048699	0.332180907361588	-0.38619556704226	0.214976276185852	0.0380714632478419	0.906489338843551	-0.342248443657752	0.276178421584779	0.0287698572505136	0.929277257467125	0.321111595361238	0.308811598579622	0.418591325874218	0.175643148461652	0.320098564416443	0.310427088599703	-0.192880913879283	0.548103079989771	-0.15276964962098	0.635499473096065	-0.318440517974552	0.313081278606038	-0.107017637178769	0.740616716223051	0.643838127809562	0.0238636738149198	0.219590562702734	0.492871866604166	-0.346529112028723	0.269820771551851	-0.455428640675338	0.13679847408169	-0.114905589884313	0.722143831916914	0.157240357927362	0.62551726994526
GPR153	antiquewhite4	-0.259017320199558	0.416260016346037	0.259017320199558	0.416260016346037	0.0124591380437785	0.9693451851313	-0.190487526271727	0.553173943736921	-0.0300834696776274	0.926055723905329	0.283590814519698	0.371725037182819	-0.402617470154137	0.194426300151802	-0.25329766748479	0.426989224078286	-0.173146767492357	0.590476237602051	-0.336000724412509	0.285609970076988	0.0417571608397364	0.897476771222385	-0.34069274602164	0.278510005290034	-0.603082316040653	0.0379049130884248	-0.420062777076009	0.173972431611642	-0.179525858588229	0.576641205467463	0.726453780366628	0.00745477815093914	0.60404935723172	0.0375162461930406	-0.138536170136653	0.667646086356923	0.0193374153507294	0.952435547976976	0.620741741922833	0.0312468150471092	-0.305008071325574	0.335042954109473
GPR35	antiquewhite4	-0.151468618474109	0.638414999364801	0.151468618474109	0.638414999364801	0.0361398302902097	0.911216835272116	-0.196484433258637	0.540504990802554	-0.0132176515746377	0.967479761472794	-0.118783726259565	0.713110642375002	-0.599755477115756	0.0392639304302081	-0.551190766822908	0.0632351521785479	0.365943593343359	0.242057815723635	0.303636230641564	0.337331588009846	0.663847018374319	0.0185701235621222	0.0700465556895534	0.828742551965949	0.0797192319603351	0.805468846777136	0.0305431221990949	0.924928699862482	0.386349743930782	0.214777476184599	0.761942828366214	0.00397286644911553	0.554783608796467	0.0611816531696088	-0.604357200623255	0.0373931181891287	-0.122933848346221	0.703481284808601	0.22140578473165	0.489212153226291	-0.0648258941584301	0.84135804364079
GPR82	antiquewhite4	-0.186173659021393	0.562362155677482	0.186173659021393	0.562362155677482	0.429703005905595	0.163273632191358	0.0947954099465713	0.769487036761933	0.00412112004515733	0.989858410795231	0.0440814885177717	0.891798786606002	-0.321877677332523	0.307593028370592	0.239571688991813	0.453279057688016	0.293225292507533	0.354973297517321	-0.118681208620554	0.713349003391218	-0.181132302987989	0.57317753542871	-0.570421086390042	0.0527820442319884	-0.510264272213212	0.0900795161545651	-0.431022093006047	0.161842918184984	-0.477634304270224	0.1163233687342	0.538880363466318	0.0706326442164816	0.149699361826151	0.642387336473829	0.171611112807651	0.593825830545175	-0.209745607680369	0.512932624927904	0.205137498760799	0.522443284586313	-0.303634686827716	0.337334168289455
GPR88	antiquewhite4	0.0201119952404336	0.950532320452557	-0.0201119952404336	0.950532320452557	0.32715802535345	0.299266795090963	0.276823809774176	0.383732312939236	0.0962813445216031	0.76596194094349	-0.0265095733467527	0.934822687226234	-0.409526976292275	0.18615613499438	-0.0927744169325753	0.77428788192201	0.451815513709464	0.140336522229043	0.298970971619828	0.345177501264969	0.24082621269208	0.45084492473614	-0.18169203906034	0.571972636167385	-0.00372817573617054	0.990825362553273	-0.23137050829776	0.469343893057799	0.0497794264613508	0.877899793066807	0.561497958809669	0.0574690095011963	0.141050535369387	0.661928091221364	-0.333382369245635	0.289616281211319	-0.271231569217457	0.393803475646794	-0.0440765939077217	0.891810738593439	-0.590927266587483	0.0430377669926814
GTF3C1	antiquewhite4	0.199488799512197	0.534204320426913	-0.199488799512197	0.534204320426913	0.598209482453587	0.0399071186109872	0.137119382118254	0.670875230506763	0.129618280817861	0.688055916514511	-0.0850001899135263	0.792821897997452	-0.342779570714908	0.275384970198207	0.141402223408937	0.661129618366784	0.520087043440446	0.0830399414459956	0.387470903247645	0.213335170009035	0.195753640900032	0.542042292500992	-0.200059521591535	0.533010954807443	-0.117852948122546	0.715275631203466	-0.44346216206234	0.148740814597722	-0.200335525551069	0.532434244423259	0.652434880419358	0.0214705437188949	0.088744563333985	0.78388230154635	-0.187552422670173	0.55941876835535	-0.458224917907418	0.134100320232935	-0.148653683625261	0.644739152465162	-0.194326786935178	0.545049107406199
GTPBP1	antiquewhite4	0.166603528005914	0.604798772207838	-0.166603528005914	0.604798772207838	0.559078866056059	0.0587880144802831	-0.0339609765248476	0.916552548695109	-0.0266487658607105	0.934481110090012	0.0440242941518175	0.891938448938572	-0.336795687315422	0.28439987034585	0.257993070432357	0.418171448405943	0.35710480075726	0.254479242431366	0.182263130089847	0.570744338397561	-0.0595301277209303	0.854190101162513	-0.452494326495116	0.139667356780566	-0.470716166512075	0.122470280743677	-0.662614943820471	0.0188685778477556	-0.507811004851781	0.0918985460727133	0.735590058447075	0.00639771615341564	0.145507983961437	0.65183205771216	-0.089424246612632	0.782262112051245	-0.477832043024193	0.1161507268217	0.00286410768609853	0.992951687082324	-0.195719765844493	0.542113596820487
GZF1	antiquewhite4	-0.202100773449898	0.528752054102806	0.202100773449898	0.528752054102806	0.0702129912152557	0.828340963000907	-0.172703968520981	0.591441326861343	-0.0432964552497278	0.893715996191849	0.282079814114079	0.374388975746522	-0.483546832203742	0.111234065741734	-0.26586080573778	0.403600788555472	0.383988551796453	0.217834267586494	0.185412484069226	0.563989801144802	0.458394491297956	0.133937817161079	-0.669765599427499	0.0171843874546092	-0.419871664119388	0.174188859959094	-0.294210612828453	0.353283054909144	0.101556737414596	0.753480359611861	0.955903581803041	1.21920957901463e-06	0.728582933938867	0.0071975282219385	-0.315219888911783	0.3182725590057	-0.382164699169205	0.220213299203247	0.351603039160081	0.262395290246956	-0.0756275917602712	0.815297256604748
H6PD	antiquewhite4	-0.110062853052961	0.733469610062793	0.110062853052961	0.733469610062793	-0.275885436698643	0.385412914038996	0.232189903134393	0.467727047285028	0.0311704389595776	0.923390783943324	0.192294709764647	0.549343280989196	0.360783370803849	0.249265262471137	0.00946829680876536	0.976701898288009	-0.64402488243739	0.0238097176523984	-0.387779021099483	0.212939825438374	-0.295678591983966	0.350772798685611	0.287638399576211	0.364637932977759	0.0215498672057132	0.946999947680805	0.223293648580006	0.485419089634625	-0.0598579898225958	0.853394692153196	-0.624201234775985	0.0300483420667796	-0.210175544301822	0.51204916890076	0.208061857254247	0.51639889347893	0.380772831185386	0.222039335724534	0.0806565601183829	0.80322090099752	-0.394883797326401	0.203946969328697
HBEGF	antiquewhite4	-0.060630316063165	0.851521488567282	0.060630316063165	0.851521488567282	0.420546265939323	0.173425651636001	-0.0721431028495001	0.823686613117572	-0.0375250336936566	0.907826399247966	-0.258790722767312	0.416682513583661	-0.69088529687611	0.0128523217027615	-0.205486763221553	0.521719783126993	0.630650160645726	0.027903116407777	0.273631181644726	0.389465625487063	0.351882096917955	0.261990378233298	-0.181222283642401	0.572983772986803	-0.0962246455163072	0.766096374187692	-0.275761583586828	0.385635013546168	0.0570185995717392	0.860287272680528	0.871989959090426	0.000217515132700644	0.33728060052318	0.283663164790828	-0.355282342687089	0.257085792188221	-0.248472984558434	0.436143635427237	0.125327944567554	0.697944396196793	0.0541754632373097	0.867197926414864
HELB	antiquewhite4	-0.336443131556776	0.284936173669107	0.336443131556776	0.284936173669107	-0.0515940744728557	0.873479778477128	-0.281565646275812	0.375297724793567	0.00423502185079491	0.989578125143462	0.0613412551553302	0.849797795893548	-0.5889937745069	0.0438973599874066	-0.508733780972837	0.0912114545237743	0.570048930033131	0.0529719809137071	0.267659918662644	0.400305296005932	0.668252893468332	0.0175310890456345	-0.46057376859892	0.131860776903134	-0.0791828408690715	0.806755855422141	0.0368657024235718	0.909440011390846	0.398607443290342	0.199328049097493	0.858320303513666	0.000352680334886723	0.708561516058204	0.00989764399559537	-0.212466462735562	0.50735295651043	-0.231031133315977	0.470014314082472	0.320994871718747	0.308997500375859	-0.0829790526895062	0.797656913695505
HHEX	antiquewhite4	0.597890786728278	0.0400406323709298	-0.597890786728278	0.0400406323709298	0.0030350407744654	0.992531046077873	0.302463620860758	0.339294518443032	0.112073748748752	0.7287606372554	0.0365786943799375	0.91014251804263	0.77992761557002	0.00277185238544873	0.507411063062974	0.0921974198971588	-0.352387424556238	0.261258072800074	0.225441101402106	0.48112080665487	-0.289972778356375	0.360583085682976	0.455772371821251	0.136464925479567	0.367107717403981	0.240449071072101	0.0879352697967772	0.785812475968947	-0.0803773807459878	0.803890300123784	-0.891463933316932	9.86043675208135e-05	-0.686539971539286	0.0136689319409915	-0.0107322632930398	0.973592626525011	-0.100575979459843	0.755796830254265	-0.668563008595591	0.0174595984247016	0.312931091955116	0.321990428223225
HIC1	antiquewhite4	-0.00309003304049433	0.992395718625465	0.00309003304049433	0.992395718625465	0.222896810194341	0.486215297537494	-0.131878185567836	0.68286509560866	-0.0335129708670217	0.917650051656584	0.129250247347526	0.68890243802651	-0.504920282323079	0.0940735089664889	-0.232936365195602	0.466256376061566	0.366423776331456	0.241393465039328	0.311134543703225	0.324925298887312	0.470785995980887	0.122407194314477	-0.360812892747915	0.249223674043863	-0.300557065536138	0.342499165297062	-0.356684656794453	0.255078773379354	0.0671813668793065	0.835661736933017	0.939082464168708	5.96142431560378e-06	0.588458461910846	0.0441374802708675	-0.548125270418656	0.0650245945543892	-0.411927210550098	0.183335204692986	0.196838594468524	0.539760634017008	0.00759147240159867	0.981319296359094
HMGCS1	antiquewhite4	-0.34427212974116	0.273162240498552	0.34427212974116	0.273162240498552	0.246391550888913	0.44012207733856	-0.10825904431687	0.737700832890489	-0.12539064054938	0.697799577764191	-0.185680084904307	0.563417364100403	-0.809549912713549	0.00141933837279867	-0.298796844411891	0.345472220379913	0.37256736220644	0.232988860373328	-0.266169454453971	0.403034459211039	-0.00405704464843556	0.990016085795516	-0.336752682559971	0.284465257879324	-0.379592567881035	0.223594873584673	-0.3577799486816	0.253517556090057	-0.0520623424151943	0.872339732522502	0.859054924453832	0.000344076042947734	0.413858836270473	0.181084441509146	-0.0605933299946918	0.851611178762461	0.113195521766074	0.726137472326145	0.542563349416313	0.0683601392648582	-0.15159301114084	0.638136039378083
HMSD	antiquewhite4	-0.43283136204065	0.159893502028052	0.43283136204065	0.159893502028052	0.0192243047188231	0.952713492481878	-0.267593026197201	0.400427581104782	0.208529113275027	0.51543595051666	-0.0301780866958496	0.925823721758814	-0.529147049392033	0.0768872160987864	-0.2572932205042	0.419479985586613	0.241828280189115	0.448905108614743	-0.291886584527998	0.35727660608174	0.0358544831873065	0.911915423967091	-0.354266114915364	0.258545971356809	-0.353548131003621	0.259580519224217	-0.209604658801939	0.513222399188325	-0.085798676013147	0.79091357413002	0.642449852681503	0.0242675536928899	0.427917919299182	0.165222487230889	0.0657813608289111	0.839046554543575	0.109468989191456	0.734861900476592	0.533685175912741	0.0739257614139155	-0.510713115486502	0.0897493624514411
HOXC13	antiquewhite4	-0.00686353517702997	0.983110329775972	0.00686353517702997	0.983110329775972	0.31752656700504	0.31454967329793	0.219896066054075	0.492255072330817	0.286486129461731	0.366648226274381	0.452974800481012	0.139194959221271	-0.285938105974508	0.367606361494649	-0.0874060525240729	0.787075264929089	-0.0462037889170461	0.886618389395335	0.194810116994996	0.544029804943087	0.427281702027889	0.165920608814348	-0.360188586434199	0.250104020498302	-0.535199811370021	0.0729550164297713	-0.392473635000469	0.206971158144633	0.0230556378592439	0.943301710367929	0.699071357952116	0.0114127232964121	0.623031092473678	0.0304499455782466	-0.645036126976332	0.0235190915048621	-0.416312978796173	0.178249786626063	0.227952450143602	0.47611637065989	0.124865680369262	0.699012443252832
HP1BP3	antiquewhite4	0.0993711443321124	0.758645079961197	-0.0993711443321124	0.758645079961197	-0.230560790868145	0.470944190447908	-0.0811402704611887	0.802061377630166	0.228164552515657	0.475694810186551	-0.282421944596082	0.373784922749853	0.341666942903311	0.277048626270183	0.200524127959418	0.532040312419431	-0.360111216673935	0.250213247974075	-0.447634363287511	0.144503870464492	-0.667997724386335	0.0175900738201518	0.487320496627326	0.108064172163628	0.236050496465554	0.460144319658385	0.115828059720282	0.719992158160144	-0.129238777422759	0.688928825510874	-0.809038926148442	0.00143716223378086	-0.643815098389933	0.0238703334966006	0.385936428069347	0.215310668052508	0.516781390254981	0.0853657121255219	-0.103622397453594	0.74860755699951	-0.101754610565126	0.753013224764229
HS6ST3	antiquewhite4	-0.670128695310404	0.0171019229772202	0.670128695310404	0.0171019229772202	-0.255718813633126	0.422431096023153	-0.18796507995402	0.558539050921715	-0.354946090167405	0.257568407334032	-0.0440535710927662	0.891866957525927	-0.723664622781139	0.00780212217178294	-0.794629905709852	0.00201463551141105	0.381978047444277	0.220457646612721	-0.064648977498011	0.841786171622071	0.644765403666228	0.0235966419064121	-0.289574103339294	0.361273899393477	0.0118809514581964	0.970767223239083	0.344807726373563	0.272367147016828	0.569277888774828	0.0533670178267181	0.739395686939653	0.00599238331477729	0.783990272536573	0.00254397221603913	-0.0708611558935733	0.826777379713918	0.198424515407852	0.536432735190211	0.615728325484615	0.0330440341289491	-0.0697439194055062	0.829472873416751
HUNK	antiquewhite4	0.255782853635269	0.422310858713677	-0.255782853635269	0.422310858713677	0.557559440237055	0.0596271668427267	0.061762675920225	0.848776333360976	-0.166105658607867	0.605893897599982	0.000510797042565465	0.998742960840366	-0.244773146789985	0.443227526692499	0.186745999994588	0.561139558055852	0.0544291928630546	0.866580846095608	0.21839164020599	0.495295782857093	0.022286632082398	0.945190297368958	-0.0662374770575891	0.837943517154594	-0.34795949210201	0.267715345057738	-0.45895554174991	0.133401070935663	-0.377002077229831	0.22703191857226	0.433625886700221	0.159042164975935	0.066385778691539	0.837584933161956	-0.259529244263249	0.415306302470276	-0.365856162585434	0.242178895508122	-0.0985221297091843	0.76065382177703	0.34208662145983	0.276420427962807
ICAM1	antiquewhite4	0.206903496520652	0.518789471677444	-0.206903496520652	0.518789471677444	0.21000605392803	0.512397366797787	-0.150049180694678	0.641601236347022	0.126300200235539	0.69569967256803	0.263833606387847	0.407330364059188	-0.21287511562916	0.506517252919399	-0.100772796903434	0.75533181472515	0.162882107414711	0.613002451311456	0.419001495411658	0.17517642732386	0.498164878776069	0.0992905436327705	-0.20852817470505	0.515437883979561	-0.273025908559342	0.390557483636127	-0.400317928709548	0.197228019997418	-0.00801028441533494	0.980288877086763	0.776587862222338	0.00297056312432724	0.522260264704614	0.0815346069148701	-0.634330588211621	0.0267296084017636	-0.533434456861557	0.0740872993943693	0.0410282306991609	0.899258359967582	0.012076759621359	0.970285628114972
IER3	antiquewhite4	-0.425961283989657	0.167375440745723	0.425961283989657	0.167375440745723	0.182900239809751	0.569375296250479	-0.205479525346631	0.521734771989907	-0.155677005159716	0.629001470826312	-0.152244495040665	0.63667574150691	-0.822729291894788	0.00101534858844619	-0.407527214656316	0.188526849175068	0.292349421630181	0.356479381071728	-0.288018663084392	0.363975784054281	0.121639843271731	0.706479496262671	-0.292096600123389	0.356914742783803	-0.397962923306296	0.200122894793931	-0.274121400611013	0.388582459850022	-0.000526862147472273	0.998703425663832	0.894629435832524	8.5508698560044e-05	0.552705242447799	0.0623638155313077	-0.0663212951360798	0.837740846848066	0.148040216316192	0.646120284726737	0.636938097520056	0.0259200910801502	-0.0399501805462182	0.901894018589335
IER3IP1	antiquewhite4	0.563882319284989	0.0561892651829495	-0.563882319284989	0.0561892651829495	-0.0184239443108388	0.954680338742701	0.122643742552587	0.704153124930754	0.250954007415312	0.431424296630342	-0.278169626792271	0.381328587128242	0.59280741344494	0.0422133878285554	0.40682831440713	0.1893597812582	-0.15334572103913	0.634210047356598	0.146879411775116	0.64873647234687	-0.373861637239728	0.231240799966534	0.647395831434755	0.0228509585815132	0.54277681745795	0.0682299892740193	0.0979955782955442	0.761900308706207	-0.0171982946540072	0.957692758811424	-0.846904597268019	0.000509217764217662	-0.803104076184868	0.00165703127742771	0.0166739105888097	0.958981755143284	0.0822010444720509	0.799519835359573	-0.627735056830259	0.0288586453233861	0.171269866425516	0.59457115329158
IFNG	antiquewhite4	0.107336429621448	0.739867618848465	-0.107336429621448	0.739867618848465	0.249967994877857	0.433296877039141	-0.154890433286071	0.630757116982716	-0.0272479660507532	0.933010794870204	-0.119166775100806	0.712220234329438	-0.461748076544893	0.130750295545532	-0.150912653327566	0.639662318981768	0.665528123783223	0.0181684920024018	0.477598728752036	0.116354446981288	0.408837234340404	0.18697172197475	-0.255476224592586	0.422886718141328	0.0252024023873253	0.938030957747608	-0.265427352114509	0.404396793886475	0.0808470434322238	0.802764241453034	0.794436115285919	0.00202345020196883	0.28225413532795	0.374081137264463	-0.37614087240879	0.228181523926305	-0.433502331090078	0.159174365929382	-0.0697973374302043	0.829343956093517	-0.232793923309373	0.466536846736138
IFRD1	antiquewhite4	-0.260513891692088	0.413474960649639	0.260513891692088	0.413474960649639	-0.0492982306149614	0.879072404112033	-0.218741414454037	0.494588075971124	-0.14210336477618	0.659538714135767	-0.170772698230367	0.595657670398925	-0.657365109282568	0.0201797520720112	-0.530783449389666	0.0758101634958955	0.569495740373066	0.0532551949534903	0.204159564303329	0.52447137820017	0.571118172149763	0.0524275585082757	-0.190394188167556	0.553372089678594	0.0634176912418613	0.844766896299988	0.0386069390122644	0.905179297457295	0.449243249846417	0.142890991918322	0.838609925949064	0.000653271847570637	0.58174678881835	0.0472273823797027	-0.457277083143965	0.135010991731348	-0.0700948886902385	0.828625926349102	0.316098244229986	0.31685208169663	0.0505967492197442	0.875908602252557
IL10	antiquewhite4	0.0461674923337686	0.886706953303699	-0.0461674923337686	0.886706953303699	0.317757341292029	0.314178542560838	-0.384516122923872	0.217149010152704	0.13414925945289	0.677661293852167	-0.125842846208087	0.696755323977063	-0.354162844403348	0.258694626499823	0.0727135078434546	0.822312106359165	0.602060304886539	0.0383187822887383	0.351330785090898	0.262790679795474	0.231137695237364	0.469803757601282	-0.37408996425065	0.23093323370366	-0.200724242338694	0.53162247123524	-0.343417290038274	0.274434009185796	-0.23903063925386	0.454330768124876	0.713530703119402	0.00916686829890974	0.234998784322375	0.462204271059854	-0.150467472717531	0.640661709147213	-0.465999339873917	0.126781089841358	-0.038433096004698	0.905604580711262	-0.0851880178281511	0.792372908651039
IL1A	antiquewhite4	-0.426865272575302	0.166378564087254	0.426865272575302	0.166378564087254	0.190134512405407	0.553923504882408	-0.0419706344648904	0.896955099161139	-0.177291236953813	0.581473030162209	0.0587324670375967	0.85612578300174	-0.718500891133638	0.00847698721443305	-0.298563333038957	0.345867661677618	0.189659785201284	0.554932160741893	-0.335649661467065	0.286145290341369	0.0455404348351628	0.888237164876822	-0.496100521363652	0.100922622107378	-0.558879834282345	0.0588974655881649	-0.367234135281925	0.240274751548262	-0.0913278589366067	0.777728635753258	0.889151108306685	0.000109127923885094	0.588462424561514	0.0441356993757985	-0.0383665775888305	0.905767314988629	0.0726921189852192	0.822363638909161	0.661472620384459	0.0191484131580526	-0.16496468926199	0.608406409214237
IL1RN	antiquewhite4	-0.497180619481269	0.100066477945156	0.497180619481269	0.100066477945156	0.193429580740742	0.546943349653577	-0.168467509756145	0.60070536388251	0.0808865628614516	0.802669505730979	-0.051176167825142	0.87449740138416	-0.687528072824969	0.0134799644509206	-0.369560228873201	0.237080621186098	0.0339490929573274	0.916581658774991	-0.380074985065554	0.222958279090264	0.0922101945042848	0.775629490100834	-0.157168588571562	0.625677067060203	-0.457957334007687	0.134357007478374	-0.20833168536403	0.51584272352435	-0.126830376715729	0.694476554851653	0.688129551518857	0.0133658853418212	0.513024437464395	0.0880621686826211	0.0285102739035889	0.929913982451414	0.211031245202807	0.510292818918465	0.651487325346789	0.021725353576766	-0.284781439477061	0.369632911357376
IL8	antiquewhite4	-0.271695905313	0.392962170356977	0.271695905313	0.392962170356977	0.221772711705205	0.488473881359269	-0.056288576867838	0.862060858514595	-0.0222796808713991	0.945207369913899	-0.0434898182354386	0.893243715930814	-0.636765292510411	0.0259731832347951	-0.337616780332393	0.283153060716279	0.520389922329789	0.0828290212651696	0.160631222024151	0.61798434506902	0.474279270787799	0.119278399519231	-0.346624915869957	0.269679457312455	-0.169414064811259	0.598630716576668	-0.148835970753368	0.644328957888846	0.176736977193218	0.58267393925448	0.894802966693153	8.48324588510739e-05	0.570153993180642	0.0529183116370762	-0.265251563867587	0.404719840714295	-0.186395809675043	0.561887483479698	0.323792865336731	0.304558353287235	-0.0941867955429347	0.770932019266596
IRF1	antiquewhite4	-0.0598905804693831	0.853315632535024	0.0598905804693831	0.853315632535024	0.162184002430278	0.614545974651491	-0.142089070481989	0.65957113528487	-0.0586285050831228	0.856378121142091	-0.0829538273689805	0.797717299963408	-0.569669860643587	0.0531659373291518	-0.416179679450415	0.178403037263629	0.300427790742737	0.342717044323903	0.237757518684665	0.456810054391916	0.497805464313562	0.0995734172190172	0.029248379127487	0.928103604103573	-0.0455775929563458	0.888146477914332	-0.161157832756287	0.616817461499217	0.192721211715464	0.548440838092908	0.791730100632606	0.00214964527370612	0.483195705071093	0.111532108562587	-0.517675819910857	0.0847321092071013	-0.159316265384799	0.620901610052226	0.216538447753502	0.499052960500208	-0.112084719404724	0.72873497038266
IRGQ	antiquewhite4	-0.250092879043834	0.433059485703207	0.250092879043834	0.433059485703207	0.166831713019987	0.604297100605746	-0.198420322092719	0.53644152298756	-0.163059447316528	0.612610578859541	0.048638501490399	0.880680439477989	-0.641095959671047	0.0246661859433474	-0.335908297973374	0.285750851850841	0.340201333732907	0.279248834272849	0.0401567972101576	0.901388802977964	0.355023492663432	0.257457266653514	-0.398938287641694	0.198920793184955	-0.367147466936799	0.240394251776164	-0.298624419907922	0.345764190339729	0.0054938826998435	0.986480442126998	0.974416255481386	8.26917582411057e-08	0.637776295818395	0.0256636793577952	-0.275045613587316	0.386920213235322	-0.181597633383666	0.57217578477354	0.43568886643371	0.156845137187654	-0.132243948697005	0.682026144622122
IRX4	antiquewhite4	0.0684309480015911	0.832642762589712	-0.0684309480015911	0.832642762589712	-0.106874010183073	0.740954278062676	-0.569412792127999	0.0532977527966261	-0.0255474184309113	0.937184079549347	0.187613242384031	0.559289075226404	-0.127451613008185	0.693044212867459	-0.139233339260972	0.666058991456221	-0.126985591622549	0.694118600291083	0.107475250630882	0.739541482517131	0.220678008963884	0.490677960190537	-0.106458300875512	0.741931542226783	-0.363414904641765	0.245574151836183	-0.292334431468254	0.356505186466522	-0.215073333795927	0.502032320858686	0.528084743697447	0.07759197993637	0.439614187225383	0.152718336419284	-0.448007800662198	0.144128467888382	-0.272284544416577	0.391896964359164	0.190159341543118	0.553870771032651	-0.0456831327248626	0.887888907534306
ITGAL	antiquewhite4	0.49067981753671	0.105293302999728	-0.49067981753671	0.105293302999728	0.0636480510726064	0.844209092911903	0.189270241858867	0.555760389117083	0.152353414401244	0.636431714882653	-0.17209979706738	0.592759112426202	0.57242165373607	0.05176918737976	0.282062203629718	0.374420081889851	-0.115046121613697	0.721815919924785	0.415190513404655	0.179542825899202	0.0431050825507419	0.894183446472964	0.666683712633554	0.0178961274678387	0.60193042857544	0.0383716058980551	0.271167541792863	0.393919555289287	0.0562306065231967	0.862201722292473	-0.706707357311231	0.0101811335016322	-0.585520753153491	0.0454717808617302	-0.0865281822236348	0.7891710277571	-0.105944803019708	0.743139174251275	-0.680934353820934	0.0147782353728415	0.139635934239374	0.665143061983342
JMJD6	antiquewhite4	0.197659621417205	0.538036705731559	-0.197659621417205	0.538036705731559	0.313326794438286	0.321345962664527	-0.122588414017454	0.704281279316686	0.0877749249325671	0.786195032112648	0.188576927417434	0.557235734275113	-0.335844926637794	0.285847468935462	-0.0269161299201242	0.933825029670841	0.299223965615577	0.344749536263547	0.361235384359695	0.248628944118743	0.340447069473416	0.278879235473596	-0.343833339263312	0.273814617603668	-0.35353424136872	0.259600556596129	-0.534696515047121	0.073276608050062	-0.116302120191209	0.718887129511483	0.87252982813319	0.000213168371009437	0.452267769420436	0.139890464393522	-0.55295406353231	0.0622214597747237	-0.536603836353844	0.0720630073836994	0.0585062633713776	0.856674843998234	-0.0689195887236402	0.831462774056527
JOSD1	antiquewhite4	0.204275902321088	0.524229932573208	-0.204275902321088	0.524229932573208	0.446358157421653	0.145791536898801	0.0156155682053846	0.961583554199893	0.0235718989981749	0.942033984031487	0.00888847240412966	0.978128328981961	-0.354735593729014	0.257870796287009	0.0342151782027642	0.915929876865122	0.635630200301421	0.0263238845483798	0.609451091500215	0.0353973099192631	0.448859083493187	0.14327505262571	-0.357307670672038	0.254190049125645	-0.0894842996511127	0.78211899919854	-0.339273613819653	0.28064669160842	-0.0193629087927814	0.95237290411998	0.767666435629655	0.00355469230299116	0.271763517116916	0.392839744614164	-0.414945406137241	0.179825957020883	-0.632522772459634	0.0273014807889813	-0.200273283125746	0.532564276801563	-0.0102393736452843	0.974805063656315
JUP	antiquewhite4	0.48281968321418	0.111851868192	-0.48281968321418	0.111851868192	0.0854816223372526	0.791671183852638	0.273990532108571	0.388818128763922	0.213940546817077	0.504341289880592	-0.298357101713572	0.34621710683155	0.446072813234909	0.146080448432886	0.243684126479284	0.445323081143955	-0.0379855517428432	0.906699541326546	0.340263668253628	0.27915505357462	-0.0548064196751969	0.865663542303863	0.697681213472893	0.0116483153839967	0.656533068135236	0.0203935074167765	0.286407670571145	0.366785319310514	0.215106908866492	0.501963956356055	-0.776560346793671	0.00297224403335082	-0.674670661854335	0.0160947510066287	-0.0947770635752709	0.769530585209008	0.025530665938684	0.937225198931262	-0.669195883933665	0.017314366001418	0.385201134178382	0.216261200615937
KCNJ16	antiquewhite4	-0.322290045729754	0.30693820245706	0.322290045729754	0.30693820245706	-0.0272197720013994	0.933079973049118	-0.450891934163454	0.141250294137873	-0.226716721271189	0.478575839946541	-0.0899198623743137	0.781081192229047	-0.595122190720984	0.0412138893084738	-0.292451528868228	0.356303630932113	0.31381952582195	0.320544460156875	-0.190284176040599	0.553605670162138	0.0393197047087137	0.903435853397137	-0.395592401024534	0.203063004451971	-0.351902315307412	0.261961055505039	-0.280978694950681	0.376336510735162	-0.162429107902388	0.614003877905475	0.806257493443119	0.00153721814845588	0.450040896646177	0.142095683983069	-0.0059817248649758	0.985280051235938	0.0127128750671859	0.968721149752976	0.49054675855861	0.105402144663295	-0.402357191197354	0.194742181442191
KCNK7	antiquewhite4	-0.15419672434579	0.632306946911838	0.15419672434579	0.632306946911838	0.241032264559024	0.450445721313206	-0.0499953601189037	0.877373664207343	-0.0180558756192885	0.955584927938828	0.14197351169417	0.659833256015472	-0.569353518586315	0.0533281785589353	-0.307206083978573	0.331393604746132	0.432597935931751	0.160144167837041	0.302585400452705	0.339090375431697	0.573319060939889	0.0513193028793153	-0.424746812741413	0.168720620513668	-0.277036911114292	0.383351180319803	-0.239723546877106	0.452984079044624	0.14827226161544	0.64559774766334	0.958354542709769	9.19821216585175e-07	0.662965474336557	0.018783311615673	-0.432013065588544	0.160773328543213	-0.378138877765656	0.225519747607253	0.255614916716487	0.422626201917015	-0.0455752499082236	0.888152196248826
KCTD9	antiquewhite4	0.103099211833352	0.749840938506596	-0.103099211833352	0.749840938506596	0.283368508590112	0.372116347844684	-0.138388462445558	0.667982501427646	0.170616509755494	0.595999163548851	-0.128886593689685	0.689739207294879	-0.461294892061187	0.131178124306397	0.0220211279275801	0.945842404709784	0.583346482031581	0.0464774944131312	0.163778319780416	0.611023022938483	-0.0196926400118674	0.951562693250154	-0.37257514914652	0.232978319789655	-0.175260584092077	0.585877560988393	-0.50076749635247	0.0972582211010687	-0.116640531590927	0.7180985991094	0.700811967831633	0.011122745338093	0.112534858495958	0.727682048754575	-0.167333378246311	0.603194727270169	-0.284311398826482	0.370458114825171	0.0379527332214644	0.906779840925203	-0.372094641618266	0.233629278051661
KIAA1755	antiquewhite4	-0.0206078747645248	0.949314014214333	0.0206078747645248	0.949314014214333	0.0156528538883711	0.961491886144417	-0.24514199113446	0.442518851332611	-0.541588241942569	0.0689568318500664	0.208898563117413	0.514675126322446	-0.203980730448813	0.524842619812007	-0.231686844587408	0.468719384534686	0.0787567885437313	0.807778432689204	0.260954000849341	0.412657705216675	0.443627123055591	0.14857180006904	-0.273140513933625	0.390350626013979	-0.207261491950611	0.518050142435696	-0.0872821068892638	0.78737108531302	-0.00850065002979002	0.979082446996236	0.58556969998195	0.0454493188699694	0.511279197083081	0.0893341386691245	-0.156147878526176	0.627951313343061	-0.329534470396385	0.295561224747871	0.135416060268197	0.674764214903008	0.236637559476945	0.458996341515794
KRT73	antiquewhite4	0.146022223443329	0.650670722574277	-0.146022223443329	0.650670722574277	-0.147792422072593	0.646678448570237	-0.622244052220696	0.0307222274196514	0.0855942443007545	0.79140205114937	0.0124336759958005	0.969407806821282	-0.0749859040903741	0.81684089104208	-0.0190867714642944	0.953051456724791	0.276993863299833	0.383428155804036	0.264337153507407	0.406402346837167	0.21072885424622	0.510913182024022	-0.243813747366858	0.445073408789768	-0.141441718174395	0.661039969641713	-0.231467566330812	0.469152240767078	-0.0560124898130283	0.862731763234053	0.485061665990524	0.10995429591652	0.290987419335642	0.358828088267095	-0.398354000291118	0.199640372856856	-0.352957928217755	0.260432746588844	0.00594971615591893	0.985358811455109	0.139558603145035	0.66531896263955
KRTAP19-8	antiquewhite4	0.125150892082209	0.698353411141283	-0.125150892082209	0.698353411141283	-0.232764765261785	0.46659426916619	0.411920980177738	0.183342492444021	0.0980344429226467	0.761808288026088	0.0480674532313129	0.882072656867077	0.303600806365772	0.337390797661187	0.0071429819680424	0.982422763611617	0.0545006413976524	0.86640709280468	0.119777102582094	0.710802192276128	-0.0221454298580373	0.945537101706098	0.0815209445410066	0.801149104584566	0.470678522827389	0.122504298231293	0.318789850982207	0.312521028050517	0.467330964043544	0.125554198188333	-0.536984745824963	0.0718223046819082	-0.31783238632854	0.314057907446997	0.115008174500128	0.721904460204489	0.10452110258754	0.746490172106346	-0.301938418437101	0.34017569053628	-0.0794085218726326	0.806214306046359
LAMB3	antiquewhite4	-0.501688710748029	0.0965456042135013	0.501688710748029	0.0965456042135013	0.0153879811174308	0.9621430936257	-0.213878740230502	0.504467406018637	-0.152697327551913	0.635661417979426	0.13554062170962	0.674479570179021	-0.707320064210089	0.0100867945329222	-0.46398230659384	0.128654352529049	0.265369066527859	0.404503891193039	-0.171000184440939	0.595160424933498	0.33713477728518	0.283884592836906	-0.551484732794212	0.0630653664287447	-0.471282619051239	0.121959141989103	-0.18880610306349	0.556747880393272	0.0933325193827699	0.772961383205645	0.955503782250837	1.27462648089597e-06	0.780277422673646	0.00275164125238432	-0.113087574247636	0.726389780926951	-0.0187504034798672	0.953878052822864	0.661183551452169	0.0192197050990705	-0.166794698379591	0.604378467731116
LGALS4	antiquewhite4	-0.499475075059119	0.098263922564232	0.499475075059119	0.098263922564232	-0.0834906067056164	0.796432537352821	-0.186451822261833	0.561767826359783	-0.324945488265289	0.302740068726312	-0.0328143979464612	0.919361645078737	-0.698722111616275	0.01147157545448	-0.673608137867226	0.0163263487944952	0.243843985064847	0.445015175380962	-0.0600457476255567	0.852939239207757	0.591303234399585	0.0428720139447313	-0.182571145190498	0.570082300940259	-0.132717990623602	0.680939326172701	0.138873591916354	0.666877794280545	0.42186429628733	0.171940565738623	0.806528665557156	0.00152723474846465	0.782588936857247	0.00262089509401382	-0.254904050210425	0.423962312985774	0.121387791033059	0.707063948989619	0.596600998710283	0.0405842165718128	0.236122647190653	0.46000315908479
LILRB1	antiquewhite4	0.0107679847169518	0.973504758962845	-0.0107679847169518	0.973504758962845	-0.459621587759139	0.132765693484264	-0.0641910602778941	0.842894486970423	0.105984859777056	0.743044950573124	-0.0299770237848379	0.926316736924478	0.377512012625399	0.226352854044181	-0.122138710575816	0.705323163841762	-0.530427067565308	0.0760438436603993	-0.340511959821218	0.278781683834611	-0.227124805738736	0.477762985598581	0.540360628372876	0.0697131281082466	0.305848351856493	0.333645281751604	0.321598627861305	0.308036589053206	0.20354909596495	0.525739116447974	-0.681927754838216	0.0145769759076315	-0.259082988138937	0.41613761636725	0.164175188089903	0.610147237686691	0.493992182052377	0.102607880838907	0.0376069458428809	0.907625954047776	-0.0521475323644438	0.872132352832049
LINC00189	antiquewhite4	-0.546087675234585	0.0662332015340796	0.546087675234585	0.0662332015340796	-0.0202755939980831	0.95013037045115	-0.168791003997811	0.599996026099423	-0.248775962910013	0.435565981504416	0.1399238913587	0.664488198600095	-0.645467970862852	0.0233957705564422	-0.423163745706947	0.170484261699471	-0.147007608107391	0.648447367441304	-0.550833843624792	0.0634417254515717	0.0157619185618808	0.961223749584549	-0.360511021371341	0.249649121250768	-0.633845543663396	0.0268821859085066	-0.25812052718868	0.417933355158261	-0.0967306235338109	0.764896910961269	0.760204765166861	0.00410693874347313	0.685735023130575	0.0138243133584808	-0.0317504256053423	0.921969115606096	0.267729881579681	0.400177418045869	0.845459921590406	0.000532338943512918	-0.132166623870669	0.682203477087013
LINC00620	antiquewhite4	-0.189865687811106	0.554494585508938	0.189865687811106	0.554494585508938	-0.228907764799658	0.474219010269283	0.0490072857513457	0.879781506874972	0.168526561110424	0.60057585602665	0.12519782250532	0.698244988401937	0.353883195804286	0.259097422907846	0.161669274348971	0.615684968540415	-0.265855973698977	0.403609657886306	-0.198178865479228	0.536947638613126	-0.192094978046373	0.549766108326427	-0.071244308449716	0.825853362735602	-0.0179422091927688	0.955864291598964	0.317623823386865	0.314393236272373	-0.0343554934146847	0.915586190651582	-0.593366181208575	0.0419705608350938	-0.176726020535209	0.582697688739828	0.311907789292584	0.323660324916377	0.16446645315134	0.609504789735344	-0.040738685301555	0.899966160997796	0.0781771392788974	0.809170104551478
LMBR1L	antiquewhite4	-0.184608944470498	0.565710102364174	0.184608944470498	0.565710102364174	0.382695536554696	0.219519267568627	-0.0977648939167513	0.762446563701863	0.0162262322679672	0.960082271411012	0.0494032702594669	0.87881641719239	-0.617075666273219	0.0325539371294715	-0.118022863497901	0.714880264015604	0.40256202178658	0.194493567247569	0.086163526030927	0.790041959101826	0.211698297896451	0.508925514778894	-0.504515282508675	0.094380967532649	-0.469899260282709	0.123209886728459	-0.417771707692547	0.1765781009435	-0.179948230521853	0.575729721832418	0.893401072092901	9.04173231942898e-05	0.473648771572819	0.11983918210249	-0.165734160246435	0.606711539921026	-0.299067565608882	0.345014069158512	0.294393655297693	0.352969531239977	-0.154399251996804	0.631854334859426
LOC100134361	antiquewhite4	0.0716002985155741	0.824995032979694	-0.0716002985155741	0.824995032979694	-0.0243178434266638	0.940202468230388	-0.122698079970359	0.704027273088748	-0.173657739338396	0.589363322428315	0.280308465195783	0.377524503666024	-0.273553431695171	0.389605791960906	-0.299910443267422	0.343589723673966	0.279608684586873	0.378766945420755	0.430894240965028	0.161981240669154	0.623942056057687	0.0301369639630851	-0.360455387597624	0.249727576076411	-0.135730792575436	0.674045071969113	-0.164594649455998	0.609222105279304	0.309802563988291	0.327110647953971	0.763458357602239	0.00385869130851225	0.633021542444236	0.0271428286893723	-0.573894242626924	0.0510324017960439	-0.450369146541854	0.141769227058429	0.103236283487056	0.749517747451954	0.203828380243566	0.525158973142924
LOC100287063	antiquewhite4	-0.393168358559947	0.206096656120672	0.393168358559947	0.206096656120672	0.275557446377525	0.386001225809551	0.2938735058456	0.3538608544651	0.0845735249672493	0.793842024837659	0.215789307731675	0.500575375371073	-0.546578603891	0.0659405980303416	-0.238425019754933	0.45550936094601	0.311476382439925	0.324365742462973	-0.00796372661151456	0.980403423698609	0.368442707890609	0.238612009431584	-0.560667730780746	0.0579193409311694	-0.385596471472444	0.215749823593264	-0.148851959813022	0.644292982588638	0.176169447935698	0.583904606240341	0.731521698136815	0.00685346651036745	0.604286640448683	0.0374213146283937	-0.142948467291745	0.657622878981944	-0.144028768017532	0.65517660531576	0.413040172978423	0.182036248181467	-0.0247440171932229	0.939156203511786
LOC100287313	antiquewhite4	0.0518926883915088	0.872752746857264	-0.0518926883915088	0.872752746857264	-0.154707209757447	0.631166328196552	0.0179013342098736	0.955964753204409	-0.0719516903864019	0.824147962469519	0.26705576205662	0.401410429473357	0.602509065045918	0.0381366600524665	0.343148819666244	0.274834119715951	-0.518515723868762	0.084140043360733	-0.251567552024148	0.430261080668183	-0.41866975524745	0.175553845594182	-0.0229930109690352	0.943455504680225	-0.100122484390292	0.756868574411215	0.0871605814687473	0.787661154433616	-0.368099067346123	0.23908409083541	-0.686914158499082	0.0135971425683993	-0.332130077414781	0.291543571224968	0.665915777966203	0.0180767883406392	0.0901614059455732	0.780505812168579	-0.129250324211587	0.68890226119563	-0.116535807165264	0.718342589938151
LOC101060024	antiquewhite4	-0.0565046617130806	0.861535820377329	0.0565046617130806	0.861535820377329	-0.102592102145719	0.751036935424856	0.00263301062692948	0.993520385305825	-0.399059233694037	0.198772041096645	-0.346049274536662	0.27052919161537	0.272315155164166	0.391841611216588	0.0213724661171898	0.94743571691296	-0.31786323693222	0.314008322437984	-0.227056939091833	0.477898123640874	-0.246640599852389	0.439645127379091	0.605218252991576	0.0370502535988669	0.402882504243718	0.194104972508639	0.476483278456831	0.117331665631841	-0.0635675298419884	0.844404063092096	-0.745284165363834	0.00540368214704938	-0.476772160629755	0.117078066201063	0.5473198877436	0.0655004720631963	0.457087898712011	0.135193237373121	-0.145108366725075	0.652735025833407	0.267758765550086	0.400124630051464
LOC283403	antiquewhite4	0.407341904432536	0.188747475883386	-0.407341904432536	0.188747475883386	0.344201168352183	0.27326768263186	-0.00500667420519137	0.987679299489795	0.113669274294101	0.725030453676841	0.289086263915314	0.362120162761645	-0.133407177509149	0.679360246261983	0.123450701261217	0.702284815893889	0.074764550355545	0.81737351523434	0.399240429831492	0.198549314968533	0.249870495398799	0.433482257001392	-0.227378910330195	0.477257161214829	-0.388176687178225	0.212430239038316	-0.615001234842685	0.03331070040746	-0.17912233712285	0.577512543404186	0.689464601036514	0.013115225550217	0.334973413406599	0.287178074496773	-0.724038518829073	0.00775487003183161	-0.599071357119261	0.0395476319451765	-0.0790089733580874	0.807173125084846	0.114686278357579	0.722655651784838
LOC283710	antiquewhite4	0.51243682469965	0.0884890574543687	-0.51243682469965	0.0884890574543687	-0.260645308375278	0.413230843721705	0.12839990841791	0.690859572234224	0.0640948177741951	0.843127459895053	0.200884257109592	0.531288459147744	0.839224951327297	0.000641618811170128	0.341963842506477	0.276604125863866	-0.117849211799235	0.71528432578058	0.495516382133174	0.10138767590741	0.085343684866641	0.792000841469173	0.19775729519755	0.537831772730162	0.501519263200066	0.0966764186778609	0.277359751854506	0.382774149691093	0.143979586172903	0.655287907175173	-0.718894605697983	0.00842404852552639	-0.429682023614805	0.163296454540559	-0.0437732679070942	0.892551460624654	-0.312725778309076	0.322325093779032	-0.699360832225307	0.011364113534479	0.0599995112924581	0.853051393037423
LOC284798	antiquewhite4	-0.420408115629834	0.173581776344529	0.420408115629834	0.173581776344529	-0.0432928280330913	0.893724855806074	-0.0369859787081544	0.909145630037958	0.0763799386018845	0.813488189915581	0.290410456134323	0.359825491856831	-0.520578485913489	0.082697892570158	-0.469494638588528	0.12357730220169	0.302813384776882	0.338708376116691	0.0556344993379344	0.863650433087474	0.582630597884694	0.0468120333002664	-0.551808867240542	0.0628785227619125	-0.297900542807164	0.346991387104213	-0.0444216808780358	0.890968132832477	0.36454991117583	0.243992137127382	0.834594824339172	0.000733428889797498	0.817620112320943	0.0011597056388411	-0.239142166492225	0.454113883245377	-0.152943933031069	0.635109274760459	0.499704692162631	0.098084738592016	-0.113564585043982	0.725275039781532
LOC284889	antiquewhite4	-0.156352433514809	0.627495305099445	0.156352433514809	0.627495305099445	0.193876973481098	0.545998441549756	-0.0276247125298447	0.932086433882148	-0.153491760198755	0.633883314716523	0.341889101463671	0.276715985216577	-0.405037255690843	0.191504701191207	-0.111183948171274	0.730843257970457	0.25291663591454	0.42770875186411	0.09488639497068	0.769271076305631	0.308620666765286	0.329056454765175	-0.71903169729547	0.00840567338001746	-0.555316322059123	0.0608811724823996	-0.386157898117146	0.215024864476168	-0.0396823527281675	0.902548956398322	0.876229259566239	0.000185174519222424	0.663273782447406	0.0187085493572575	-0.218435041587083	0.495207943071462	-0.384150415440533	0.217623885693601	0.347974105899737	0.267693883595982	0.151840091342407	0.637582071058168
LOC339788	antiquewhite4	0.0792965465357271	0.806482994912433	-0.0792965465357271	0.806482994912433	-0.11801494712327	0.714898682785253	-0.116800129987039	0.717726807373825	0.38383758212974	0.218030600680723	0.0263583401325596	0.935193823564717	0.36870663715056	0.23824980804378	0.192052291519257	0.549856492181496	-0.0577107615493515	0.858606216277095	-0.0490271092946585	0.879733189542078	-0.169745244368758	0.597905487454002	0.0174250327134895	0.957135439229248	0.142001142155042	0.659770578949124	0.131879830011379	0.682861323009999	0.0425453421562434	0.895550854992369	-0.501485612734567	0.0967024111736452	-0.2665980836907	0.402248645816224	0.490295862386793	0.105607580339846	0.0572447270963888	0.85973801702689	-0.179175573362197	0.577397558704302	0.186060800476409	0.562603364343282
LOC388780	antiquewhite4	-0.290055893577125	0.360439153599763	0.290055893577125	0.360439153599763	0.330711727942961	0.293735146601153	-0.0424226638160783	0.895850584999783	-0.106264465111139	0.742387337939091	0.172488162417856	0.591911901327891	-0.589837976118073	0.0435205643144366	-0.114794186067313	0.722403808329425	0.140270039547567	0.663701283793052	-0.215725760307917	0.500704612657795	0.0522733761554854	0.871826022162091	-0.569421503342364	0.053293282258735	-0.688153977423997	0.0133612677474707	-0.497580629334151	0.0997506452801538	-0.26438915426433	0.406306571989741	0.895800204186553	8.10271512805461e-05	0.577974628078858	0.0490293438126908	-0.067945345126785	0.833815729445326	-0.13640133699817	0.672513756877531	0.542100315016648	0.0686430360571416	-0.0366089425032097	0.910068477227516
LOC392288	antiquewhite4	-0.54864655240332	0.0647178617958142	0.54864655240332	0.0647178617958142	0.00237886575660505	0.994145804224089	-0.168126238066273	0.601454028014198	-0.168701394629256	0.600192483965557	0.0643498637074488	0.842510098945754	-0.773469744594879	0.00316570508108807	-0.534607056115264	0.0733338712875697	0.255534607800362	0.422777042781093	-0.221504258907498	0.489013969638476	0.347626318973984	0.268204904335761	-0.46078742491118	0.131658278529409	-0.420718167093503	0.173231507899798	-0.126477140813687	0.695291396290348	0.182596464413832	0.570027894335551	0.936062670519624	7.5539131910362e-06	0.781780676642049	0.00266606170171436	-0.171474298559851	0.594124605996302	0.083793612520297	0.79570750811359	0.707578683725236	0.0100471706123564	-0.0814304668468928	0.801365910820015
LOC441461	antiquewhite4	-0.172500630958323	0.591884709207164	0.172500630958323	0.591884709207164	-0.0472450692871103	0.884078168959639	-0.150351999072972	0.640921026606196	-0.226247251167605	0.479511751754361	0.0112117737199563	0.972413149561371	-0.414567959099694	0.180262502485892	-0.342752187220453	0.275425846448414	0.693186447703794	0.012434788417418	0.407780276041377	0.188225817347666	0.614662393863022	0.0334354983435029	-0.491588875721725	0.104551699009226	0.086677278697538	0.788814994999735	0.0737747936438151	0.819755945131676	0.415063032152736	0.179690048763125	0.73328782911309	0.00665272357545952	0.527151890824175	0.0782144888747834	-0.198479285456251	0.536317960931303	-0.32406064082825	0.304135390420018	0.102740051382368	0.750687951268674	0.0789947161650557	0.807207343382815
LOC646938	antiquewhite4	-0.225655624953002	0.480692381875829	0.225655624953002	0.480692381875829	0.319241012574082	0.311798289396986	-0.0214901157728873	0.947146720020302	0.0186895272792734	0.95402765545847	0.0507017613883263	0.875652815516974	-0.569886248353951	0.0530551585824404	-0.0998833324860394	0.757433920220525	0.418290133087213	0.175986363146176	0.0177136950681955	0.956425935956992	0.119833080889507	0.710672173670007	-0.526307366420338	0.0787809873907986	-0.409777366395479	0.185860607776717	-0.394188584522374	0.204816510737025	-0.19709141411466	0.539229535490899	0.82918395457923	0.000853245470096118	0.394743129231846	0.204122728397806	-0.0638074043210315	0.843823266397848	-0.231724750104086	0.468644577718482	0.300559477306463	0.342495101219872	-0.486877107633894	0.108433472474448
LONRF1	antiquewhite4	-0.0696433255456922	0.829715653845524	0.0696433255456922	0.829715653845524	0.0837126543335888	0.795901209544913	-0.161498025293145	0.616064082419335	0.0361420924518745	0.911211297262681	0.21608606617025	0.499972050474912	-0.425890126197693	0.167454069798615	-0.248121759561749	0.436813739856797	0.505264200875634	0.0938129501762137	0.41478284612858	0.180013888762917	0.58562919851997	0.0454220251883511	-0.555947190888629	0.0605266538590867	-0.2307279803893	0.470613555737988	-0.224072092332068	0.483858962619771	0.201053512456502	0.530935255835862	0.901633329146161	6.13658503323942e-05	0.642875862335802	0.0241430946205237	-0.479747040960805	0.114487515617723	-0.495630197306187	0.101296951560398	0.146902140473787	0.648685211952253	-0.0621176924054633	0.847915990745987
LRRC32	antiquewhite4	-0.2417858456992	0.448987173054755	0.2417858456992	0.448987173054755	-0.0250052403847803	0.938514939158482	-0.228630897301017	0.474768539973039	-0.273947101049837	0.388896355874354	0.10548776442472	0.74421447400146	-0.484575836785245	0.110363667981598	-0.337660756873167	0.283086371339712	0.567299491732747	0.0543900595438718	0.327231390154403	0.299152010262844	0.548068822870636	0.0650578696348158	-0.582966053662359	0.04665506122099	-0.142833850249738	0.65788260363259	-0.0448011278936722	0.890041748998314	0.188639228984794	0.557103093520261	0.850609631938729	0.000453471617268875	0.611070757504362	0.0347789968593923	-0.235501693326725	0.461218701782999	-0.359950036928804	0.250440884822635	0.207261181410618	0.518050783561789	-0.176630030313027	0.58290577192155
LRRC36	antiquewhite4	0.249321477552688	0.434526847562288	-0.249321477552688	0.434526847562288	0.114309146573986	0.723536029772952	0.582921260289762	0.0466760001805744	-0.098344516280962	0.761074221653819	-0.209479756219362	0.513479244032839	0.180260380325551	0.575056466748808	-0.00352063958865131	0.99133606919785	-0.173234951959068	0.590284110587064	0.0907922301239376	0.779003605445837	-0.027605613307682	0.932133292663751	0.64827522420225	0.0226055319266699	0.530909434998176	0.0757276722050235	0.287678013083998	0.364568924890979	0.338865037154526	0.281263584857512	-0.572490663726524	0.0517344937806273	-0.448496275898126	0.143638370147209	-0.079389019332811	0.806261101712715	0.246103712934161	0.440673622119171	-0.33785730245818	0.28278842392504	0.302846231738204	0.338653358500461
LRRN3	antiquewhite4	-0.100738814921366	0.755412097763395	0.100738814921366	0.755412097763395	-0.411207657039841	0.184178067757041	-0.0597758918509185	0.853593853991364	-0.0670150832098751	0.836063630863555	-0.14579153351001	0.651191614257418	0.44302736144245	0.149186889677102	0.161895293353567	0.615184736072426	-0.0823629019739923	0.799132192165331	-0.186860491441892	0.56089511873087	-0.311962279823063	0.323571284184708	0.100089569886143	0.756946376534511	0.33915226629874	0.280829828635013	0.446588413270218	0.145558670261749	0.0463637884795974	0.886228003587819	-0.736772458820728	0.00626963929410576	-0.42513769242655	0.168286931335255	0.422163261347992	0.171604823343351	0.30042491425247	0.342721893191282	-0.167963776457162	0.601810552178358	-0.0360367155693029	0.911469274789774
LSM6	antiquewhite4	-0.147871823354034	0.646499576624875	0.147871823354034	0.646499576624875	-0.416114234135595	0.178478308080995	-0.016025186604931	0.960576517788993	-0.0793531576353401	0.806347152131527	-0.325154516110214	0.302410974551712	0.283478775927574	0.37192222461267	-0.116193156342408	0.719141079138442	-0.27719657985742	0.383065739852109	-0.271745536546857	0.392872300415093	-0.232336605174847	0.467437846119446	0.588807238094263	0.0439809277553965	0.53553157918472	0.0727435568889398	0.62951973031406	0.028270901619303	0.237402755682319	0.457502059059577	-0.874893104849779	0.000194931748222805	-0.469199341765852	0.123845898094647	0.336904455008162	0.284234530235471	0.586379389670106	0.0450788834339913	-0.106415719137624	0.742031664668972	0.0207168357633519	0.949046325635949
LYSMD2	antiquewhite4	-0.0577183495684239	0.858587790201365	0.0577183495684239	0.858587790201365	-0.646014744864354	0.0232403040526461	-0.00810972172119763	0.980044231675234	0.199188417423374	0.534832866927664	0.186261535590376	0.562174369205547	0.456295648206694	0.135958162575434	-0.226307559772682	0.479391476609008	-0.391503798327457	0.208195742244269	-0.0540922003458651	0.867400439853049	0.137833695004174	0.669246525386814	0.301351203105656	0.341162363826474	0.391832230970078	0.207780547267598	0.555019942955849	0.0610482204350715	0.51833414590251	0.0842678028053916	-0.671406859008548	0.0168139429006897	-0.0507318351745205	0.875579564345048	-0.0541665446769202	0.867219617940707	0.282554472812098	0.373551072074696	-0.0592821827013944	0.854791710352307	-0.00872859156331453	0.978521663635906
MAFF	antiquewhite4	0.161447365609985	0.616176250143189	-0.161447365609985	0.616176250143189	0.309981916769617	0.32681592183946	-0.0416894307633505	0.897642293089342	0.07726764324137	0.811354722829949	0.221654731814583	0.48871120656885	-0.233694031676184	0.464765840469013	0.0234369101151826	0.942365449738687	0.468261157936286	0.124701786518086	0.538326494858354	0.0709788319376573	0.501827213711765	0.0964387674074609	-0.467291985732803	0.125590000100241	-0.233389779725973	0.465364118749881	-0.37221002215503	0.233472869824511	-0.0285928037041415	0.929711543224335	0.820102646638195	0.00108771619248434	0.457508015340648	0.134788745570297	-0.479728949275188	0.114503154559346	-0.663018375249167	0.0187704680520375	-0.0701557434456791	0.828479090751605	-0.0369415113374552	0.909254464609916
MAN1C1	antiquewhite4	-0.137477689426663	0.670058090837294	0.137477689426663	0.670058090837294	-0.54480072466443	0.0670045046880662	-0.380552842923074	0.22232877615528	-0.0537074204137261	0.868336403110688	-0.218794165970976	0.494481381977351	0.283227208744947	0.372365180260018	0.0363266744324076	0.910759433423102	0.0333222978822166	0.918117193410363	-0.250436459710194	0.432406702404599	-0.337465195286346	0.283383004350975	0.00959194803576132	0.976397710882356	0.28910955894814	0.362079728763153	0.365869209117243	0.242160825553595	0.0875872137013709	0.786642935001295	-0.552002248521745	0.0627672332051092	-0.321596324687789	0.308040251521421	0.429707132056115	0.163269144432379	0.339579525812578	0.280185313346975	-0.037044135234967	0.909003293210692	-0.0224335801953721	0.944829389930704
MAPKAPK2	antiquewhite4	0.111742029513895	0.729536845978785	-0.111742029513895	0.729536845978785	0.519050348331949	0.0837646417381397	0.0495899652523006	0.878361458372183	-0.0633344901715994	0.844968379119937	0.00575683178313369	0.985833422787517	-0.452042441791661	0.140112589441455	0.0721803546776441	0.823596833343749	0.567283765790749	0.0543982460331678	0.365246555856777	0.243024112797394	0.239410293111791	0.453592663408616	-0.459450364698076	0.132928844290024	-0.278959593337545	0.379921277291762	-0.478816605215004	0.115293639401778	-0.169556084323013	0.598319675964585	0.838016418423219	0.000664671868149131	0.280998419670622	0.376301577754847	-0.232286319734234	0.467536966970186	-0.511975511922384	0.0888251704874624	-0.0212230969082505	0.947802638705941	-0.0183194164108505	0.954937228257802
MED26	antiquewhite4	0.152514749523731	0.63607031515814	-0.152514749523731	0.63607031515814	0.410393297233192	0.185134884744698	-0.00849520494908097	0.97909584312925	-0.0116628328727511	0.971303701958492	0.0102311106094033	0.974825389951402	-0.446431213540665	0.145717626515594	-0.0108930562584063	0.973197110109298	0.544185685522346	0.0673752937432051	0.417931705623164	0.1763953444964	0.333751203809503	0.289050018706288	-0.371187566793787	0.234861068206121	-0.218193172478248	0.495697549567948	-0.450369855519954	0.141768522476769	-0.051806768864306	0.872961924831746	0.870330790247466	0.000231308255314798	0.343501600228135	0.274308427841837	-0.470866086247386	0.122334864155136	-0.512652622043836	0.0883321228585515	-0.0176515323399625	0.956578723305308	-0.00607036200942962	0.985061952446165
METRNL	antiquewhite4	-0.343070484476494	0.274950928334153	0.343070484476494	0.274950928334153	0.144022227800703	0.655191405900009	-0.170147178228673	0.597025769036319	-0.180080615315775	0.575444151687299	0.0583196033638938	0.857127965163643	-0.676643740091549	0.0156711013784205	-0.467874688099259	0.125055478753818	0.243383972117325	0.445901488088402	0.0680918989444683	0.833461697903197	0.523571825489218	0.0806351662251664	-0.269909451645786	0.396203959954576	-0.324338568481192	0.30369673861389	-0.130664671496203	0.685650888990051	0.111921196250623	0.729117574537951	0.928252166122023	1.32629647355841e-05	0.728518189736802	0.0072052512144423	-0.361531872786871	0.248212083743774	-0.13076413154914	0.685422428606108	0.468788724335325	0.124220022223785	-0.0267163253293752	0.934315323434593
MGAT5B	antiquewhite4	0.0454684947743752	0.888412743062139	-0.0454684947743752	0.888412743062139	-0.394730603026156	0.204138383868643	-0.0155101823331888	0.961842651075473	0.0303439293997661	0.925417086121049	0.255940244083764	0.422015424360611	0.646471883857563	0.0231109012312441	0.326816355503318	0.299801688786984	-0.48608152611814	0.109098213704386	-0.341315924054558	0.277574677873345	-0.460412764505019	0.132013506505075	-0.066347183837801	0.837678250354834	-0.0723110955020588	0.823281753260654	0.0820605304192498	0.799856395411417	-0.19678180328958	0.539879965581592	-0.646479945916287	0.0231086238061693	-0.267106976689202	0.401316687150135	0.325907869756174	0.301226551810403	0.17489955470965	0.586662001734423	-0.0291749103732978	0.928283789776946	-0.0555916039088856	0.863754696157945
MLF2	antiquewhite4	-0.572039437521831	0.0519616355333234	0.572039437521831	0.0519616355333234	-0.145445066110906	0.651974197357015	-0.316485677022141	0.316226637432374	-0.345806280253175	0.270888350394847	0.0996214873052263	0.758053037206133	-0.643937603829397	0.0238349226901176	-0.610795544628845	0.034883511315082	0.278459902385646	0.380811154750299	-0.0285542179034327	0.929806190738129	0.600561775656891	0.038931424129323	-0.448217115856664	0.143918325886679	-0.275997873479644	0.385211343757133	0.126170780976363	0.69599834416868	0.293982467704007	0.353674039569618	0.856837607179415	0.00037055580432591	0.866128757954731	0.000269303621694823	-0.147446121635712	0.647458780588344	-0.0127148625889247	0.968716261747911	0.607147075686806	0.036290357765072	0.113099756875658	0.726361304897076
MLXIPL	antiquewhite4	-0.0796500389967196	0.80563484249725	0.0796500389967196	0.80563484249725	0.0553279961799869	0.864395473705712	-0.0718258792749265	0.824451224872133	0.0340201250596936	0.916407659382182	0.437698066969352	0.154724043807136	-0.278514944863667	0.380713079364628	-0.275192564335183	0.386656250861535	0.214474016418035	0.503253328291923	0.432577166319666	0.160166483464395	0.728354930378079	0.00722475314919745	-0.493669384589763	0.10286754932839	-0.317536521960015	0.314533658764061	-0.148955821990229	0.644059310292413	0.211959455475258	0.508390642024724	0.811342351543098	0.00135815517555724	0.774958018852419	0.00307138530083924	-0.572166244798736	0.0518977318061583	-0.536718647431936	0.0719903982167299	0.171506113602196	0.594055123034145	0.0498623123039614	0.87769783384089
MMP13	antiquewhite4	-0.0357834328730554	0.912089378744366	0.0357834328730554	0.912089378744366	0.110238531755576	0.733057879316557	0.000687813302407751	0.99830733551881	-0.385904036787905	0.215352487742396	-0.0883014205526026	0.784939064390889	-0.536322411910348	0.0722411993607431	-0.385659834597205	0.215667930138871	0.143061684023239	0.657366361581452	0.0808429801704807	0.802773982016209	0.300994693296239	0.341762142467133	0.0580906729602466	0.857683752671778	-0.0736520832802742	0.820051417472806	-0.174174726958623	0.588238133422114	0.1607775855481	0.617659945891064	0.681982911995784	0.0145658608231774	0.391700825213771	0.207946606027277	-0.518526746320135	0.0841322921275002	-0.0236062154678765	0.941949721155716	0.258330971012411	0.417540386373774	0.0213646068257474	0.947455022836258
MNX1	antiquewhite4	0.234486509209416	0.463209209954282	-0.234486509209416	0.463209209954282	-0.0250977236579581	0.938287914401148	0.538119614017261	0.0711084385387833	0.00304095009070054	0.992516504156817	0.226603128054766	0.478802216661354	0.645193648950841	0.0234740536389481	0.435449610484004	0.157098943610741	-0.506441051657929	0.0929250214222855	-0.13700851827389	0.671128128002727	-0.392452223505584	0.206998146304451	0.147250022860784	0.647900802027299	0.0575034306420587	0.859109705384823	0.0983639359305777	0.761028253667308	-0.101733054870171	0.753064109316359	-0.802009605461644	0.00170024620358475	-0.461393058815602	0.131085372811504	0.158156886069967	0.623477888829463	0.0929318567997365	0.773913622346517	-0.293945492064265	0.353737428359604	0.236240600420688	0.459772431263737
MOB1B	antiquewhite4	0.490421561042756	0.105504624050332	-0.490421561042756	0.105504624050332	-0.0760130769284065	0.814370228574892	0.0471742819705757	0.884250824281781	0.387692152355385	0.213051241319418	-0.203862198788858	0.525088742265642	0.611654059900724	0.034558223491816	0.349870267913419	0.264917655772268	-0.193949933620287	0.545844411905282	0.166560907090414	0.604892492971169	-0.284299360952852	0.370479261134547	0.62268404194841	0.0305697951764846	0.521971484850013	0.0817335591285928	0.175002028811361	0.586439305525794	0.0142576749811484	0.964922261344402	-0.883588892464283	0.000138052457930077	-0.73245499050625	0.00674682789542092	0.0605684340718271	0.85167155159714	0.0654236069651091	0.839911905935784	-0.608096425938783	0.0359204590969035	0.096380788400256	0.765726173990913
MON1B	antiquewhite4	-0.39228205409083	0.207212712924857	0.39228205409083	0.207212712924857	0.126216622041672	0.695892548388544	-0.160899317379908	0.617390187984194	-0.0916636657746401	0.776929563318611	0.0500143773789801	0.877327330260143	-0.7225995626528	0.0079379039171912	-0.521398030920821	0.0821296135280695	0.315202596080223	0.318300560114726	0.0655343155989028	0.83964410140486	0.550807416484459	0.0634570390142483	-0.30365917659536	0.337293238155112	-0.281280839316423	0.375801589832888	-0.0930566277907226	0.773617053260291	0.197276238834741	0.538841413317801	0.928929363335005	1.26634343029857e-05	0.738142037523897	0.00612370818549321	-0.285260527261817	0.368792813789331	-0.103088026012746	0.749867314351399	0.485283802767845	0.10976745366716	-0.0997236540926132	0.75781145451425
MOS	antiquewhite4	0.233039086621664	0.466054164542597	-0.233039086621664	0.466054164542597	-0.222178019819588	0.487658972458595	-0.0371226760492293	0.908811070185424	-0.374877652218551	0.229874059169918	-0.242750608247969	0.447123179379074	0.396711929505046	0.201671204471986	0.262346763037671	0.410076742710166	-0.107634861546788	0.739166552509932	-0.0318990631672639	0.921604807509245	-0.44282716321628	0.149392566895107	0.28845233735204	0.363221403354403	0.351012519091838	0.263253329396255	0.17440843112284	0.587729766049426	-0.196145050049307	0.541218692533412	-0.620741913223752	0.0312467548666592	-0.614689610421909	0.0334254619058236	0.198827866643933	0.535587729587919	0.154882443196218	0.630774960055921	-0.368090866685543	0.23909536337216	-0.175886196153064	0.584519208003537
MRPL55	antiquewhite4	-0.0950889766664274	0.768790286029739	0.0950889766664274	0.768790286029739	0.373914656142552	0.231169359459218	0.0365853151115408	0.910126311878114	-0.0690565820264837	0.831132014552225	-0.11091931013227	0.731462978609236	-0.548302287706973	0.0649203215429713	0.0793871898162334	0.806265491604074	0.325830003318935	0.301348852985326	-0.245611882574623	0.441616819905749	-0.299572649611464	0.344160168325904	-0.452718672448427	0.139446653236307	-0.473120903702072	0.120310012044062	-0.568650957301864	0.053689737668668	-0.286554171886677	0.366529355912146	0.663807030917168	0.0185797553799819	0.146053403260486	0.650600330380547	0.00435372407007964	0.989286027950061	-0.0330017744369202	0.918902517482761	0.324035619388774	0.304174898967144	-0.0560157191584057	0.862723915288596
MSH3	antiquewhite4	0.215858063921561	0.500435561691132	-0.215858063921561	0.500435561691132	-0.352693663211186	0.260814860226407	0.0574363836309418	0.859272534842202	-0.147352098797389	0.647670702128507	-0.156625518227709	0.626886712026793	0.528313658469657	0.0774397398651875	0.0424149316745572	0.895869476731266	-0.283898384010339	0.371183996419326	-0.00444119178081731	0.989070792030637	-0.140665992408923	0.662801527987624	0.580401767358249	0.0478644533444935	0.585889202380871	0.0453028897800331	0.434354340384105	0.158264158410343	0.219595600332698	0.492861693087538	-0.800733749043122	0.00175170822516526	-0.483110619759849	0.111604409951273	0.172669508480166	0.591516458761185	0.290348533415489	0.359932625293987	-0.329177062205018	0.296116871467178	0.112517972834665	0.727721538262731
MSRB3	antiquewhite4	-0.219809324374671	0.492430163571362	0.219809324374671	0.492430163571362	-0.407536700013464	0.188515560394083	-0.274717950305856	0.387509115573459	-0.0980738322684811	0.761715027846878	0.152490856023808	0.63612383334571	0.436772413291117	0.155698962024401	-0.0373131349698325	0.908344954263157	-0.261441734704676	0.411752954495363	-0.0763235827706183	0.813623672281763	0.06749654626077	0.834900073403993	0.010239455936174	0.974804861228496	0.158197474200712	0.623387631511018	0.495882976254634	0.101095650468703	0.0093244792680573	0.977055699285727	-0.534799855001462	0.0732104976674846	-0.0343500501764697	0.915599522999806	0.601897156821076	0.038385146606007	0.124804852202437	0.699153022185941	-0.0328397257134376	0.919299583264672	-0.0552724913227413	0.864530404457692
MTFP1	antiquewhite4	0.0104012999359841	0.974406742923505	-0.0104012999359841	0.974406742923505	0.265121352129473	0.404959214982386	-0.217470483392714	0.497161754493708	-0.0772682629033032	0.811353233973658	0.0433813796681112	0.893508568267601	-0.331449889764636	0.29259341386904	-0.0136051309334581	0.966526884902419	0.653519701381728	0.0211815031439786	0.484464495845011	0.110457628757817	0.421215753199924	0.172670307277333	-0.544495642088773	0.0671882535355641	-0.152663078607459	0.635738113946228	-0.240276084965574	0.451911562382315	-0.0818903156973707	0.800264136535369	0.769888195172371	0.00340171555072011	0.363229379031808	0.245833317457292	-0.121617914683563	0.706530337976387	-0.57133426965036	0.0523180070670484	-0.0632440571280767	0.84518738482837	-0.124592922601998	0.699642876775692
MYLIP	antiquewhite4	0.0373877461976028	0.908162363157485	-0.0373877461976028	0.908162363157485	0.439161783793597	0.153190385969063	0.0469450200691395	0.884810042134295	0.0352750583648899	0.913334151401191	-0.277559540403633	0.382417281069049	-0.643223227270328	0.0240419550618798	-0.183182388526236	0.568769427326999	0.709544961835344	0.00974968924829321	0.384778106571815	0.216809206412374	0.37589432195729	0.228511279166995	-0.127625214909214	0.692644115493438	0.0484680072110178	0.881096072745555	-0.252090831564109	0.429270208457174	0.156933099619195	0.626201495709817	0.797421041320597	0.00189090862219525	0.233954313503193	0.464254310237072	-0.39334099377762	0.205879697070723	-0.28732333662428	0.365187027576583	-0.01021239345137	0.974871432459605	-0.0234422261946386	0.942352395926602
MYLPF	antiquewhite4	-0.0381684703204703	0.906251995094891	0.0381684703204703	0.906251995094891	-0.0383600768601115	0.905783218904185	-0.189845157709386	0.554538208815353	-0.288971090407052	0.362320108352252	0.0961416168006508	0.766293245815591	-0.344703493534479	0.272521776340142	-0.104816689604815	0.745794108191898	0.345500252704356	0.271341066078159	-0.0205589057710718	0.949434319748182	0.018556678098741	0.954354135674377	-0.5649963421666	0.0555982145315889	-0.297380316410042	0.34787476889278	-0.378709675235108	0.224762757066259	-0.00336531452425484	0.99171829634608	0.708331275564098	0.00993252278930753	0.373377796991314	0.231893360725528	-0.12014450829133	0.709948962853723	-0.180599864261184	0.574324612018515	0.280441903850194	0.377287826830268	-0.0509932116232533	0.874942963616347
MYO18B	antiquewhite4	-0.407929552622122	0.188048383534624	0.407929552622122	0.188048383534624	-0.00405006757226646	0.990033254815416	-0.282238925245355	0.374107991914009	0.0792008588205559	0.806712616262664	0.352405595794366	0.261231761761507	-0.497920941048881	0.0994824736729439	-0.320546047502638	0.309712906255244	-0.0384417287413207	0.9055834613582	-0.283441717621368	0.37198745906118	0.183351511512683	0.568406387160523	-0.584687768885315	0.0458552451634934	-0.688984006219087	0.0132050547285699	-0.336769350464144	0.284439913780889	-0.0723622247994446	0.823158540241569	0.796846993823517	0.00191586654419143	0.762744082384327	0.00391218810169023	-0.0296134332470342	0.927208337341857	-0.0552426540303676	0.86460293945202	0.674353637269217	0.0161635981578483	-0.115161237349241	0.721547344774365
NAP1L1	antiquewhite4	0.537454051741503	0.0715265029672727	-0.537454051741503	0.0715265029672727	0.101797371567762	0.752912285457336	0.0961835688454961	0.76619377060343	0.153146035520242	0.634656899733073	-0.238192088339686	0.455963052244135	0.641499959832756	0.0245467411131794	0.573249466708348	0.0513540931061532	-0.118161577296292	0.714557545827011	0.146925122309949	0.648633382075507	-0.50032538169797	0.0976014736336885	0.459678921100564	0.132711092198149	0.41650103008623	0.178033729075177	0.034764233741965	0.914585103354612	-0.295361732146188	0.351313825450915	-0.877092148646662	0.000179078964012944	-0.89213992692319	9.5684043137172e-05	0.332402033916385	0.291124413287238	-0.0238348390178217	0.941388358111055	-0.691973598242791	0.0126535819720043	0.0168349493223113	0.958585893691121
NAPA	antiquewhite4	-0.557937365422528	0.0594176719841544	0.557937365422528	0.0594176719841544	-0.045250954659071	0.888943703298613	-0.289130833646994	0.362042803605432	0.0277184406623822	0.931856480473145	0.0477845440450878	0.882762504067821	-0.749844715465132	0.00497857560352188	-0.477390750206885	0.116536243502449	0.231244564704843	0.469592637453356	-0.320563587353857	0.309684931266547	0.186009179103873	0.562713706910247	-0.47807484719554	0.115938970351295	-0.475485807601202	0.118210090391966	-0.197592784116839	0.53817695854815	0.0695647499914158	0.829905303230755	0.871533306878882	0.000221245593605019	0.695080384373975	0.0120987497979359	-0.0883679403215847	0.784780413349747	0.129267284881363	0.688863242397229	0.724452138517847	0.00770284769875297	-0.323505246394013	0.305013024946953
NCOA4	antiquewhite4	-0.0841505332640685	0.794853662039115	0.0841505332640685	0.794853662039115	-0.29839348353148	0.346155446558105	-0.112692908888563	0.727312455038931	-0.365610963153247	0.242518654450631	-0.103042619449331	0.749974384253322	0.418773363550374	0.175435916576645	0.0726392315725929	0.822491064243024	0.0454891972051258	0.888362215871179	0.084927975726437	0.792994536285683	0.0452807651061868	0.888870941077447	0.050588293702336	0.87592919852299	0.408144160869389	0.187793476538148	0.555202851769866	0.0609450901147628	0.118827662015328	0.713008495734911	-0.563153183757476	0.0565784775714199	-0.237542393464357	0.457229621031404	0.536984887770527	0.0718222150873464	0.0906747221060747	0.779283379516046	-0.243153968159585	0.446344956241205	0.306833680394436	0.332010379093202
NEU4	antiquewhite4	0.243983547045042	0.444746446635192	-0.243983547045042	0.444746446635192	0.453768618525447	0.138416749159364	0.0920184370395892	0.776085579450016	-0.17502613503505	0.586386922787894	-0.1320710045146	0.682422785616904	-0.403862985557519	0.192919082419154	0.028674082150688	0.92951217721014	0.564141220685303	0.0560515143803594	0.37124539579281	0.234782422510805	0.167241107550052	0.60339742841893	-0.230564950125886	0.470935963775493	-0.0356289190617202	0.912467692115157	-0.409505152526626	0.18618190667502	-0.0280411207735711	0.931064850982646	0.664865802207503	0.0183259591321424	0.0945948599914078	0.769963111696916	-0.195262241842639	0.543077033798499	-0.387091139680477	0.213823054478529	-0.127509490754397	0.692910814997084	0.0614522026900137	0.849528854610836
NFKB2	antiquewhite4	0.0148720893201596	0.963411508865903	-0.0148720893201596	0.963411508865903	0.176514211821957	0.583156876693897	-0.0840289569350848	0.795144480679055	0.0463030853952803	0.886376111404972	0.450770625502962	0.141370599006798	-0.199919519866823	0.533303589953738	-0.124909020017546	0.698912287028331	0.101444751649196	0.75374476693021	0.330813281125194	0.293577923121272	0.548055951449564	0.0650654588150462	-0.456365931229218	0.135890190568438	-0.430691575011332	0.162200657384235	-0.338669673871788	0.28155882888949	-0.02900875628777	0.928691302101772	0.808701874154033	0.00144901281330015	0.687768490561654	0.013434279777784	-0.433268174058145	0.159425098651331	-0.541493854207879	0.0690147798369674	0.180276172074073	0.575022414898875	-0.0198477194177957	0.951181648850329
NFKBIA	antiquewhite4	-0.0490214464830283	0.879746991877453	0.0490214464830283	0.879746991877453	0.339323696002288	0.280571127715102	-0.116277418263411	0.718944697193315	0.0931825600255179	0.773317752180826	-0.178052124743363	0.579826009516561	-0.666122534381976	0.0180280168741466	-0.17829939410675	0.579291165664555	0.490670246523613	0.105301129548036	0.0535332525814711	0.868760111147617	0.133416730228914	0.679338367156971	-0.235049196270243	0.46210543238826	-0.236917526835284	0.458449352127062	-0.448678377203753	0.143455938850026	-0.0140979304474328	0.965315066664394	0.86946877383434	0.000238738606662508	0.3293228867339	0.295890093635078	-0.293103725670507	0.355182132955958	-0.143634449532951	0.656069155893765	0.26375875668221	0.407468399656358	-0.11514821830157	0.721577717912145
NFKBID	antiquewhite4	-0.0713107610127149	0.82569312525282	0.0713107610127149	0.82569312525282	0.07855174743206	0.808270654784101	-0.128016656999377	0.691742230159359	0.0111793350267282	0.972492939141977	0.369394045555889	0.237307979326299	-0.337111250779524	0.283920326310176	-0.290285173291196	0.360042263028009	0.238455560287355	0.455449891578866	0.385992220978079	0.215238646544389	0.681818255497728	0.0145990603782362	-0.450485026994337	0.141654095163572	-0.319073627944979	0.312066323227972	-0.209983620155665	0.512443462101416	0.168516816984933	0.600597225521907	0.880086314823907	0.000159133576838744	0.764440100698509	0.00378606952028567	-0.550769785059554	0.0634788494690353	-0.497059361570759	0.100162350564325	0.213173434370543	0.505907569441404	-0.00104836613313769	0.99742004024998
NFKBIE	antiquewhite4	-0.00424083750010115	0.989563814222143	0.00424083750010115	0.989563814222143	0.323922769253279	0.304353123530462	-0.125779041767141	0.69690263485465	0.0661047727242757	0.838264411856211	-0.0216186994120647	0.946830871368527	-0.591239607383609	0.0429000333695476	-0.239184753513983	0.454031078029142	0.365154560352261	0.243151815227918	0.224458628519773	0.48308513235068	0.374420744451668	0.23048809187046	-0.183903870075828	0.567221341271759	-0.25676920547827	0.420461080044396	-0.392468876306832	0.206977156063806	0.0169944066593865	0.958193928050425	0.9099275675561	4.00748844281279e-05	0.479773227243847	0.114464881985752	-0.488640235381177	0.106969903139157	-0.2922853651945	0.356589660421848	0.21484120571926	0.502505086005812	-0.0681408586391391	0.8333434317971
NFKBIZ	antiquewhite4	-0.178206731395486	0.579491572380858	0.178206731395486	0.579491572380858	0.343289063069242	0.274625068483726	-0.0451571110785504	0.889172764620863	-0.0650879426802724	0.840723974042551	-0.201025348276002	0.530994022109295	-0.744278511227108	0.00550099385501951	-0.316444950531675	0.316292351369211	0.557530142131802	0.0596434290520616	0.149095183834777	0.643745816230253	0.353660141045938	0.25941896492804	-0.206202749569451	0.520237973211298	-0.132585401200797	0.681243253054828	-0.247123329433338	0.438721369746843	0.105996494299216	0.743017583825278	0.907360937095821	4.59154819379666e-05	0.428454078102902	0.164635603232378	-0.290873235177564	0.359025363831617	-0.141377793543277	0.661185073490795	0.271122853932289	0.394000583242735	-0.100854034339039	0.755139898842155
NINJ1	antiquewhite4	-0.10111032312168	0.754534523770162	0.10111032312168	0.754534523770162	0.0887825167407658	0.783791809589868	-0.207345508801027	0.517876697916328	0.0815438932668515	0.801094115985362	0.308354421550332	0.329495653207769	-0.376408262329168	0.22782421837347	-0.272918886031388	0.390750705084964	0.31746575799758	0.31464750651277	0.348332454150346	0.267167933064825	0.635613596367997	0.0263290398289838	-0.487864293503723	0.107612383419653	-0.330108045070015	0.294670740558044	-0.236552134724616	0.459163302266903	0.140959475108879	0.662134887254054	0.909900773702625	4.01326696929362e-05	0.748708084999381	0.00508207488427308	-0.473364982351429	0.120092156151208	-0.476726484303496	0.117118139774347	0.239513148972171	0.453392793962061	-0.011335989488392	0.972107617702571
NIPAL4	antiquewhite4	-0.211524219138546	0.509282180372176	0.211524219138546	0.509282180372176	0.0842234239747519	0.79467931411823	-0.373842168694724	0.231267036232098	-0.0550634503253075	0.865038607048927	-0.168633433667572	0.600341496586784	-0.588358010343765	0.0441826422046288	-0.258295929735744	0.417605807418169	0.740595938732059	0.00586864904065451	0.245295327853258	0.442224399780591	0.350769829561595	0.263606433802878	-0.473250899925107	0.120193949765685	-0.078081415366632	0.809399975703522	-0.134544478810542	0.676757024327055	0.0969938379536099	0.76427312642983	0.824065002831881	0.000980002745954508	0.407936073065231	0.188040635538627	-0.0904289869743269	0.779868526371147	-0.258406653704004	0.417399106311941	0.17630834327117	0.583603322623286	-0.197523074177636	0.538323255800665
NKAPL	antiquewhite4	-0.299689628170925	0.343962564840306	0.299689628170925	0.343962564840306	0.132918724707022	0.680479278208192	0.095449256162845	0.767935413930751	0.139825233919167	0.664712538146758	-0.0146274261280075	0.96401308588828	-0.602245362849967	0.0382436045555838	-0.166870099809655	0.604212721532069	0.259790055225778	0.414820829592103	-0.350555584123604	0.263918381070533	-0.148018541609305	0.646169100964075	-0.452146306725963	0.140010172466031	-0.413180268735305	0.181873147452493	-0.368940056757025	0.237929748164745	0.0530678056973458	0.869892585636489	0.623489024077944	0.0302923222778977	0.329884626587677	0.295017421660131	-0.113912905754974	0.724461347431722	0.141639025513998	0.660592165171094	0.506918429597047	0.0925664608138322	-0.139467359212419	0.665526529959605
NOP2	antiquewhite4	-0.016330407167227	0.959826175121071	0.016330407167227	0.959826175121071	0.238898501754535	0.454587796883053	-0.0688029477651157	0.831744414221678	0.0756110142730715	0.815337127602777	0.340109785552083	0.279386598797925	-0.370235209950415	0.23615849797314	-0.0586520970890818	0.856320857159173	0.351377191826139	0.262723259737809	0.253304278239573	0.426976745776604	0.337258864220362	0.283696164456709	-0.688570589632447	0.0132826907539875	-0.486656107307296	0.108617856936945	-0.466937414996155	0.125915982928596	-0.0509757065354548	0.874985596366769	0.886371182003228	0.000122919296505738	0.583514656324178	0.046399150385557	-0.291723424179546	0.357557870290532	-0.516808258129902	0.0853466326002542	0.19697381891838	0.539476540476297	-0.0660360002757677	0.838430720634984
NR1H2	antiquewhite4	-0.162531309806093	0.613777891583735	0.162531309806093	0.613777891583735	0.104908082099663	0.745578927600102	-0.151843550540346	0.637574316540556	-0.0691621366550057	0.83087717839607	0.238623531585988	0.455122878903358	-0.483981234689813	0.110866067867778	-0.402304770051573	0.194805839324337	0.235436942919791	0.461345540143624	0.298731272342069	0.345583239349794	0.670685952420791	0.0169759271176435	-0.328224106672178	0.297601257161616	-0.282217337380743	0.374146108781815	-0.14961451272581	0.642578057060592	0.192231105154491	0.549477915816397	0.891912674473999	9.66581140527357e-05	0.75821981435755	0.00426421756567738	-0.492880534481241	0.103503969269064	-0.355187739497486	0.257221520535066	0.29437038181014	0.353009386944841	0.0270878648227394	0.93340363203381
NR4A3	antiquewhite4	0.305676150487298	0.333931453342379	-0.305676150487298	0.333931453342379	0.48020339650485	0.114093495968423	-0.034575984874262	0.915046148633513	0.0556553103687211	0.863599849816376	0.0715660984265	0.825077485392454	-0.2759135158754	0.385362570210663	0.173968841642704	0.588686129042166	0.484921498181554	0.110072301389544	0.439743725850153	0.1525833437369	0.203426094255323	0.525994709108409	-0.390832238222123	0.209046280104393	-0.266295005152391	0.402804204938249	-0.585710314169027	0.0453848337694092	-0.231919442938587	0.46826043752427	0.782449990156598	0.0026286177660061	0.217590962796673	0.496917522651106	-0.329746934678897	0.295231194104278	-0.611803158984867	0.0345019524704748	-0.131572972777846	0.683565414523361	-0.0581339953404354	0.857578571879007
NUTF2|LOC128322	antiquewhite4	0.564236351633199	0.0560009583824236	-0.564236351633199	0.0560009583824236	0.0911977248590835	0.778038350762313	0.28872659797845	0.362744749055962	-0.0760067762523199	0.814385378904145	-0.115303562390255	0.721215327825911	0.713048810074219	0.00923591575945145	0.50187438335049	0.0964024003596364	-0.0996583096359646	0.757965965153907	0.389255762984357	0.211051195219633	-0.157254501514122	0.62548578047277	0.446146266209416	0.146006042035457	0.518625235783978	0.0840630536583423	0.200973891462825	0.531101397039202	-0.0777902273874174	0.810099318706319	-0.810413496955154	0.00138960206924784	-0.712687123850322	0.00928799383002634	0.0756787484241279	0.815174220756221	-0.178055944859297	0.579817745121998	-0.769388286933346	0.00343569145980874	0.327923848585331	0.298069822549721
NXF2|NXF2B|NXF5|NXF4	antiquewhite4	0.0776652122352372	0.810399605388718	-0.0776652122352372	0.810399605388718	0.201793634595756	0.529391941259328	-0.135394179452029	0.674814220444252	0.0189957995400958	0.953275008436722	0.0732356080680909	0.821054401506741	-0.434887606306724	0.157696153730207	-0.277544877961136	0.382443465757123	0.438606868920835	0.153770669306865	0.488951533298483	0.106712866626515	0.642920617049508	0.0241300464389892	-0.215104437482444	0.501968988369325	-0.0876701049723182	0.786445138551453	-0.212120250515222	0.508061443530717	0.244361155527892	0.444019745907403	0.844977875356298	0.000540232164036041	0.552546767236894	0.0624546001551214	-0.602072561988376	0.038313799726173	-0.45567701129996	0.136557408227553	0.051726829178369	0.873156551110998	0.17631439350499	0.583590200195003
NXT1	antiquewhite4	0.106440925597658	0.741972396274911	-0.106440925597658	0.741972396274911	0.31245242788166	0.322770956502549	-0.0946794735367146	0.769762243175454	0.0357686573892037	0.91212555448351	-0.054014382021338	0.867589717538185	-0.420887952249734	0.173039887882565	-0.121928035712831	0.705811420785129	0.679093013083347	0.0151566914204265	0.589347044945926	0.0437394037834695	0.567012832699163	0.054539421607001	-0.294334759264927	0.353070394967305	0.000874639932672686	0.997847567986155	-0.215389558629579	0.501388598029094	0.139248317595314	0.666024907271994	0.814473115862303	0.00125617357440672	0.374669402819885	0.230153801646533	-0.482948093634147	0.111742603029527	-0.540888950065549	0.0693869484596675	-0.108448498857196	0.73725610996455	0.0225304016669378	0.94459159970405
OAS3	antiquewhite4	0.197900439913734	0.537531495002163	-0.197900439913734	0.537531495002163	-0.251845961870823	0.429733750218806	0.116585074792611	0.718227801393639	0.332163157129461	0.291492568313931	-0.169509652802866	0.598421360054758	0.364915527649108	0.243483810682984	0.110319070388354	0.732869145909184	-0.349488755717322	0.265474894604858	-0.205726676217193	0.521223054444123	-0.408635649375269	0.187210504296632	0.55644284144552	0.06024912953742	0.359233727974304	0.251454008627104	0.192393266233408	0.549134688962686	0.123179648789021	0.702912201292883	-0.791367206948358	0.00216701582898207	-0.562898232535223	0.0567150131204006	0.000823599785657003	0.997973174235591	0.385821587207999	0.215458958803036	-0.228415410853812	0.475196443148708	-0.102849427252017	0.750429981930218
OOEP	antiquewhite4	0.100043450501207	0.757055395365222	-0.100043450501207	0.757055395365222	0.280318372902635	0.377506927969622	0.17956546444064	0.576555711269507	0.362725940274288	0.246537395547871	0.0384438366702173	0.905578304474246	-0.456479847538156	0.135780066786809	-0.270799324369734	0.394587459309068	0.401091125851306	0.196283217665926	0.386985741593118	0.213958579742379	0.504081339543141	0.0947111475159118	-0.0633362330119113	0.844964158505242	0.0190608228408391	0.953115221787449	-0.225567139777058	0.480869074364663	0.379442041121177	0.223793730914766	0.653250650460376	0.0212529231397396	0.364220184224413	0.24445110179692	-0.592844932419796	0.042197051874718	-0.29275929402305	0.35577417375858	0.0183345422950785	0.954900054387619	-0.0631058683236977	0.845522062207487
OR1K1	antiquewhite4	-0.210298054789186	0.511797550242631	0.210298054789186	0.511797550242631	0.06099560158604	0.850635768146701	0.0414538515606203	0.898218041480964	0.142218726590701	0.659277079587136	0.209675156983441	0.513077454289126	-0.503099917492068	0.0954607567325752	-0.458030381473577	0.134286903066651	0.0742091259061488	0.81871029644027	0.0724439612502412	0.822961576739391	0.565343526038266	0.0554149052644685	-0.154280175312397	0.632120435309134	-0.263836180373507	0.407325617608339	-0.135891398649982	0.673678193926953	0.361706838678063	0.247966275929418	0.77296025452743	0.00319849496952849	0.734988398815098	0.00646363750267506	-0.635130523442836	0.0264793469392132	-0.103529400796536	0.748826752102273	0.435242404538147	0.157318961926701	0.128656755057799	0.690268232011198
OR2M2	antiquewhite4	0.0495544203964466	0.878448075373112	-0.0495544203964466	0.878448075373112	-0.00474225989093371	0.988329944734012	0.234295414557482	0.463584345530719	0.262064484895896	0.410599186573634	-0.0144832323387891	0.964367637172226	0.357998826439312	0.253206241710068	0.236913741172666	0.458456746358325	-0.626192211716592	0.0293738035276719	-0.383313483684052	0.218713009175675	-0.436909418376098	0.155554419247414	0.478851382267042	0.115263441597084	-0.0276292739663234	0.932075242704059	0.0710494071442377	0.826323364640186	-0.214299420354933	0.503609285941776	-0.679463306159099	0.0150800169071437	-0.390015021586996	0.210084140273749	0.0471348836701627	0.884346921554047	0.360925063087721	0.249065693550021	-0.031014543830971	0.923772950701483	0.0543296949602942	0.866822820733464
OR52N4	antiquewhite4	-0.0136761180798216	0.966352319955517	0.0136761180798216	0.966352319955517	-0.0446690086641158	0.89036429127315	-0.110789533241965	0.731766939724907	0.108260979129781	0.737696290764437	0.144201796547453	0.654785081186539	-0.390645932500104	0.209282612192235	-0.200194298163772	0.532729305927141	0.440931930842617	0.151348666758541	0.210206640353048	0.511985297014044	0.241348662688035	0.449833061600767	-0.501402982109992	0.0967662571117843	-0.176750468288572	0.582644696682976	-0.292530198097042	0.356168254328569	0.20046451633214	0.532164809226066	0.692994112724133	0.012469296588592	0.396590394963157	0.201822013042411	-0.413303000784115	0.181730336530678	-0.294884878595773	0.352128872482171	0.144419636028049	0.654292273578973	-0.316010349885312	0.316994066952251
OSM	antiquewhite4	-0.579653742199602	0.0482213629710594	0.579653742199602	0.0482213629710594	0.0645289729654208	0.842076597978274	-0.284924703966206	0.36938158726838	-0.218997306378321	0.494070611555406	-0.161005232308753	0.617155515653843	-0.816182419752396	0.00120304107916642	-0.488999713194499	0.106673121556823	0.252962682150246	0.427621768126	-0.388999569257572	0.211378113756183	0.141168572206567	0.661660064187726	-0.302428296052648	0.339353746936003	-0.37955164253753	0.223648928575491	-0.129076176260278	0.68930293678398	0.0357449479098002	0.912183604201485	0.832694246560376	0.00077392532827637	0.605844422190469	0.036802330104913	0.0847504211152322	0.793419042108876	0.261890728731377	0.410920941759451	0.737117133528601	0.00623266993815559	-0.0417185185683092	0.897571206518313
OTUD1	antiquewhite4	0.113236039509657	0.726042775575647	-0.113236039509657	0.726042775575647	0.368619759482759	0.2383689979616	0.188094179348966	0.558263948379106	0.064027578405786	0.843290232174442	-0.165307785710163	0.60765047139472	-0.548391067438304	0.0648680689223397	-0.200674844897468	0.531725600676079	0.61332275067965	0.033932181683811	0.444109506592137	0.148078269585153	0.453903758606356	0.138284547062651	-0.090422045587032	0.779885056793781	0.0872567183075465	0.78743168329002	-0.220028697620368	0.491987404963418	0.307587801637405	0.330762051016531	0.737830283851147	0.00615669911356366	0.272167076871216	0.392109416876941	-0.617671030557122	0.0323390424892548	-0.314979673407474	0.31866164505343	-0.0495587569188354	0.878437507911669	0.0842993243082233	0.794497776619825
P4HB	antiquewhite4	-0.117574473934051	0.715923737074155	0.117574473934051	0.715923737074155	0.0397750723878171	0.902322216297739	-0.153861966110388	0.633055323931312	0.0389249474388001	0.90440139238035	0.344126620438801	0.273378479189359	-0.342950580540595	0.275129776844139	-0.329862778443807	0.295051336000013	0.288294635715582	0.363495631722823	0.404458681242017	0.192200777801112	0.745017391661217	0.00542936887684621	-0.454423042468907	0.137777312442189	-0.266298150470196	0.40279843741931	-0.124202547049941	0.700545466799433	0.255420125587632	0.422992115719228	0.857806392880314	0.000358798353062263	0.790185146542016	0.00222434225801493	-0.531446855865133	0.0753764762787365	-0.478134265880386	0.115887188417694	0.217130415693206	0.497851418280485	0.091412644194899	0.777526865479516
PAGE4	antiquewhite4	0.326646405023932	0.300067950348114	-0.326646405023932	0.300067950348114	0.488549462605266	0.107044931013415	0.321983727222123	0.307424550880738	-0.0427943950791096	0.894942402849823	0.0377394778586887	0.907301648701739	-0.294494583799178	0.352796719477436	0.231300129653051	0.469482886571955	0.258539629958201	0.417150931314322	0.0940649557669177	0.771221373771584	-0.180226795114349	0.57512888942283	-0.283346651530932	0.372154832985417	-0.32038248254571	0.309973849859776	-0.70476558168639	0.0104844517372022	-0.227621638663944	0.476774212761598	0.614381090929471	0.0335393587539999	0.0299704275859625	0.926332911500333	-0.374373704261015	0.230551364138553	-0.310046189578144	0.326710339164316	-0.00851385112546023	0.979049969328629	-0.0602942445081553	0.852336512023786
PATE2	antiquewhite4	0.019234755509974	0.952687811757512	-0.019234755509974	0.952687811757512	-0.486867415425102	0.108441554495034	0.153745520814531	0.633315720168781	0.275634815654105	0.385862408079732	0.43566964805048	0.156865514701276	0.549087050451168	0.0644594453961729	0.0865270343370747	0.789173768979825	-0.352997692535275	0.260375277605647	-0.124919589174154	0.69888786279088	-0.13007631483685	0.687002841789607	-0.179029719259702	0.577712609883635	0.0551511907224105	0.864825294374372	0.209464480301157	0.513510660700712	0.25336636866727	0.426859554096986	-0.580479920731188	0.0478272712282411	-0.0810935617718385	0.802173329136614	0.15610187150954	0.628053891851337	0.0784155644569631	0.808597611181935	-0.063814818638429	0.843805315599196	-0.122691292017488	0.70404299441247
PCDHA8	antiquewhite4	0.325351125983114	0.302101613835697	-0.325351125983114	0.302101613835697	0.0159479310004413	0.960766444720123	-0.327687204927861	0.298439406487285	0.505582649084802	0.0935721214631109	-0.392838692289746	0.206511350966388	0.354221973879766	0.258609505111286	0.300426276840419	0.342719596287467	-0.0536983671760643	0.86835842665663	0.0792799084802693	0.806522920167219	-0.302219453227401	0.339704023915863	0.601333665638842	0.038614989434088	0.364947101135197	0.243439942554668	0.0781801856886444	0.809162789138345	-0.22235167277572	0.487310016221949	-0.618918312780526	0.0318921432528902	-0.635429136196782	0.0263863611780224	0.134534794292161	0.676779178015068	0.0865179053580147	0.789195569613618	-0.444649291635897	0.147527258980023	-0.0549475723754486	0.865320339842325
PCDHGC3	antiquewhite4	-0.323179511424699	0.30552840755231	0.323179511424699	0.30552840755231	0.00595945921816832	0.985334837788305	-0.182984512453023	0.569194307198672	0.132675543540324	0.681036620370608	0.201017067650308	0.531011300665495	-0.514177070060941	0.087228854648194	-0.318158200367984	0.313534457334341	-0.125757239299532	0.696952974316327	-0.375675833476566	0.228803740256491	0.0768600275228007	0.812334221643951	-0.290434166659132	0.35978447437351	-0.594424496810917	0.041513359541847	-0.385296816743305	0.216137366077923	-0.0517130187735134	0.873190175461422	0.757465188248152	0.00432519165413183	0.648628963581443	0.0225073509196024	-0.315221848514513	0.318269386039456	0.0988963211853566	0.759768328552047	0.68796441425665	0.0133971346623613	-0.152265229168577	0.636629285509852
PCGF5	antiquewhite4	0.144724184184595	0.65360352152146	-0.144724184184595	0.65360352152146	-0.0262805349162865	0.935384767344443	0.0538439785919169	0.868004212462578	-0.0764227045662075	0.813385381431929	-0.193554159826911	0.546680166200072	0.472276958313648	0.121065287755072	0.448451358935344	0.143683391454535	0.0129307887182717	0.96818523044982	-0.0511375923101134	0.874591343452386	-0.517354345944648	0.0849594688864052	0.0831165552762127	0.79732776758009	0.286863516902492	0.365989183747439	0.172123711690131	0.592706929663348	-0.31572028057187	0.31746289605355	-0.748616434025901	0.00509049062328305	-0.716037968600864	0.00881381340811946	0.689239086237322	0.0131573206221566	0.0906315009519621	0.779386290529372	-0.431469460182762	0.161359503181551	-0.246846041056014	0.439251877771942
PDCD10	antiquewhite4	0.303582599622687	0.337421231374502	-0.303582599622687	0.337421231374502	-0.154313266989186	0.632046481378179	0.220091610937329	0.491860460847646	0.0360333091887621	0.911477614222651	0.107088707983912	0.740449696354804	0.640442304758501	0.0248603344011527	0.241823524809946	0.44891430472912	-0.0497130860934019	0.878061442488217	0.382927503970211	0.219216401396611	0.0871609270285315	0.787660329581567	0.163903105779876	0.610747602163003	0.488323415721296	0.107231921149998	0.395563267600983	0.203099301381608	0.212619394135662	0.507040137391511	-0.739542843509913	0.00597710824579542	-0.414530642995777	0.180305697194355	0.210706118046752	0.510959839327956	-0.167081169690417	0.603748842422487	-0.593139991352492	0.042068737861309	0.191615912618937	0.550780827652496
PDZD2	antiquewhite4	0.232764107619818	0.466595564332068	-0.232764107619818	0.466595564332068	0.136270607777836	0.672812212385623	0.25269693694193	0.428123893860819	0.286873061030954	0.365972524619944	0.0146609507683683	0.963930654591909	0.570011648239648	0.052991034685365	0.526758761979937	0.0784778486763014	-0.538500809991951	0.0708697532239272	-0.269875061903731	0.396266498074412	-0.605838276537802	0.0368047576281282	0.346185927721831	0.270327331302075	-0.019465461230883	0.9521209092566	-0.0319916506594705	0.921377884152807	-0.423611898868855	0.169983817932456	-0.852185569800471	0.000431250745368549	-0.638185742832252	0.0255390962259047	0.386173403650274	0.215004863436677	0.180589437323868	0.574347084745226	-0.285271885681364	0.368772908517546	0.0455817990998892	0.888136212607912
PFKFB3	antiquewhite4	-0.190325481400347	0.553517964835199	0.190325481400347	0.553517964835199	-0.11925965536616	0.712004381121161	-0.217549384439673	0.497001802840129	-0.0453636905874648	0.888668538252691	0.360647349751634	0.249456931941008	-0.412267830826898	0.182937050755358	-0.437855580891918	0.154558535260595	0.203164981061795	0.526537468836409	0.221284688562246	0.489455914403572	0.6320067399086	0.0274663278872366	-0.478565231078284	0.115512069243687	-0.32056334209642	0.309685322427474	-0.161386489280264	0.616311048940277	0.278624887022338	0.380517222064318	0.902795813867381	5.79409417065308e-05	0.840759851321808	0.000613238136473843	-0.535873015108382	0.0725263747500428	-0.329535389192551	0.295559797092469	0.383520080673015	0.218443853507061	-0.0781263530620972	0.809292060716153
PHLDA2	antiquewhite4	-0.564229639485494	0.0560045244143875	0.564229639485494	0.0560045244143875	-0.138516493908122	0.667690897166386	-0.43953078113679	0.152805294568555	-0.33839293315729	0.281977357309207	-0.155890526708328	0.628525189618292	-0.795479810501539	0.00197632350275894	-0.595769378063373	0.0409374715492425	0.399158950038746	0.198649450888793	-0.187747600313295	0.559002611289513	0.322205274459434	0.307072752737142	-0.364863834983259	0.243555642423719	-0.230206298217366	0.471645592841574	0.0128973261872524	0.968267524726509	0.186187776262933	0.56233198634009	0.871685458215131	0.000219997145167446	0.668859713470448	0.0173913996744093	-0.0574644614173152	0.859204344900042	0.154274917780339	0.632132185230181	0.642272627121252	0.0243194671603013	-0.114112551230578	0.723995084817731
PIDD	antiquewhite4	-0.198259362622337	0.536778886656059	0.198259362622337	0.536778886656059	0.203792952641541	0.525232549877635	-0.111033135793706	0.731196407347401	-0.178306595781028	0.579275591355038	0.0574844633263775	0.85915576863832	-0.574588109427444	0.0506878007459989	-0.398535655693916	0.199416484188742	0.40273196002403	0.194287452315791	0.337701628124271	0.283024399077351	0.673446508874622	0.0163617924467409	-0.274104860684292	0.388612241029433	-0.162592625962931	0.613642325616495	-0.0741304210340888	0.818899757225241	0.195819601716294	0.541903461472778	0.891144310347713	0.000100009243349802	0.664105476459595	0.0185079566677795	-0.400445388587248	0.19707207933563	-0.319411805336946	0.311524929580583	0.237684035636934	0.456953350633452	0.0755034270386193	0.815595898568042
PIGA	antiquewhite4	0.258805309652139	0.416655309529589	-0.258805309652139	0.416655309529589	0.404009485862538	0.192742275388033	0.0325263292321521	0.920067542336522	0.0245641307823416	0.939597817394835	0.0407570772185078	0.899921199497813	-0.267425082958774	0.400734678709656	0.0618832040419985	0.84848422995292	0.659461439693234	0.019648452637347	0.683747539247212	0.0142135467772807	0.481121832358719	0.113303231721812	-0.366927650436872	0.240697497315804	-0.0223550418523722	0.945022280455783	-0.31043741049145	0.326068071691337	0.0177724044209759	0.956281637761818	0.72219590636431	0.00798982435991642	0.244177547297366	0.444373025444585	-0.429523142224968	0.163469334683735	-0.685241840171995	0.0139201559468636	-0.276142003255146	0.384953035286085	-0.041954194066445	0.896995273739447
PIM3	antiquewhite4	0.124192374442542	0.700568991714706	-0.124192374442542	0.700568991714706	0.38149699187867	0.221088153156614	-0.0020360151760279	0.994989521596428	-0.0162045802763292	0.960135499589215	0.0559989119895647	0.862764760144578	-0.484124836318026	0.11074459539159	-0.132404761466703	0.681657392832932	0.434828902438508	0.157758618171619	0.403778153217103	0.193021509876328	0.43613984884772	0.156367437957752	-0.281596634966392	0.375242922448956	-0.220637122819236	0.490760367441833	-0.402222964813204	0.194905205530889	0.0455929017163093	0.888109116185821	0.883636621716974	0.000137781143268564	0.443380949606452	0.148824067906932	-0.536235347280838	0.0722963880511536	-0.465857524481361	0.126912211025829	0.0494059614834176	0.878809858683548	0.0856613301525548	0.791241746025623
PITP	antiquewhite4	-0.536038940267832	0.0724209931859937	0.536038940267832	0.0724209931859937	-0.27997372457053	0.378118563079958	-0.268204415236391	0.399310612107347	-0.171948508192858	0.593089272454281	0.295212263273693	0.351569192291428	-0.567244389453385	0.0544187480418826	-0.631957324153165	0.027482151425754	0.146276570175546	0.650096580707454	-0.0836335191759832	0.796090559399108	0.577268298675956	0.0493720537331302	-0.529272632587407	0.0768041908933457	-0.362446644045829	0.246928513105227	0.0410342826559638	0.899243566523697	0.374788226967222	0.229994159670638	0.858374386308487	0.000352041238769843	0.948754064418015	2.55322124346807e-06	-0.297866699620219	0.347048818749946	-0.020613171667992	0.949301001001181	0.67295644165995	0.0164696051140495	-0.0378999395435891	0.906909016955529
PLA1A	antiquewhite4	-0.477876142483381	0.116112247483378	0.477876142483381	0.116112247483378	-0.202628801901008	0.527652744187831	-0.43995538379893	0.152362938261969	-0.242352184986497	0.447892514181561	0.187664111587232	0.559180610181146	-0.422399672677223	0.171339621660808	-0.315755512882891	0.317405930909238	0.38900134097336	0.211375851885672	-0.0500443043287054	0.877254416491783	0.297868113041115	0.347046420083107	-0.774549041590277	0.00309708833538496	-0.366856056717622	0.240796312511788	-0.0404302780592031	0.900720143858096	0.0289874614888627	0.928743531225161	0.741223473498139	0.00580472727938132	0.66099138080555	0.0192672066945831	0.189426646266923	0.555427788624823	-0.152813794718492	0.63540062979901	0.473643586931577	0.119843800627537	-0.232220255783294	0.467667204733848
PLAU	antiquewhite4	-0.134880841538346	0.675987728397109	0.134880841538346	0.675987728397109	0.0580021196102435	0.857898754659758	-0.0989437673451516	0.759656070023043	-0.0571664260619069	0.859928200986181	0.424337497425894	0.169175518348967	-0.358930018710489	0.251884288786198	-0.278179402090833	0.381311156217578	0.21511493686214	0.50194761061732	0.255122327177567	0.423551829218691	0.568949391562869	0.0535359455353344	-0.584234506695272	0.0460648605336547	-0.416661899180114	0.177849031875298	-0.274170293890178	0.388494431252003	0.113543667957528	0.725323911317965	0.914638539753927	3.08851162557064e-05	0.785603216286802	0.00245757919358512	-0.406244076063906	0.190057806693314	-0.445418846342404	0.146743977656425	0.314590633849105	0.319292341757979	-0.0991804039384302	0.759096246889103
PLAUR	antiquewhite4	-0.537636408917016	0.0714117901081215	0.537636408917016	0.0714117901081215	-0.0688942491886509	0.831523957113926	-0.223448798234546	0.485107962169107	-0.158483964863653	0.622750686989959	0.14275102923999	0.658070299413093	-0.711776610091352	0.00942006543552893	-0.554889546633079	0.0611218163401899	0.117019306915542	0.717216316344257	-0.276947104424994	0.383511776192238	0.340359678886713	0.279010643226812	-0.434591895343201	0.158010967937343	-0.474607997495788	0.118986706865029	-0.143229316932865	0.656986614683143	0.173418962911162	0.589883284895569	0.911310821216999	3.71793972333237e-05	0.833130973301273	0.000764470508790865	-0.189558327513179	0.555147826356779	0.107037035693624	0.740571127743988	0.760917007364261	0.00405158918943027	-0.0520400526679118	0.872393994142784
PLEK	antiquewhite4	-0.554021980297866	0.0616130411887669	0.554021980297866	0.0616130411887669	-0.228623733760023	0.474782762148226	-0.274498816911724	0.387903215502311	0.0342784183581508	0.915774975630634	0.129125902390561	0.689188520572072	-0.613684507790194	0.0337975401013942	-0.620555890142856	0.0313121564977453	0.27038381761217	0.39534183146786	-0.129860579778833	0.687498778871963	0.526236662611979	0.0788285414202936	-0.433103805368596	0.159601252526058	-0.24940524150324	0.434367394878233	0.071673428815103	0.824818729833509	0.448564415361554	0.143570089730427	0.795435801382555	0.00197829354582601	0.844601703467359	0.00054645454529718	-0.203832874279971	0.52514964015742	0.0827287517060404	0.798256148024661	0.661689697623613	0.019095003562499	0.0264602661742176	0.934943688992613
PLEKHG2	antiquewhite4	-0.423499876332774	0.170108824521164	0.423499876332774	0.170108824521164	0.127972824610744	0.69184320203832	-0.098787968036828	0.760024710144481	-0.188802000649037	0.556756611801933	0.0940324217335988	0.771298642634738	-0.677902109479016	0.0154052328004134	-0.330921070804466	0.293411096268378	0.371556957864561	0.234358977039755	-0.111067597774439	0.73111570532322	0.276927354109009	0.383547099131354	-0.612042081494347	0.034411918218098	-0.453794859010862	0.138391072758473	-0.240022485547534	0.452403667413259	0.0576634003276729	0.858721225550684	0.938293564062673	6.34901094405092e-06	0.680223993835155	0.0149234025615408	-0.0987242605811244	0.760175462945181	-0.0886981938001407	0.783992863332228	0.55741722188014	0.0597061354291761	-0.0410041527555811	0.899317216546176
PLEKHM2	antiquewhite4	0.00506120965720801	0.987545104754128	-0.00506120965720801	0.987545104754128	0.213923346858474	0.50437638493616	-0.0173460328919587	0.957329617907371	-0.0709150354555547	0.826647430666072	0.415821709062128	0.178814993309661	-0.305195076578105	0.334731626990492	-0.152226830599999	0.636715320641951	0.182944526198273	0.569280181230798	0.366104722542711	0.241834767284142	0.557593546467386	0.0596082397191836	-0.521073730570148	0.0823541674526282	-0.436445213506761	0.15604450964109	-0.332281363945846	0.291310356051919	0.0301476784686918	0.92589828254556	0.856486090372697	0.000374895169226986	0.69350202996336	0.0123783208832938	-0.492464077193329	0.103841010679671	-0.555126544808135	0.0609880999011943	0.168070082725883	0.601577252594151	0.119433913247106	0.711599459158328
PLIN2	antiquewhite4	-0.278994593111738	0.379858988036128	0.278994593111738	0.379858988036128	0.152172581442905	0.63683687733317	-0.0501250755053059	0.87705763065022	-0.125019589726904	0.69865678473751	0.159476985529196	0.620544778261678	-0.559878978274005	0.0583494468947942	-0.292731468751378	0.355822025213346	0.484003373472461	0.11084733494119	0.206935985084897	0.518722357661632	0.505358917107167	0.093741276837869	-0.619596364938477	0.0316510674388991	-0.315171402350761	0.318351073433187	-0.155261833742046	0.629927923744132	0.188035157750235	0.558389712754019	0.896812598324729	7.73022927644612e-05	0.677056908229898	0.0155834377003388	-0.249727444299631	0.433754315975178	-0.318980944504058	0.312214792538818	0.319464697698594	0.311440300432933	0.0969474440793355	0.76438306465549
PLK2	antiquewhite4	0.0141422660094518	0.965206046605109	-0.0141422660094518	0.965206046605109	0.447940899964455	0.144195674459314	0.176564396847396	0.583048065896673	0.0445272001288497	0.890710504998092	0.154142279975573	0.632428639828659	-0.377476547304217	0.22640004264317	0.124099926738804	0.700782795009844	0.320207434248918	0.310253248505484	0.0870227540240641	0.787990164842432	0.091333227095112	0.77771586034239	-0.536059758466738	0.0724077786607439	-0.490616573071287	0.105345027361715	-0.545203879707207	0.0667622199530992	-0.182325630596422	0.570609976987768	0.784491667432233	0.00251687209328259	0.372444826246318	0.233154765313107	-0.298998990162817	0.34513009104816	-0.367332363621285	0.240139354658639	0.193078564498154	0.547685183442967	0.111934699298682	0.729085978560595
PLK3	antiquewhite4	-0.113828105231976	0.724659421079429	0.113828105231976	0.724659421079429	0.202408697452886	0.528110863657129	-0.212450154052636	0.507386320728068	-0.0235824183094677	0.942008154177204	0.148886149143774	0.64421605912451	-0.510729756880138	0.0897371373463823	-0.223476778875337	0.48505186119695	0.404062382484039	0.192678460544539	0.26292466208782	0.409008196741835	0.465654870796255	0.127099736392031	-0.479101811571056	0.115046141524189	-0.362527901698444	0.246814684841802	-0.330978845933702	0.293321699292894	-0.00304772642901129	0.992499828629965	0.967849728069246	2.56306220846519e-07	0.636503564435816	0.0260537457063337	-0.393439958378836	0.205755386313293	-0.41298629149008	0.182099001735641	0.258875725431821	0.416523998833071	-0.0827674544537544	0.798163484976266
PMM1	antiquewhite4	-0.169290376633873	0.598901659482728	0.169290376633873	0.598901659482728	0.0767630702033589	0.812567246073574	-0.152651302905818	0.635764484826468	-0.186357023930397	0.561970345754399	0.329825435921067	0.29510930696558	-0.410961921523825	0.184466465623948	-0.262400549079651	0.409977232524283	0.178243744390513	0.579411519070614	0.199922437986824	0.533297489728809	0.474822139646385	0.118796942355475	-0.546586221609277	0.0659360647643028	-0.450980618274785	0.141162385659226	-0.234559024180075	0.463066893935155	0.0362601342167294	0.910922323657836	0.834673390279762	0.000731790879803703	0.711649032129005	0.00943868207112051	-0.371098823799036	0.234981786468064	-0.382505570481992	0.219767482828372	0.309070385520462	0.328315322641532	0.065546587222289	0.839614417270171
POFUT2	antiquewhite4	-0.00935901393307216	0.97697074129658	0.00935901393307216	0.97697074129658	0.26703141881008	0.401454990777733	0.0174077252460985	0.957177980169794	0.0351163769164838	0.913722725182233	0.227698111314274	0.476622104303485	-0.407914431112939	0.18806635261342	-0.0722458798044473	0.823438917454623	0.509048292184278	0.0909780658940651	0.37298665912472	0.232421694467606	0.420719887024398	0.173229566113533	-0.624184476444034	0.0300540666237897	-0.327792096587871	0.298275557700843	-0.381229171257096	0.2214396482871	0.0235052103374938	0.942197737235152	0.904756811337074	5.25053412040595e-05	0.528567412546699	0.0772712189994922	-0.408980533853533	0.186802095100964	-0.539395634256406	0.0703116257370014	0.103749855249013	0.748307164010167	-0.14928650233846	0.643315532620029
PPA1	antiquewhite4	0.707740846337869	0.0100223843463849	-0.707740846337869	0.0100223843463849	0.206140727605784	0.520366262062198	0.0977477868100125	0.762487076880701	0.138315029501331	0.668149771207734	-0.201177366241116	0.530676860319034	0.646147072535776	0.0232027919039218	0.678899627430204	0.0151968486642905	-0.0169311107935976	0.958349516018514	0.340882359577327	0.278225224008745	-0.448938565435648	0.14319553806812	0.377778250092717	0.22599879836116	0.362465108725876	0.246902644492162	-0.124628492156679	0.699560653875896	-0.371371034141233	0.234611612131984	-0.720855208744214	0.00816409719122913	-0.879623481808368	0.000162097378877503	0.0986997916848952	0.760233366440527	-0.252861567621446	0.427812790107689	-0.819753767004196	0.00109761941624916	0.0577656594347607	0.858472908559212
PPIF	antiquewhite4	-0.323224834972643	0.305456666932037	0.323224834972643	0.305456666932037	0.132002783753773	0.682579267667073	-0.185604670708026	0.563578662184045	-0.249292641918876	0.434581745520081	-0.158117939716396	0.623564499737239	-0.758644727392408	0.0042301720964042	-0.439465269062012	0.152873618810271	0.455367807064475	0.13685756051238	0.00433614079531107	0.989329296022818	0.372489819277108	0.23309383978989	-0.278091294276325	0.381468281293051	-0.202122913808393	0.528705940101127	-0.144674461906108	0.653715954203955	0.183973871072495	0.567071230211395	0.924575122266802	1.69212221367104e-05	0.588346872367394	0.044187651729675	-0.290468401256033	0.359725255364845	-0.0219596939226891	0.945993297728523	0.456462717823788	0.135796622518884	0.103335417310706	0.749284030225011
PPP1R15A	antiquewhite4	0.0280818817372311	0.930964856381847	-0.0280818817372311	0.930964856381847	0.484397858979957	0.11051388905199	-0.0595894825297505	0.854046094321224	0.0571725769404372	0.859913260981718	-0.0564212745367405	0.861738426593095	-0.552385141265762	0.0625472840759569	-0.0687628104758909	0.831841333547179	0.330664673679916	0.293808011557454	0.129683890882714	0.687905039905587	0.196051783673674	0.541414895189044	-0.20111988994748	0.530796766143174	-0.354589359680564	0.258080990698088	-0.509744553045272	0.0904628268337495	-0.181830449675651	0.571674846833839	0.866818744546925	0.000262752734858486	0.366381728917642	0.24145159605531	-0.325545836588787	0.301795416015161	-0.28238787209293	0.373845057172921	0.204720180218429	0.523308327884432	-0.0018347905748347	0.995484715337118
PPP1R15B	antiquewhite4	0.395996175727768	0.20256035563248	-0.395996175727768	0.20256035563248	0.448118722123594	0.144017083706039	-0.0435891528579294	0.893001108020124	0.298770352284067	0.345517071456408	0.159046470060512	0.621500779788045	-0.173319778339973	0.590099322655415	0.257106298490592	0.419829823063098	0.381045660280213	0.221680687166817	0.421089657440449	0.172812415786323	0.1150617739042	0.721779400057795	-0.377716274429823	0.226081186986351	-0.329874716091222	0.295032805209711	-0.691725274085949	0.0126987278747473	-0.28738430118649	0.365080744138452	0.715223802877545	0.00892732483056962	0.168742557835692	0.600102235501337	-0.440468083759126	0.151829892576943	-0.646208119308012	0.0231855012524631	-0.165908882242217	0.606326937193719	-0.208771577746225	0.514936577493231
PPP1R27	antiquewhite4	-0.45443844713123	0.137762283635242	0.45443844713123	0.137762283635242	-0.165406905958688	0.607432147264175	-0.302746156310054	0.338820996689969	-0.0765054195262679	0.813186544071546	0.0117810291904561	0.971012988044776	-0.720603843971039	0.00819708516443882	-0.650369222729113	0.0220288508787133	0.423340500970668	0.170286772058386	0.0109310374865523	0.973103685191405	0.558305731712144	0.0592139691171717	-0.378117552622948	0.225548058556981	-0.150017166202151	0.641673164114699	0.0311483298336622	0.923444982122855	0.457403281515708	0.134889510620643	0.890897239211072	0.000101105932658704	0.779777875441884	0.00278053855373919	-0.294239882885294	0.353232909856232	0.0126259241247194	0.968934993233079	0.553816063051898	0.0617300346716404	-0.0329069653995707	0.919134824717882
PPP1R9A	antiquewhite4	-0.00519773320902805	0.987209164186604	0.00519773320902805	0.987209164186604	0.0794527178238374	0.806108261557219	0.463239934729602	0.129348327834909	-0.369716789696351	0.236866546059881	-0.025561736141162	0.937148936508089	0.282451712885754	0.373732388933032	0.119008337195304	0.712588487859992	-0.568706667867464	0.0536610049020916	-0.280559797373777	0.377078785983641	-0.269580462890049	0.396802434764494	0.471042190625614	0.122175921465694	0.101285131573675	0.754121684615494	0.230601622629703	0.470863431440353	-0.146268542846287	0.650114698288368	-0.602899714414039	0.0379786238568799	-0.335407796655711	0.286514430286113	0.217702032225998	0.496692414021811	0.348801986406299	0.266479701099441	-0.0544397252323164	0.866555232439764	0.162376750951512	0.614119660242784
PPT1	antiquewhite4	0.203666371442161	0.525495472400345	-0.203666371442161	0.525495472400345	0.0479427026767181	0.882376840009546	0.144757975848318	0.653527115131492	0.0204178537235019	0.949780857538246	-0.391300332831071	0.208453210581413	0.291858366677358	0.357325241090396	0.255941239837876	0.422013555575403	-0.416203881355468	0.178375206877265	-0.313571716015844	0.320947423144257	-0.557450625383946	0.0596875811702012	0.735839806995806	0.00637050118861104	0.269363648979576	0.397197098877227	0.120029288797031	0.710216505213555	-0.19041965792619	0.553318017442195	-0.775031015895584	0.00306681477325483	-0.682237084246054	0.014514721634197	0.123301807615719	0.702629428075262	0.456266759956087	0.135986107322937	-0.213845314727021	0.504535616473004	0.252511961264104	0.428473575670583
PQLC1	antiquewhite4	-0.651614070177837	0.0216911432761271	0.651614070177837	0.0216911432761271	-0.14101518073052	0.662008378326169	-0.252985032093457	0.42757955104038	-0.379473856336377	0.223751691740088	0.0345320213218916	0.915153824398954	-0.77412528019863	0.00312389280838725	-0.625709970668094	0.0295361745022838	0.201876650717068	0.529218954434842	-0.305667979061951	0.333945036270614	0.329441690540315	0.295705409083525	-0.448541376090722	0.143593174321773	-0.378623910586954	0.22487640051772	0.0112432373122158	0.972335758662243	0.211700026391581	0.508921973860424	0.858813524396706	0.000346885233506027	0.791831576916479	0.00214480703270407	-0.0503022287742708	0.876626047898536	0.199305642336058	0.534587537672949	0.771961462077016	0.00326352436717572	-0.0634110493297717	0.84478298028895
PRC1	antiquewhite4	-0.0745267977932671	0.817945677483223	0.0745267977932671	0.817945677483223	0.113477447369354	0.725478638011466	-0.138450131858708	0.667842038004595	0.0243825836543963	0.940043524108682	0.0287567266285768	0.929309464303897	-0.552778890481511	0.0623216564411495	-0.4170831652583	0.177365935029184	0.455620310784206	0.136612416883879	0.411326494235468	0.18403869974213	0.657098864918397	0.020247972658412	-0.192241220467707	0.54945650334937	-0.0474636490558848	0.883545066537065	-0.113192864101585	0.726143683856039	0.308303653253599	0.329579436857209	0.857518890182333	0.000362256840602289	0.584593725601534	0.0458986809018064	-0.599185867567139	0.0395000437189024	-0.332573503766226	0.290860307336273	0.1477185134413	0.646844962326939	-0.096130440196025	0.766319747933681
PRR7	antiquewhite4	-0.0354720191850795	0.912851864626343	0.0354720191850795	0.912851864626343	0.227308693078867	0.477396912083098	-0.152361602813319	0.636413370626958	0.00280627912634764	0.993093994977669	0.233254884176437	0.465629491202637	-0.339885808666876	0.279723809742004	-0.123663080575742	0.701793356108455	0.440978217434251	0.151300699556218	0.437221311413261	0.155225685538069	0.583007125724131	0.0466358676352402	-0.531223649408505	0.0755222024727793	-0.299367192545794	0.344507379535533	-0.259763082989377	0.414871022569676	0.0301182574572882	0.925970423206284	0.877389602018191	0.000177014460252024	0.619949012056136	0.0315262053703326	-0.376263666723653	0.228017395772402	-0.56878869117054	0.0536187209076958	0.101531467512439	0.753540021742425	0.0650977375536637	0.840700275413948
PTS	antiquewhite4	0.274700092076988	0.387541224982225	-0.274700092076988	0.387541224982225	0.445912031436603	0.146243402181895	0.0149423765362745	0.963238690124652	0.175897714561803	0.584494210343287	-0.0676877306194629	0.834438120063219	-0.377662383670478	0.226152842408278	0.0807929625110235	0.802893887839991	0.623861969037742	0.0301643863996325	0.49520866475256	0.101633235326371	0.256641687401238	0.420699998736662	-0.279225786114243	0.379447665365125	-0.0911499091566381	0.778152158081023	-0.478271000931481	0.115768085099073	-0.0648317932849988	0.841343768778141	0.753297694818352	0.00467389808405519	0.153032964718448	0.634909977033573	-0.469607879713034	0.123474401720085	-0.540878477106079	0.0693934041139151	-0.179188513778172	0.577369610130922	-0.185141479655877	0.564569758801912
PYGM	antiquewhite4	-0.441191366014423	0.151079937271538	0.441191366014423	0.151079937271538	-0.107950388873172	0.738425524436272	-0.267106899472467	0.401316828477915	-0.00567323439097682	0.986039123867996	0.25949250694736	0.415374707877363	-0.596656257866708	0.0405608206170538	-0.572889256041556	0.0515344272611426	0.0972580501109612	0.763647106719802	-0.0448735000451729	0.889865073568786	0.566794517781897	0.0546533655396973	-0.390110418220104	0.209962825992057	-0.412680123959802	0.182455838208837	-0.0828854164664704	0.797881072245453	0.256146054860763	0.421629254906528	0.895592911996927	8.1806898982688e-05	0.904646805377799	5.27992168949703e-05	-0.387311418821691	0.213539978327527	-0.0728433722826359	0.821999235540343	0.62483222492273	0.0298333697441031	-0.0596247903688419	0.853960432260084
RALGDS	antiquewhite4	-0.239470865550791	0.453474954024098	0.239470865550791	0.453474954024098	0.148498804752624	0.645087742631623	-0.113183996686729	0.726164409009202	-0.0601489642567858	0.852688879316825	0.249269377392369	0.434626039526404	-0.457096265033849	0.135185174536738	-0.14558751770919	0.651652395803989	0.455382603532728	0.136843187487588	0.145454694537858	0.651952444793465	0.34137647324141	0.277483895560908	-0.765214737500568	0.00372950345345763	-0.442668727052853	0.149555467792102	-0.310661064348049	0.325701209153491	-0.0246415757443838	0.939407691215185	0.905876406994133	4.95868927589333e-05	0.625709307964081	0.0295363980790541	-0.120267545715235	0.709663300268913	-0.386699345468075	0.214327102576025	0.318062210550456	0.313688623617728	-0.180940848137488	0.573589897173408
RASA4	antiquewhite4	0.356868758194084	0.254815965584871	-0.356868758194084	0.254815965584871	-0.127164884298123	0.693705189304221	0.290157516826817	0.360263212019545	0.386452489449405	0.214645055047388	-0.0842773565076266	0.794550317977263	0.50931219149068	0.0907825457810779	0.204991240021099	0.522746388291166	-0.20523774713944	0.522235575699711	0.184802215104074	0.565296135036287	-0.0971165497355068	0.763982359123599	0.538097808229513	0.0711221088870444	0.496635872474391	0.100497664302364	0.281606039351055	0.375226291966924	0.255016583366919	0.423750662788509	-0.792567337173819	0.0021099756348232	-0.534752025293307	0.0732410910088666	-0.225899460403201	0.480205630571926	0.0825174661490908	0.798762055089616	-0.502617082118281	0.0958310042478706	0.146840587280411	0.648824037081883
RBM7	antiquewhite4	0.106712876966615	0.74133303411141	-0.106712876966615	0.74133303411141	0.201726636028109	0.529531568748275	-0.177305419731756	0.581442313252871	-0.0241890357463846	0.94051871069143	0.0102948339248562	0.974668636914697	-0.490351898711113	0.105561674281021	-0.182087074420775	0.571122884815054	0.341776431379146	0.276884659084752	0.221295133524493	0.489434886995535	0.244780990018739	0.44321245151426	-0.233784201354354	0.464588600744966	-0.236546685558512	0.459173953509317	-0.446085126720992	0.146067973418235	-0.00138842640805915	0.996583178168695	0.833034691504529	0.000766547225285373	0.386434973462959	0.214667626617423	-0.493288371666685	0.103174611909442	-0.309079902267063	0.328299648972788	0.148688006500347	0.64466190990441	-0.120886583012934	0.708226569415842
RELT	antiquewhite4	0.0687522636491797	0.831866801277331	-0.0687522636491797	0.831866801277331	0.425059755537712	0.168373347809816	-0.0551418597367585	0.864847979284148	0.07284718226171	0.821990056856543	0.0739602221217501	0.819309495668024	-0.509942692202189	0.0903165628461807	-0.105634845134342	0.743868383297374	0.360368797560158	0.249849714250269	0.300007064242943	0.343426649641676	0.37254629557677	0.233017378078334	-0.297192909811243	0.348193292859156	-0.34856422186011	0.26682808391409	-0.470885512098214	0.122317324738462	-0.0713714077327915	0.825546892764153	0.915256357843414	2.9815204033148e-05	0.476524691405053	0.11729528847539	-0.48538217742677	0.10968477671517	-0.434731114857464	0.157862704960771	0.13848909326898	0.667753301273499	0.0462775804173036	0.886438341308393
REM2	antiquewhite4	-0.46631929184461	0.126485590364306	0.46631929184461	0.126485590364306	0.0525829317002532	0.871072566704966	-0.237871461982876	0.456587900272648	-0.117997371124122	0.714939576786027	0.0678159241314865	0.834128396616249	-0.708838570233431	0.00985579448349424	-0.459207682353049	0.133160308517757	-0.0962299452691232	0.766083808231892	-0.412909187919959	0.182188824522659	0.110359209594194	0.732775089175187	-0.228188774382217	0.475646679375711	-0.571449287407095	0.0522597638468885	-0.264120136626402	0.406802170143879	-0.0701376043794952	0.828522857726417	0.783928205096318	0.00254734234822033	0.660355410618328	0.0194250209671284	-0.164317562411373	0.609833168809241	0.200512943523717	0.53206366977852	0.748014557489045	0.00514601886557157	-0.11128280035594	0.730611807050286
RFPL3|RFPL1|RFPL2	antiquewhite4	0.334221503831962	0.28832888859012	-0.334221503831962	0.28832888859012	0.0575974319023637	0.858881423691089	-0.0542088465481578	0.867116733009226	0.0865209747787648	0.789188239608951	-0.341768429446559	0.276896640695415	0.480331518485672	0.11398303606993	0.480991703074663	0.113414980261684	-0.0120559478663358	0.970336814722044	0.0219433869173833	0.946033350954484	-0.529671022402828	0.0765412141712361	0.35551405174294	0.256753532794449	0.373735753589162	0.23141047509379	0.110088908178522	0.733408541692456	-0.301292680236403	0.341260781619756	-0.812325900245129	0.001325455910024	-0.832011509250039	0.000788886921484961	0.532341664906948	0.0747942092618553	0.090179303676647	0.780463182066939	-0.547279002319487	0.0655246941010497	0.0346154691558532	0.914949444639172
RGP1	antiquewhite4	-0.430640796570422	0.162255662250205	0.430640796570422	0.162255662250205	0.344715344390445	0.272504193064118	0.162318938103937	0.614247517164654	-0.0928087394167963	0.774206288161698	0.0680420601421332	0.833582090819774	-0.69804061388679	0.0115870640690209	-0.225106452971389	0.481789481438714	0.0600336523158014	0.852968578129312	-0.414900401946634	0.17987797303082	-0.0160995555698825	0.960393689215322	-0.411560651856753	0.183764279974667	-0.615039272423873	0.0332967117222284	-0.369200509786506	0.237572921825246	-0.108512879612505	0.737105000315657	0.75872523270261	0.00422374500076662	0.5265053684522	0.0786479191742767	0.00103121784182387	0.997462240940627	0.138159736984895	0.668503551055541	0.662044170112893	0.0190080236841651	0.0694165512971495	0.830263017193269
RGS16	antiquewhite4	-0.521585646493397	0.0819998939934326	0.521585646493397	0.0819998939934326	-0.0687322601300509	0.831915104766286	-0.0334652033648652	0.91776707802938	-0.574062572256612	0.0509486522057725	-0.0850411856036898	0.792723895766922	-0.709903583577621	0.00969614848132898	-0.618919720071862	0.0318916415412172	0.269359522921588	0.397204611426347	-0.101553182810769	0.753488751941448	0.456766086256879	0.135503612901548	-0.238671834763287	0.455028861087891	-0.105015311837248	0.745326480023812	0.189106212293794	0.556109292598175	0.392039266460245	0.207519078376341	0.699876638151713	0.0112778783144283	0.650915817492011	0.0218801003208567	-0.171299300732066	0.594506851100258	0.176031126413635	0.584204705670667	0.546797693666835	0.0658103047450076	0.259454341329382	0.415445778727568
RGS18	antiquewhite4	0.250071831086345	0.433099491169044	-0.250071831086345	0.433099491169044	0.169444023572509	0.598565097985725	0.265505283680753	0.404253620199062	-0.208452939291823	0.515592879926303	-0.140631767516817	0.662879283855753	0.518583784239151	0.0840921895367033	0.452529776473387	0.139632467357307	-0.113352626959772	0.7257703108304	0.0670240205514004	0.836042029129335	-0.331293482211698	0.292835123872705	0.240321980906873	0.451822529342278	0.306625307630966	0.332355757518055	0.208030436098078	0.516463675776685	-0.228351568831587	0.47532325187716	-0.767876698482919	0.00353999527909235	-0.651817250462492	0.0216363838209092	0.604792163484831	0.0372196377556018	0.0226809817526959	0.944221788413622	-0.497230926454092	0.100026720737718	0.297479688713286	0.34770593482477
RILPL2	antiquewhite4	-0.344999755316326	0.272082404343597	0.344999755316326	0.272082404343597	-0.105583414957012	0.743989396986354	-0.26103079504653	0.412515185652531	0.000272925235587987	0.999328348119752	0.277281449861973	0.382914061948228	-0.533073864614962	0.074320052472504	-0.501041204705404	0.0970461234530032	0.202013167353914	0.52893453720543	0.0614581254107797	0.849514498111446	0.580558075764573	0.047790108669574	-0.460803927923038	0.131642645787472	-0.369040073853832	0.237792684985367	-0.133817940940867	0.67841965806859	0.25906903118857	0.416163629553008	0.931412011858656	1.06460063162951e-05	0.873984522784693	0.000201792644406547	-0.42433833896384	0.169174582303537	-0.183803285330066	0.567437064541344	0.53107667372188	0.0756182646241358	-0.0970410083266137	0.764161352253623
RNASE13	antiquewhite4	-0.164440804638838	0.60956135291189	0.164440804638838	0.60956135291189	0.130325592134286	0.686429938006711	-0.098410697030268	0.760917569019573	0.144718585042113	0.653616182047215	0.1857261734918	0.563318797697032	-0.273716928641091	0.389311071953191	0.0483218748563203	0.881452338106441	0.20574427785955	0.521186619123703	-0.043934288410263	0.892158238737805	0.0706903318066801	0.827189406962552	-0.548631247516419	0.0647268532073139	-0.49677078120557	0.100390763791665	-0.368489767694498	0.238547403359376	-0.192984092905373	0.547884910044406	0.64675733268084	0.0230303650310848	0.42654596790058	0.1667302492872	-0.266509244022924	0.402411453637791	-0.2457692534429	0.44131491944198	0.303152245194061	0.338141027353181	-0.11914758393098	0.712264836916395
RNF14	antiquewhite4	-0.160806420563659	0.61759604353677	0.160806420563659	0.61759604353677	-0.357433430918177	0.254010872997448	-0.000259446627826593	0.999361518121637	-0.0116223445960491	0.971403287063588	0.243387027338168	0.445895598770114	0.497542743449206	0.0997805299112879	0.0449223655441713	0.889745785353252	-0.367707137589342	0.239623185202125	-0.148235882971201	0.645679658117574	-0.0696419030713055	0.829719087045217	-0.00626441234497059	0.984584479357381	0.123112263484564	0.703068199571588	0.432702500647444	0.160031849673106	0.0445412983544847	0.890676084569311	-0.671714807487118	0.0167450955460269	-0.136505446127226	0.672276106207209	0.58267862208027	0.0467895382092186	0.167119122409464	0.603665446058373	-0.06369438657	0.844096902036189	-0.0698232119036505	0.829281512869886
RNF182	antiquewhite4	-0.48333630710026	0.111412699721867	0.48333630710026	0.111412699721867	-0.16428401602531	0.609907164607584	-0.0635543776659443	0.844435909891515	-0.551205964844606	0.0632263665119793	0.221195867554789	0.48963474205853	-0.515931988805703	0.0859703842902889	-0.532118815892713	0.0749389317435725	0.0244358823127471	0.939912671759733	-0.208628533251115	0.515231162365131	0.387454522653311	0.213356200317581	-0.435703888949347	0.15682920978279	-0.347431730723625	0.268491068006391	0.0383217786153567	0.905876915514021	0.28082880623543	0.376602022398359	0.709729165878314	0.00972216089661906	0.785421526419275	0.00246719735023489	-0.107981354153483	0.738352812281649	0.0995274923188452	0.758275314477687	0.650685060903866	0.0219428090207725	0.255111519162229	0.423572149780371
RPRM	antiquewhite4	-0.380056381713566	0.222982807733408	0.380056381713566	0.222982807733408	0.133007266810158	0.680276386709251	0.38329023135508	0.218743314954165	-0.0132632498046964	0.96736762574691	0.197503806583821	0.538363694829919	-0.573028354693315	0.0514647370157303	-0.364680798748028	0.243810088724919	0.150775152465906	0.639970937381703	-0.165849139520879	0.606458434155471	0.288947436231727	0.362361180091588	-0.395360092614102	0.203352544600211	-0.32606451636077	0.300980598456795	-0.138413742087526	0.667924921214002	0.325659619613818	0.301616563589245	0.684058120897094	0.0141521950171949	0.602248598461904	0.0382422910594443	-0.307618041423282	0.330712047133384	0.0609962804666188	0.850634122188747	0.526248904039218	0.0788203066689875	-0.0143586518011004	0.964673967133181
SCGB1A1	antiquewhite4	0.612455942145401	0.0342563592854543	-0.612455942145401	0.0342563592854543	0.169906910814716	0.597551586271455	0.290358519384124	0.359915347279655	-0.0106124065641827	0.973887452082985	0.0296560021572597	0.927103945435741	0.777174227351577	0.00293491398666909	0.708011612320258	0.00998109975799875	-0.398097825562312	0.199956367839995	0.109104051484716	0.735717846436356	-0.523901127910372	0.0804104035077142	0.337544623974257	0.283262503484865	0.142519601845009	0.65859487524412	-0.115338957684526	0.721132764268519	-0.43099376838493	0.161873555994289	-0.833148536042453	0.000764092164920766	-0.76369005587906	0.00384145763350267	0.132173950013367	0.682186675085029	-0.143073217311115	0.657340232285612	-0.640053356864643	0.0249763840148921	0.271655856808475	0.393034695967558
SELE	antiquewhite4	0.0370103493842754	0.909085983042463	-0.0370103493842754	0.909085983042463	-0.14695353116939	0.648569314860811	0.524676962946531	0.0798825516565327	0.0425191390963939	0.895614873744853	0.442815141043885	0.149404923865942	0.375183723889635	0.229463280341009	0.043060431132066	0.894292517256275	-0.500676666492993	0.0973286741439678	-0.199704761578051	0.533752615814189	-0.0816535299841287	0.800831421359454	-0.0312399975487831	0.923220270383958	-0.0528686532962417	0.870377210164555	0.0899871653747528	0.780920859855742	0.245179196701334	0.442447397054049	-0.424116059053027	0.169421938323119	0.0069810410628285	0.982821210559252	0.109183028819568	0.735532585008027	0.139016612781221	0.666552231677402	0.0498588694717331	0.877706222495355	0.217506872861547	0.497087981306776
SELM	antiquewhite4	0.182735390501516	0.569729403402805	-0.182735390501516	0.569729403402805	0.502867300719407	0.095639011619092	0.0354801804408202	0.912831881204207	0.0381984246417867	0.90617870834589	-0.0526551610026251	0.870896775356766	-0.392548944964271	0.206876250593534	0.115294788794787	0.721235793659705	0.667591333215519	0.0176843153473697	0.488120008926835	0.107400368436645	0.277632420555132	0.382287142923851	-0.40755152668191	0.188497915612154	-0.154224924068336	0.632243918773138	-0.433791142143242	0.15886545545725	-0.127987998152894	0.691808247887673	0.779130923636125	0.00281830575832804	0.195742563274492	0.542065609596053	-0.3190027205638	0.312179906023562	-0.571724637694689	0.0521205153440763	-0.153586564261183	0.633671242203268	-0.0745432675023779	0.817906039754246
SEMA6B	antiquewhite4	-0.185523594584463	0.563752091029591	0.185523594584463	0.563752091029591	0.0560502216922774	0.862640068045427	-0.255989145064437	0.421923654081218	-0.104234907368987	0.747164285480302	0.160455925248516	0.618372954150095	-0.461794293071237	0.130706715944403	-0.316787659518781	0.315739610676739	0.31653510744636	0.316146889441412	0.21544055971258	0.501284812140803	0.545997754117167	0.0662868933629438	-0.411521922192995	0.183809651423068	-0.309063184156583	0.328327183246416	-0.191399725419433	0.551238992154584	0.108337401168375	0.737516890156788	0.91596114121949	2.86305635569701e-05	0.718973758547541	0.00841343557189435	-0.445079226143072	0.147089325797063	-0.323465710383413	0.305075553538122	0.332718781518245	0.290636649674174	0.0495243227247252	0.878521419433803
SEMA7A	antiquewhite4	-0.0300013407085987	0.926257109482089	0.0300013407085987	0.926257109482089	0.266686138824423	0.402087308500413	-0.121960245647646	0.705736764916919	-0.254818955274754	0.42412239240068	0.0643707520262515	0.842459540547962	-0.470421444976859	0.122736777525891	-0.251118428883332	0.431112420668946	0.146709405761001	0.649119933968314	0.173142213115853	0.590486160854364	0.415905856649049	0.178718102033161	-0.136757787267813	0.671700199509495	-0.301222152947173	0.341379407511927	-0.297233848232564	0.348123698940239	-0.0293548533056434	0.927842476535563	0.833868154036932	0.000748713906608291	0.553716326422337	0.0617867561864223	-0.431745066148885	0.161062145710226	-0.2600471558687	0.41434253921497	0.264770488997111	0.405604576869493	0.200621532943005	0.531836912198264
SERTAD1	antiquewhite4	-0.250003647516495	0.433229098765458	0.250003647516495	0.433229098765458	0.215650615192864	0.500857455515146	-0.170714514054898	0.595784876505878	0.00981621394624824	0.975846014362701	-0.0372005071656178	0.908620588524009	-0.714127812215135	0.00908184734906321	-0.298934997375541	0.345238378451206	0.237473817745329	0.457363405003988	-0.1727598212377	0.591319561165147	0.124805567292479	0.699151369503221	-0.294789720817423	0.352291638227695	-0.453396903176504	0.13878080476103	-0.422717423778104	0.170983580606349	-0.0584635666944502	0.856778487596472	0.918646463347624	2.44522032287814e-05	0.537144170871706	0.0717217256234875	-0.302048235039833	0.339991341055112	-0.0124361318876032	0.969401766762314	0.529778776302403	0.0764701918493052	-0.132091966336896	0.682374706533246
SERTAD3	antiquewhite4	-0.0658953439152214	0.83877088137291	0.0658953439152214	0.83877088137291	0.24266353027985	0.447291268480877	-0.132642745970793	0.681111799692449	-0.0779367290837383	0.809747451208279	0.0328174502866876	0.919354165764575	-0.604823624545196	0.0372071121367496	-0.329799622631122	0.295149383563102	0.328670233355285	0.296905821974541	0.21404655813965	0.504125006678587	0.457847392670418	0.134462564084011	-0.231569641190363	0.46895072143508	-0.263463422842176	0.408013274129462	-0.309461265713919	0.327671895551446	0.115829695912346	0.719988343370817	0.926315622834083	1.51019223502567e-05	0.586193100179147	0.0451639218245145	-0.482659068737326	0.111988635480561	-0.269040828978039	0.39778509323868	0.278427192857216	0.380869443178985	0.091568015019717	0.777157149825849
SESN2	antiquewhite4	-0.432161498989724	0.160613506545957	0.432161498989724	0.160613506545957	0.0925223724994163	0.774887123392221	-0.153130194668301	0.634692352878754	-0.124541231476129	0.699762371721434	-0.037614226538773	0.907608137875643	-0.786964388352217	0.00238642977882728	-0.430757524930594	0.162129235913168	0.329339074735899	0.29586492501998	-0.240194866857693	0.452069136939232	0.180243565418686	0.575092725722816	-0.425753448854029	0.167605163004986	-0.396839892746519	0.201512493311202	-0.263284445970039	0.408343653920628	0.0978854202620185	0.762161147820589	0.925902161639593	1.55194002667437e-05	0.620936079686257	0.031178594959321	-0.128866678848907	0.689785040687878	0.0889238166925385	0.783454931047323	0.636625713550697	0.0260161245366572	-0.140768828277999	0.662567912551452
SGK1	antiquewhite4	-0.639893021341882	0.0250243371187144	0.639893021341882	0.0250243371187144	-0.207355940972412	0.51785516348769	-0.204823674481806	0.523093741071463	-0.200378837996446	0.532343767164634	0.22224234143436	0.487529704727154	-0.627165160102245	0.029048169872371	-0.617194609777208	0.0325109232496762	0.232828984825183	0.46646780267063	-0.114412227303419	0.723295367097205	0.561956872709951	0.0572211360401528	-0.562782922461064	0.0567768412245314	-0.345730249922322	0.271000783711638	0.102893575217451	0.750325863035898	0.342875224289006	0.275242212230202	0.848905040352416	0.000478496678014486	0.914514725982848	3.11031218803854e-05	-0.165845771128221	0.606465848489171	0.0204290584909426	0.949753329283882	0.686433601919607	0.0136893904214106	-0.0817461493078793	0.800609515949338
SH3GL1	antiquewhite4	-0.298045108928874	0.346746116666162	0.298045108928874	0.346746116666162	0.14234920917957	0.658981194154578	-0.149739682558145	0.642296712010794	-0.157144044582326	0.625731718549713	0.259564708074526	0.415240273653671	-0.556473899024381	0.060231769295609	-0.224994374995635	0.48201352398992	0.115250385507298	0.721339374100523	-0.185429979619853	0.563952368427885	0.152210273307494	0.636752419880359	-0.617970857943905	0.0322312071058302	-0.661688921751288	0.0190951942635268	-0.441046721648502	0.151229725878583	-0.134233973408703	0.677467433756168	0.930480522170021	1.13706822336529e-05	0.696905519531861	0.0117813323949836	-0.149469960032377	0.642903022743402	-0.149302011103224	0.64328065713969	0.584907908125482	0.0457536829930125	-0.031055970474449	0.923671394535483
SIRT2	antiquewhite4	-0.281442552582642	0.37551545243221	0.281442552582642	0.37551545243221	0.168596628853425	0.600422201459812	-0.204755765061175	0.523234541366493	-0.122883523751066	0.703597814844179	-0.0568768230907714	0.860631671677629	-0.641463421924939	0.0245575264519453	-0.22389762922368	0.484208415920856	0.0664157956639892	0.837512357466524	-0.426842491871493	0.166403639445517	-0.158664297940306	0.622349880522573	-0.274685538559875	0.387567393469302	-0.531366515350924	0.0754289065011652	-0.47531598349215	0.118360076240155	-0.236843762605746	0.458593440004499	0.774628112142286	0.0030921062658682	0.411774388756228	0.183514014419296	-0.0317839654454804	0.921886908832081	0.158996327111097	0.62161216205633	0.619245770031135	0.0317755545476112	-0.206530487987755	0.519560292885974
SLC15A3	antiquewhite4	-0.572496370249708	0.0517316256531845	0.572496370249708	0.0517316256531845	-0.117170802804148	0.716863525145336	-0.23911406763354	0.454168521932229	-0.256916942108777	0.420184363506386	0.168858049493698	0.599849052837324	-0.680985926412749	0.0147677368308477	-0.572234402073364	0.0518634071547831	0.0589258927118361	0.855656330001071	-0.313429062640874	0.321179517531709	0.340474048487068	0.278838674730814	-0.444904521785752	0.147267179663174	-0.486923304977882	0.10839495549348	-0.0960581333421314	0.766491208490932	0.171882309069005	0.593233762090431	0.876112264854446	0.000186013301470268	0.857005936312444	0.0003684917137137	-0.137997385160994	0.668873479268599	0.136856747833458	0.671474390524794	0.79191460695518	0.00214085447908887	0.00887143651675009	0.978170240014107
SLC15A4	antiquewhite4	-0.582842685419123	0.0467127465327258	0.582842685419123	0.0467127465327258	-0.273147343407345	0.39033830088351	-0.295644092605071	0.350831683588987	-0.157576534520775	0.62476895738156	0.347184925106437	0.268854276407066	-0.513395340508568	0.0877934334030007	-0.545711519857346	0.0664580037498285	0.0754718511290031	0.815671848787988	-0.200450079100186	0.532194962747452	0.441591453667186	0.150666114958911	-0.611077337919191	0.0347765006353674	-0.477348420412216	0.116573267395457	-0.0298480163233743	0.926633081476888	0.194780406246109	0.544092439417401	0.838070344199426	0.000663629755082579	0.920828187274819	2.14248371378505e-05	-0.136246587618521	0.67286705525222	-0.00240099261062888	0.994091352663349	0.728244990197275	0.00723790819425624	-0.240844273312823	0.450809927488445
SLC16A4	antiquewhite4	-0.241113624695006	0.450288141121811	0.241113624695006	0.450288141121811	-0.369678070494123	0.236919478493278	0.162261866857263	0.614373743657112	-0.208503157718205	0.515489420372066	0.518902580878451	0.0838682868588459	0.437586178953442	0.154841679318653	0.0924009812821434	0.775175774072783	-0.462372652449601	0.130162154826992	-0.263610481439633	0.407741913626693	-0.163921353772543	0.61070733008016	-0.37353092019482	0.231686723115239	-0.221581593587585	0.488858355702757	0.197711937467917	0.537926935376825	-0.143550413630203	0.656259426862654	-0.391803432297599	0.207816933523423	0.0625086214943838	0.846968794254955	0.419724769853877	0.174355326965412	0.064114026911199	0.843080959674688	0.124973306194552	0.698763732314512	-0.444070140329983	0.148118506075488
SLC25A51|SLC25A52|SLC25A51P1|LOC494141	antiquewhite4	-0.646632287133635	0.0230656200834769	0.646632287133635	0.0230656200834769	-0.0798291426315285	0.805205183374744	-0.33833104774049	0.282070998098717	-0.0729884468181422	0.821649748541906	-0.0824826543074669	0.798845416197419	-0.843409195621565	0.000566548168560015	-0.595137413167281	0.0412073725385015	0.268485074172816	0.398798394275776	-0.342264881091407	0.276153846065613	0.248549835816256	0.435997076866954	-0.366496000104037	0.24129363418853	-0.374730669203347	0.230071481104795	-0.0564512205637253	0.861665665709102	0.16462727005595	0.609150181729719	0.852729174471999	0.000423785414613679	0.706052695966653	0.0102826562378226	-0.0688548457774995	0.831619099522136	0.240875532554001	0.450749357464739	0.764565406051357	0.00377687555318286	-0.197584568130654	0.538194200213191
SLC35B2	antiquewhite4	0.158529594895525	0.622649261255827	-0.158529594895525	0.622649261255827	0.367322629993541	0.240152769370428	-0.0191754843161691	0.952833459381844	0.184242955037377	0.566494352073528	-0.105403272626697	0.744413308478766	-0.506064838629749	0.0932082546185828	-0.188870635881201	0.556610538805597	0.469945477489756	0.123167964941364	0.380743516495585	0.222077892216172	0.436565060906479	0.155917885130723	-0.0565695167161406	0.861378247166404	-0.0481355017514327	0.881906738214539	-0.327945255340958	0.298036402707698	0.215046872648384	0.502086203132896	0.768979603989465	0.00346365831051255	0.349728747881861	0.265124281662476	-0.573256240649303	0.051350706079562	-0.329961214424096	0.294898553560443	0.0232267097120159	0.942881614309522	0.249177014418006	0.434801913686852
SLCO1B3	antiquewhite4	0.321206645992632	0.308660260559404	-0.321206645992632	0.308660260559404	0.00161684119339521	0.996021068744477	-0.0489811377586262	0.879845239814197	-0.29812601570746	0.346608890960225	-0.44560558451419	0.146554312005328	0.417419985967146	0.176980268809658	0.27499096361278	0.387018402590756	-0.0874292417988397	0.787019922078816	0.0874098053884653	0.787066308390489	-0.325570601961775	0.301756482954121	0.630492776993771	0.0279541130179529	0.552234947102846	0.0626334979022818	0.297217148427178	0.348152087142057	-0.16320839088513	0.612281526444569	-0.778371208912118	0.00286315326648493	-0.751758283163091	0.00480793516499468	0.375493632282925	0.229047799489894	0.179374462906991	0.576968058337295	-0.526167260010447	0.0788752393255015	0.225901735902356	0.480201089219376
SMARCA2	antiquewhite4	0.535353728014012	0.0728568618834545	-0.535353728014012	0.0728568618834545	-0.0177061019678356	0.956444598670507	0.0865381981966522	0.789147109099187	0.332020579195444	0.291712433533328	-0.200618240264371	0.531843787399581	0.609055077942814	0.035549676725354	0.358474462758305	0.252530505761204	0.121030407632742	0.707892889957934	0.543814698366801	0.0675996341691774	0.0598140144856404	0.853501371144034	0.490652711698582	0.105315469385447	0.655912434926619	0.0205540238314057	0.278471123850248	0.380791159144231	0.150282608301176	0.641076874166602	-0.703132191703454	0.0107447595875848	-0.616631021264963	0.0327150969610829	-0.172317427419524	0.592284298673631	-0.224963786253611	0.482074678795541	-0.790089492363181	0.00222903137224453	0.214882012310573	0.502421962665076
SNAI1	antiquewhite4	-0.328976808843144	0.29642845304469	0.328976808843144	0.29642845304469	0.272782660842807	0.390996720403316	-0.17361651424098	0.589453082010116	-0.0853859384982505	0.791899855927841	-0.217715716540248	0.496664682664814	-0.798416366309658	0.00184822572165093	-0.34607860155424	0.270485863241354	0.379274293248119	0.224015463738794	-0.155474803666493	0.629452621195504	0.171570646130462	0.593914195802054	-0.211018698133789	0.51031855297767	-0.311285826760376	0.324677598322144	-0.285736546021997	0.367959087544048	-0.00728266131215785	0.982079093004818	0.893641778439124	8.94384670239625e-05	0.480261674015831	0.114043243462164	-0.160829835201534	0.617544155273964	0.0637693878625314	0.843915309090314	0.508592255370502	0.0913166076996029	-0.03210037697539	0.921111412909193
SNORD55	antiquewhite4	-0.228664810424843	0.474701213036497	0.228664810424843	0.474701213036497	0.0888627390866683	0.783600544285295	-0.197240742953534	0.538915943662774	-0.25188001892356	0.429669265114793	-0.157358582293716	0.62525407129214	-0.640126025343413	0.0249546722964886	-0.467695874920103	0.125219348110961	0.598635504177829	0.0397291365336474	0.355716655469389	0.256463214325873	0.594770324984512	0.0413647278892342	-0.204447046236029	0.523874830933501	0.0778238757187963	0.810018499349998	0.0663751110782167	0.837610725831714	0.277544411269688	0.382444299205737	0.777120671125896	0.00293815644828256	0.475408879556148	0.118278016464274	-0.269540250909279	0.396875617190716	-0.207112152465623	0.51835850142651	0.147116657977233	0.648201476183109	-0.161334017990394	0.616427245140048
SNX1	antiquewhite4	0.0419051777209201	0.897115053845883	-0.0419051777209201	0.897115053845883	-0.356035328740382	0.256006963093962	0.0727153740249619	0.822307610166012	0.163449183478156	0.611749696352492	-0.200667416739298	0.531741109540349	0.363152162113159	0.245941231259786	0.0372348946408046	0.908536431001619	-0.41096603283501	0.184461638237591	-0.361878554884067	0.247725172743201	-0.445174889268487	0.146991996525987	0.555635006236015	0.06070190720771	0.371837070001689	0.233978663507669	0.32391416593749	0.304366713162627	0.137545730117402	0.669902957322724	-0.859334054696897	0.000340849881754227	-0.532726115232789	0.0745449899274615	0.202957586756052	0.526968737709599	0.545589826692404	0.0665308440488508	-0.102442550114669	0.751389743796595	-0.0595329403710532	0.854183277008874
SNX2	antiquewhite4	0.635012019568388	0.0265163137608323	-0.635012019568388	0.0265163137608323	-0.0255430441215886	0.937194816379761	0.105974656428063	0.743068951137111	0.259754052628103	0.414887827957918	-0.151517780403718	0.638304744864855	0.615030859686272	0.0332998052245052	0.326102175444696	0.300921486086414	0.0148637286424315	0.963432065784384	0.573573696217189	0.051192151374391	0.0451792352621377	0.889118761346904	0.574031367900676	0.0509641701221006	0.652706524924538	0.0213978984189126	0.212252943594911	0.507789849495541	0.126861052984115	0.694405805102944	-0.698188587840605	0.0115619149769626	-0.635819855478633	0.0262650511624677	-0.267567571248817	0.400474119863804	-0.246464162131496	0.439982994872529	-0.823730454056592	0.00098876513192889	0.0996799741746937	0.757914737233487
SOCS1	antiquewhite4	-0.565137997901489	0.055523370798383	0.565137997901489	0.055523370798383	-0.210441066934809	0.511503892806308	-0.473370184537983	0.120087515688344	-0.230247626061599	0.471563796273709	-0.23331290136893	0.465515348571636	-0.78963351347825	0.00225148808731578	-0.769714178849266	0.00341351334727948	0.434768131768319	0.157823298386987	-0.0188479140089743	0.953638424551946	0.596323889351362	0.0407016853579161	-0.106038221874799	0.742919434379055	0.0303511690085391	0.925399335438822	0.241750718462402	0.449055111345078	0.427171337297317	0.166041901364365	0.805232800286458	0.00157539605715187	0.702436142278055	0.0108571340206664	-0.196217918161897	0.541065422084182	0.175666779901138	0.58499547276827	0.559510794717172	0.058550976350836	-0.0979923670179245	0.761907912249436
SOCS7	antiquewhite4	-0.0321424888172306	0.921008205352112	0.0321424888172306	0.921008205352112	0.289791196065936	0.360897640325981	-0.172001095118157	0.592974503170187	-0.272263923646375	0.391934254961819	-0.00573441797444999	0.985888574486497	-0.502831008448954	0.0956668426323078	-0.0762236820073292	0.81386385046443	0.392399000785769	0.207065240274851	0.0932278412422104	0.773210139980695	0.107588635602156	0.739275133043031	-0.43284121470165	0.159882927179499	-0.356606066599707	0.25519101037469	-0.460978893720936	0.131476980889794	-0.228261281151417	0.475502615971758	0.86067457528014	0.000325682713520032	0.362646275803344	0.246648917949961	-0.11286899065554	0.726900758581836	-0.288347841881506	0.363403099022653	0.223490055852453	0.48502524199206	-0.168363745419307	0.600932959241945
SOD2	antiquewhite4	-0.386163977127602	0.215017022849061	0.386163977127602	0.215017022849061	-0.255789719740377	0.422297968365454	-0.344553626712339	0.272744192047204	0.0353216651246706	0.913220025645601	0.473679370323948	0.119811926842141	-0.319144237966516	0.31195323949946	-0.410632722010749	0.184853257307465	-0.00191853714517493	0.995278623165496	-0.0699432387023214	0.828991862407655	0.464825284940106	0.127869278819459	-0.597100823333025	0.0403729462110632	-0.510851053995162	0.0896480639945187	-0.145205827269804	0.652514766188369	0.126969100271908	0.694156629702844	0.796430376411483	0.0019341372363608	0.896549380933973	7.82575371385534e-05	-0.24887886047425	0.435369882994128	-0.179095422390503	0.577570679855787	0.592505187821368	0.0423451419414526	-0.219689020543922	0.492673047690427
SPATA2L	antiquewhite4	-0.370848326757983	0.235322739911222	0.370848326757983	0.235322739911222	0.271589110768664	0.393155584472086	0.456595226570505	0.135668587953607	-0.229450058433979	0.47314351175619	0.255314240394875	0.423191085714405	-0.531912780545981	0.0750729056045634	-0.303282306016783	0.337923404804829	-0.00555363926368116	0.986333402905528	-0.123044907262398	0.703224141030354	0.286600183419209	0.366448985045953	-0.336062525767755	0.285515790851746	-0.40558558562056	0.190846450625744	-0.136161966531625	0.673060273909072	0.0914440186507381	0.77745220436996	0.635620353738778	0.0263269416751938	0.55925023985625	0.0586938864726558	-0.22216326415486	0.48768862924406	-0.0107219416229067	0.973618015820482	0.458938184741713	0.133417655078437	-0.133201407898055	0.679831586517138
SPDYE4	antiquewhite4	-0.221681740374406	0.488656872258682	0.221681740374406	0.488656872258682	-0.0320556119908648	0.921221124004298	-0.436130038568247	0.15637781954331	-0.101128022919251	0.754492720077041	0.0232613209857292	0.942796622056421	-0.399452645242337	0.198288654870847	-0.253197707977699	0.427177927007329	0.393035776890133	0.206263372568203	0.253515639538974	0.426577879439955	0.397676538011147	0.200476698235066	-0.371951421522586	0.233823511944429	-0.179680595515347	0.576307214954471	-0.0563258185367723	0.861970365877195	-0.0670219836839656	0.836046952269743	0.675009876415367	0.0160213240053152	0.455338786843737	0.136885753074636	-0.211477115608531	0.509378708523803	-0.302967415027452	0.338450422040394	0.159269934031711	0.62100448911974	-0.403050306799374	0.193901697812896
SPIC	antiquewhite4	-0.540137250114921	0.0698513561425474	0.540137250114921	0.0698513561425474	-0.20190049362476	0.529169275675416	-0.122467032048227	0.704562454301302	0.123558677872291	0.70203493777918	0.292160489286352	0.356804698303322	-0.550110167961706	0.0638619945070909	-0.498930547080727	0.0986897267449147	0.162068212487682	0.614802127438762	-0.254527419801857	0.424671050039599	0.333218910630817	0.289867435674713	-0.601669258958155	0.038477986383123	-0.422959580140599	0.170712556254699	-0.0881606254693316	0.785274888387057	0.329308963311749	0.295911742313179	0.760387614172372	0.00409267491802048	0.804401683638738	0.00160689269092495	-0.131769786009056	0.683113795045987	0.0726210476471554	0.822534876953182	0.702275720048894	0.0108831569133316	-0.191724921533342	0.550549865337898
SPINK2	antiquewhite4	0.426942247624546	0.166293853142434	-0.426942247624546	0.166293853142434	-0.180876409599836	0.573728713595631	-0.00338368340925702	0.991673093727142	0.00605041832977019	0.98511102538519	0.0756562204091141	0.815228401953402	0.762936882948332	0.00389769293309247	0.542114366720203	0.0686344391407018	-0.322864536181923	0.306027227088961	-0.00975867661978786	0.975987555878529	-0.540875935738352	0.0693949707049439	0.132235684588842	0.682045096364573	0.167172377681307	0.603548431583899	0.00743293091193592	0.981709368988473	-0.311314690468951	0.324630350588411	-0.836475428536196	0.000694990672031521	-0.661740571262203	0.0190825024126222	0.356093556528536	0.255923648358595	-0.03641367229033	0.91054646770423	-0.490631984886344	0.105332421280555	-0.00490202615915548	0.987936806505453
SPNS1	antiquewhite4	-0.306213261010026	0.333039299666083	0.306213261010026	0.333039299666083	0.0471620413458765	0.884280680508899	-0.18314270881834	0.568854617455557	-0.142963138423405	0.657589636394389	0.00403260584798931	0.990076224220211	-0.708360039622951	0.00992816036871979	-0.566625158588515	0.0547418728141393	0.335220019604611	0.28680120638547	0.0844774501308519	0.794071774202128	0.560063203823141	0.0582487904711541	-0.234799989768037	0.462594128263568	-0.181747492881621	0.571853320272138	-0.0811217104401128	0.802105861927297	0.342573683965249	0.275692389403674	0.910378686449865	3.91117630958801e-05	0.722836515738437	0.00790754359900057	-0.373714995387185	0.231438461637196	-0.0655318435425966	0.839650081146487	0.464220782546336	0.128431939615401	0.105480013403792	0.744232713875394
SPP1	antiquewhite4	0.281581612222888	0.37526948909218	-0.281581612222888	0.37526948909218	0.202903652250341	0.527080917366934	-0.28087709934218	0.376516465776089	0.0217047542028121	0.946619493113707	0.0120416589672315	0.97037195839453	-0.227599212406718	0.476818824101549	0.0702997484101306	0.828131643246629	0.196836300997754	0.539765452921021	0.127952824476989	0.691889275689286	-0.05043893519316	0.876293023289335	-0.167670280290688	0.60245483643664	-0.268743572590888	0.398326914884666	-0.596216122042082	0.0407474338838501	-0.293744350864318	0.354082358279302	0.630567101694188	0.0279300214052183	0.143940057113535	0.655377368792377	-0.282726087440549	0.373248365166271	-0.313651647431143	0.320817416475988	0.0403849337422406	0.900831006368851	-0.268487469891894	0.398794023389725
SPRTN	antiquewhite4	-0.241792084754265	0.448975106841659	0.241792084754265	0.448975106841659	0.162552544751838	0.613730941266387	-0.102434029187049	0.751409846843449	-0.0482125360722027	0.881718915278948	-0.0193227337719555	0.952471624454171	-0.615597677738861	0.0330918370472926	-0.377608737230946	0.226224186488991	0.647271700946334	0.0228857571182734	0.343738644437688	0.273955523529741	0.597469732753807	0.0402175142301508	-0.40909840605997	0.186662638673708	-0.0578041411061364	0.858379466112225	-0.0615257034983112	0.849350693804547	0.255052146891414	0.423683786400778	0.885157386134084	0.000129352453344524	0.563369959364695	0.0564625669458416	-0.252697575337638	0.428122687266282	-0.304033350086686	0.336668209723984	0.196195139021204	0.541113333664093	-0.217547871977113	0.49700486875368
SPRY2	antiquewhite4	-0.330989551802098	0.293305135507908	0.330989551802098	0.293305135507908	-0.188899900169813	0.556548261832619	-0.47410467981562	0.119433512228091	-0.196289687592337	0.540914480420229	-0.0594163504674049	0.854466159343927	-0.618790630228918	0.0319376867841214	-0.615132338347735	0.0332625035877015	0.385547179626776	0.215813543675404	0.157276583847038	0.62543661721738	0.626611207859614	0.0292332500685728	-0.200645263695938	0.531787362869181	-0.0610747690730575	0.850443828867128	0.0697447052992278	0.829470976738414	0.353906428072722	0.259063946040552	0.855766337331827	0.000383903516990732	0.723996669726649	0.00776014814981193	-0.424983345410901	0.168458098550684	-0.077280271030377	0.811324382265372	0.416497318418283	0.178037991933541	0.00267475316329819	0.993417662426787
SSSCA1	antiquewhite4	0.0952185795990443	0.768482736588007	-0.0952185795990443	0.768482736588007	0.457111195369434	0.135170786568708	-0.130332938082575	0.686413057411231	0.0139311983096729	0.965725061767345	-0.113227978790121	0.726061614546265	-0.494608221034959	0.102113534423097	0.0264104239127402	0.935066005173061	0.537873862638256	0.0712626080124305	0.309621334697312	0.327408604928128	0.213229444316374	0.505793136349867	-0.309234309969091	0.328045403170652	-0.258639578937474	0.416964443614567	-0.470385897601416	0.122768946284529	-0.203214766705387	0.526433963971976	0.845961736935821	0.00052421732205127	0.270764706288174	0.394650282111354	-0.345209143343759	0.271772116597438	-0.428720619907222	0.164344335397978	0.0258274945298658	0.936496647185934	-0.0469622818181545	0.884767935425905
STK16	antiquewhite4	-0.200008825365343	0.533116913455871	0.200008825365343	0.533116913455871	-0.194977589363208	0.543676805825058	-0.418667194633223	0.175556760764348	-0.128814530379337	0.689905063318494	0.33050077987661	0.294061885600465	-0.339141368806542	0.280846278406456	-0.408372036649997	0.187523045163128	0.18682613444516	0.560968466393296	0.198555292748667	0.536158699838088	0.593631060745075	0.0418557973077214	-0.484545953421346	0.110388881391867	-0.323257478837146	0.305405002232356	-0.132264488848545	0.681979041460197	0.175879912642801	0.584532844877203	0.862998092417913	0.000300642532775873	0.822242995713291	0.00102845816426101	-0.39843271361738	0.199543340461883	-0.328602145142656	0.297011900759594	0.381855743200386	0.220617844692718	-0.0596309357814952	0.85394552272425
STOX2	antiquewhite4	-0.0771129865263183	0.811726333091261	0.0771129865263183	0.811726333091261	-0.0276039860691346	0.932137285003844	0.141951986387945	0.659882085511666	0.173129199282194	0.590514516255956	0.172803260716413	0.591224864530824	0.336214347628265	0.285284504066467	0.0599944729040691	0.853063614628016	-0.610533432414123	0.0349832593365701	-0.285000140307623	0.369249287716045	-0.127908395975698	0.69199162759886	0.333925024667408	0.288783373310619	-0.0549778213495222	0.865246794452599	0.172162880937885	0.592621464460665	-0.125144469123172	0.698368250421766	-0.518154185460487	0.0843945539991343	-0.109693035938826	0.734336545397033	0.309452000555023	0.327687138948687	0.253346852203872	0.42689638846534	0.0635741847176409	0.844387948996781	0.0291455100555351	0.928355896345161
SYN1	antiquewhite4	-0.135355290985672	0.674903097567814	0.135355290985672	0.674903097567814	0.0567422895023394	0.860958497078503	-0.0493148273502229	0.879031956322115	-0.190781735259283	0.552549563680099	0.475236287924589	0.118430505202019	-0.273982013010583	0.388833472549508	-0.0894109152108988	0.782293883056928	0.233391214365479	0.465361296843796	0.140918708911343	0.662227473496254	0.315274697275438	0.318183820498684	-0.829756220839656	0.000839903986962383	-0.544436543128054	0.0672238885367448	-0.3797418751989	0.223397732117991	-0.0662323363097978	0.837955947666297	0.857694805978895	0.00036013761439413	0.676762092755271	0.0156459529840134	-0.202204518485127	0.528535988512517	-0.461673638257529	0.130820506573099	0.310524643341423	0.325924955595823	-0.15563300301736	0.629099638151485
SYTL3	antiquewhite4	0.0045678010191593	0.988759239897281	-0.0045678010191593	0.988759239897281	0.102066635287565	0.75227675776074	-0.187132042300998	0.560315530806968	0.0134255602673154	0.966968474285554	0.402103001908274	0.195050977075999	-0.249955127946379	0.433321339282812	-0.126644551840958	0.694905177073124	0.331530045217818	0.292469586407929	0.426832800755263	0.166414307451582	0.553051249338749	0.0621659189923289	-0.631011632891902	0.027786243797336	-0.373995373730386	0.231060621550223	-0.315908350116667	0.317158882170834	0.0168342670779782	0.958587570749297	0.862895434516226	0.00030171615632124	0.664421808842623	0.0184320768405194	-0.399212839354057	0.198583219264892	-0.618423652731085	0.0320688451934698	0.114379229869107	0.723372403735403	-0.106392584163713	0.742086063473365
TAGAP	antiquewhite4	-0.305876139660371	0.333599115252891	0.305876139660371	0.333599115252891	0.00955626369568942	0.976485495618961	-0.184968265838452	0.564940567936938	-0.0665222322168549	0.837255022204375	0.22665085286305	0.478707101250589	-0.511800033735137	0.0889532503039539	-0.434180475858571	0.158449629781103	0.376745051473243	0.227374653355398	0.278807341862647	0.380192301318156	0.693979982799146	0.012293162122922	-0.483474885310411	0.111295092504094	-0.251824861347042	0.429773705238125	-0.0514836235459089	0.873748714776151	0.240920581410074	0.450662074561854	0.915300675237523	2.97395944562602e-05	0.797205662797971	0.00190024329105385	-0.392803238345158	0.206555979580091	-0.333842229680849	0.288910365445802	0.341580038435579	0.277178811768846	-0.129241193596909	0.68892326688147
TBC1D30	antiquewhite4	-0.352499608450893	0.261095660743359	0.352499608450893	0.261095660743359	0.015969878141805	0.960712489178969	0.208210440699297	0.516092600816682	-0.115620999279986	0.720474967817653	0.390898198692096	0.208962647021458	-0.490718115980825	0.105261988913281	-0.402613570354878	0.194431030718154	0.0969422312384832	0.764395417623688	-0.0658618622051841	0.838851856655386	0.435409987044992	0.157141001976014	-0.556810942020373	0.0600435960281284	-0.42818001726342	0.164935427663369	-0.160552611075447	0.618158603730989	0.317452926426565	0.314668152868622	0.798566799759284	0.00184183938970046	0.79487569773133	0.00200349779653188	-0.335333196905321	0.286628340726083	-0.103338501669839	0.74927675887139	0.547789323234681	0.0652228044724648	0.0517444245261901	0.873113711795836
TBC1D7	antiquewhite4	-0.46504839211105	0.127662021476735	0.46504839211105	0.127662021476735	-0.238247494757309	0.455855115239534	-0.375006759062077	0.229700731331244	-0.0766322710050262	0.812881627212393	0.311353402284835	0.324566988143469	-0.492954638459956	0.103444073017728	-0.521895411068701	0.0817860243697714	0.211063767151937	0.510226119003213	-0.0295922989485226	0.927260165456816	0.539023960005145	0.0705430811401032	-0.601796186347581	0.0384262596996764	-0.392426023174888	0.207031173479329	-0.0505985916809041	0.875904114325067	0.252215979317642	0.429033396363037	0.880198980025656	0.000158418566258207	0.90627491364289	4.8579467802268e-05	-0.188808273211577	0.556743261562842	-0.129216683000075	0.688979656404071	0.604923463110475	0.0371673832285864	-0.125373577703481	0.697838989494895
TCEAL3|TCEAL6	antiquewhite4	0.0241416457393239	0.940635062359007	-0.0241416457393239	0.940635062359007	0.335137536830991	0.286927226833818	0.119112261196422	0.712346933363584	-0.354543131681388	0.258147458814838	0.0288994999265017	0.928959274680576	-0.246464079118638	0.439983153866561	0.233882969718428	0.464394495515353	0.483636013626667	0.11115845107787	0.0810446048223727	0.802290672944037	-0.14561752194266	0.651584622478435	-0.65637488962238	0.0204343304513217	-0.292064856930955	0.35696942482561	-0.412609286842193	0.182538460417766	-0.290510627414062	0.359652219639666	0.532598099046536	0.0746279129528898	0.06511788799093	0.840651521951779	0.226073183121939	0.479858978149189	-0.321328928049635	0.30846562573274	0.0161219386510889	0.960338663018071	-0.0938625922426548	0.77170202142414
TEC	antiquewhite4	-0.158033338861034	0.623752654555835	0.158033338861034	0.623752654555835	0.410058591464229	0.185529034483209	0.0643898551859779	0.842413303453862	-0.0622985398224984	0.847477785844614	0.0258989160770752	0.936321353028598	-0.637306650121022	0.0258071204606946	-0.248941796102221	0.435249963622986	0.34883187346025	0.266435927916308	0.125404709769196	0.697767081221145	0.386293266285169	0.214850287122833	-0.322916179856829	0.305945409039908	-0.328892720543641	0.296559344039051	-0.285883927184937	0.367701155938345	0.099468354888847	0.758415169980516	0.844410446908654	0.000549639411858427	0.538893375251806	0.070624525372185	-0.243204305191129	0.44624788391874	-0.217026930237044	0.498061373659053	0.302659122838437	0.338966824430943	0.311856703658379	0.323743814028809
TEX19	antiquewhite4	0.0680480098690182	0.833567718211734	-0.0680480098690182	0.833567718211734	0.207847793219113	0.516840308257003	0.198284172290029	0.536726880883916	0.116229964938158	0.719055290620804	-0.438819068559568	0.153548603397468	0.184817121690026	0.565264211631014	0.127657910417408	0.692568770770793	-0.160297464949893	0.618724316303938	-0.00513642062115141	0.98736003451991	-0.131450707118813	0.683846020614939	0.7429651481324	0.00563006297403781	0.449734207863587	0.142401135058396	0.399535582974396	0.198186841194642	-0.005716315250992	0.985933118316468	-0.728863018783136	0.00716418987989499	-0.569887773557485	0.0530543783352668	0.230679395216706	0.470709626877911	0.307443337751584	0.33100099021618	-0.340522103152635	0.278766436817741	0.348218265597369	0.267335463650949
TEX38	antiquewhite4	-0.238724027167282	0.454927283575226	0.238724027167282	0.454927283575226	-0.0521619069943289	0.872097361095676	-0.252569602475091	0.42836459456997	0.188063158861367	0.558330045996362	-0.0230411250423411	0.943337349672222	-0.2833026873989	0.372232249761254	-0.113094035033804	0.726374679257426	0.575937163019093	0.0500224903365965	0.15584150981885	0.628634515213561	0.227087880455663	0.477836510117893	-0.476470583419049	0.1173428184479	-0.0420686975167927	0.896715472009972	-0.0519218348606673	0.872681789141084	0.0308908167491447	0.924076270122839	0.525222833540877	0.0795125784076086	0.275985928102116	0.385232756181068	0.0193466697695188	0.952412807492778	-0.210837379047153	0.510690502401762	0.121829788069177	0.706039152906628	-0.607544699585922	0.0361351007867072
TGIF2	antiquewhite4	-0.552374961180882	0.0625531250049808	0.552374961180882	0.0625531250049808	-0.0604120805725843	0.852050726924529	-0.126088259139858	0.696188807385594	-0.178710587882768	0.57840218458556	0.215399110331867	0.50136915983335	-0.591608423073229	0.0427377981974301	-0.488545102754867	0.107048535510428	0.371869137820865	0.233935147872857	0.0353644795790263	0.913115187416786	0.570832634839611	0.0525725591049206	-0.632282276254688	0.027378218345405	-0.317128550085669	0.315190331963188	0.0465359386140882	0.885807997312221	0.253648390676555	0.426327454126748	0.866507575743538	0.000265691480884743	0.823568624223246	0.000993025344103856	-0.108495739269827	0.737145229999573	-0.135717066293792	0.674076430416388	0.530415782681424	0.0760512512160111	-0.173671137682479	0.589334151297376
TICAM1	antiquewhite4	-0.429902533516147	0.163056707724841	0.429902533516147	0.163056707724841	-0.111382332805783	0.730378784204724	-0.357680078395221	0.253659678009416	-0.0891402501610753	0.782938990051242	0.0469598587868486	0.884773845927069	-0.677859104924343	0.0154142636112646	-0.639407219791975	0.0251700379159578	0.325307897692834	0.302169617289701	0.0710479770534266	0.826326813478728	0.646677108809216	0.0230529786562291	-0.290674503129783	0.35936884905773	-0.191590885283966	0.550833859900755	0.031010935413296	0.923781796677981	0.360103838993507	0.250223664943875	0.912474901214973	3.48725685863027e-05	0.82939547822696	0.000848295204829365	-0.353946166810726	0.25900668977662	-0.0558346148599379	0.863164051989223	0.533304010878826	0.074171441186254	-0.0103449890931793	0.97454526075278
TKTL2	antiquewhite4	-0.378084391501866	0.225592087013072	0.378084391501866	0.225592087013072	-0.167177111091183	0.603538031573579	-0.239632968795637	0.453160012842344	-0.652371655889997	0.0214874774676473	0.0181846289889391	0.95526848988789	-0.493832162917553	0.102736550553424	-0.522787611633472	0.0811721469817235	0.251333869032241	0.430703938459994	0.101084349656233	0.754595869452268	0.546589426658433	0.0659341575199412	-0.27941841388682	0.379105131188006	-0.0891358969718814	0.782949366531972	0.17940582694733	0.576900339502189	0.259524782542584	0.415314609959463	0.696196715353537	0.0119038609971982	0.65980051475787	0.0195634871046303	-0.240385877326705	0.451698591252243	-0.0505202532799185	0.876094936539046	0.387389341171034	0.213439896338971	0.157579444148956	0.624762482110667
TLE3	antiquewhite4	0.0829316042196829	0.797770500251619	-0.0829316042196829	0.797770500251619	0.308836199956565	0.328701144570922	0.0295170050416536	0.927444812504019	-0.0499445000042917	0.877497582314482	0.2601431823044	0.414163969325311	-0.373340164160978	0.231944162517748	-0.146420009793749	0.649772868624336	0.195423526817536	0.542737324120917	0.323888257955776	0.304407638956698	0.492745780272465	0.103612946722958	-0.327226629915415	0.299159457270999	-0.368574548786729	0.238431037769972	-0.39763316005235	0.200530321235694	0.0447168766583909	0.890247429518681	0.873986506807089	0.000201777460135367	0.608200804795164	0.0358799545860276	-0.591924675168938	0.0425990312950456	-0.46641961188855	0.126393030086325	0.166342063435031	0.605373802863996	0.237792045893479	0.45674273164483
TMEM119	antiquewhite4	-0.463572407932372	0.129037228224525	0.463572407932372	0.129037228224525	-0.0338619341667751	0.916795166502338	-0.447944114008512	0.144192445259516	0.0134828101669373	0.966827687844891	0.210819537516711	0.510727108111471	-0.53195530284063	0.0750452421908579	-0.332464420010029	0.29102830761017	0.14530004569465	0.652301857909976	-0.137645512784502	0.669675473169093	0.29601103226588	0.350205646344182	-0.570858048437619	0.0525596422798402	-0.578930138011322	0.0485683992617057	-0.202026745353118	0.528906252530181	-0.109693808588082	0.734334733834414	0.831143174248418	0.000808237565189568	0.745920825541638	0.00534275063792873	-0.079393157752004	0.806251171670961	-0.125581617594826	0.697358506111733	0.584566691177008	0.0459111726539017	-0.192962577278479	0.547930401420342
TMEM170A	antiquewhite4	0.114676022251412	0.722679589603054	-0.114676022251412	0.722679589603054	0.180104594573594	0.575392431523618	-0.159293724927765	0.620951660503562	-0.0700292443705841	0.828784324265357	0.100132285167652	0.756845408085826	-0.346627387330278	0.269675812380762	-0.263158407031284	0.408576394014146	0.307319079837368	0.331206584330069	0.511258810294027	0.089349069915045	0.640708327686798	0.0247811871204662	-0.105320299607431	0.744608582757174	-0.0715414475400318	0.825136916801579	-0.180680065823922	0.574151768761016	0.143831164078729	0.65562383549691	0.764586710023732	0.00377531411349339	0.509228513057276	0.0908445114979175	-0.612132208704619	0.0343779988881793	-0.467141667879504	0.125728130843501	0.000749545400140366	0.998155416998603	0.0481970022750022	0.881756788900728
TMEM176A	antiquewhite4	0.164690060026376	0.609011748166081	-0.164690060026376	0.609011748166081	-0.392602883779989	0.206808291818307	-0.226502376716059	0.479003042286369	-0.340821955153206	0.278315927551969	-0.0246281540256642	0.939440641118496	0.516627362683507	0.0854751466278189	0.0776697753632871	0.810388644331801	-0.351084174595934	0.263149125712162	-0.0775692360714045	0.810630156280052	-0.215516336808737	0.501130625371786	0.301968481754006	0.340125217800455	0.304986106023896	0.335079532317292	0.31312563293389	0.321673498233893	-0.00336599451894882	0.991716622997461	-0.680705530857799	0.0148248828340866	-0.348597877922107	0.266778753626532	0.401561473925306	0.195709843962633	0.192409461321272	0.549100415652104	-0.219893070036508	0.492261119433419	0.238579709635162	0.455208182365755
TMEM52	antiquewhite4	-0.343839005289724	0.27380618787438	0.343839005289724	0.27380618787438	0.350035358879612	0.26467673304102	-0.11342803821604	0.725594090345008	0.00134451112206849	0.996691250135555	-0.224366986273349	0.483268545420613	-0.764480005151582	0.0037831397905069	-0.192356231051812	0.549213069042305	0.145723959658131	0.651344221331091	-0.461311084316098	0.131162822339017	-0.198258530828179	0.536780630291388	-0.190925260260322	0.55224507571535	-0.51114930766615	0.0894292982792584	-0.423806548681914	0.169766744613582	-0.218715850659876	0.49463978442915	0.696864223519927	0.0117884453270402	0.313346526647126	0.321313844109258	0.0319455186746672	0.921490948697223	0.24187558181226	0.448813640015546	0.597720603988097	0.0401120582569668	0.0515949207053553	0.873477718038113
TMX1	antiquewhite4	0.199590229824006	0.533992149355007	-0.199590229824006	0.533992149355007	-0.0932799448021917	0.773086318808809	0.147614983632721	0.647078236638288	0.0618566506177214	0.848548581447311	-0.175906046206372	0.584476128972559	0.461690216325439	0.130804867829866	0.286596776646085	0.366454935526692	-0.429651470672839	0.163329690456919	-0.304716244833985	0.335529101057745	-0.596601233187419	0.040584117277227	0.49706471132159	0.100158119486592	0.265670884740509	0.403949467229566	0.149408188105423	0.643041908359462	-0.156661982580759	0.626805464185779	-0.908650876442098	4.29020193193381e-05	-0.698748663775696	0.0114670932067993	0.448416928463746	0.143717908059113	0.390945952273018	0.208902111656599	-0.260582887781498	0.41334678598673	0.0145683185736339	0.964158421935963
TMX3	antiquewhite4	0.283370793787482	0.372112324269277	-0.283370793787482	0.372112324269277	-0.246810717075716	0.439319481823367	0.0827226001389783	0.798270876474458	0.0563593394990722	0.861888915398219	-0.352959417552387	0.260430594009951	0.411779238097793	0.183508338762882	0.14479660720068	0.653439769454454	0.00147964509041482	0.996358696539766	0.101111574267288	0.754531568772605	-0.273289200024463	0.390082337623528	0.551014697120855	0.0633369961494661	0.683733149243629	0.014216394102893	0.377575759547238	0.22626805000746	0.195259453613345	0.543082907344442	-0.832834727993761	0.000770874201173482	-0.719653086199367	0.00832276060103813	0.117754808883435	0.715504015529198	0.240808611866823	0.450879032251814	-0.511362619263358	0.0892730579816397	-0.0928525852525349	0.774102057888951
TNFAIP2	antiquewhite4	-0.641220593655938	0.0246292923733842	0.641220593655938	0.0246292923733842	-0.293210015761138	0.35499953732963	-0.27292747599042	0.390735194733024	-0.246364133635097	0.440174598951036	0.121179102638187	0.707547960568252	-0.673458145211717	0.0163592388246289	-0.737965548221785	0.00614236855949495	0.0307339371748674	0.924460876887097	-0.29271125980872	0.355856780913373	0.475642944867983	0.118071420822176	-0.302105260818266	0.339895632929604	-0.312373559063862	0.322899662458658	0.142131016804567	0.65947599759258	0.422699285037488	0.1710038925897	0.740727967471929	0.00585515656050752	0.887244121646574	0.000118449636496469	-0.222722090049804	0.48656604032702	0.254026365544782	0.425614827075018	0.796107305914628	0.00194839703653316	0.151094163215042	0.639255003335354
TNFRSF4	antiquewhite4	-0.408837969510593	0.186970851493504	0.408837969510593	0.186970851493504	0.141413124438397	0.661104873833898	-0.151301492492245	0.638789859802218	-0.204021130498286	0.52475874336773	-0.0185940083963556	0.954262394872655	-0.709960723974085	0.00968763792961145	-0.357887490839969	0.253364568684505	0.435934268842662	0.156585081766373	-0.0733050367921367	0.820887181385428	0.298430280869607	0.34609308803613	-0.499430321901293	0.0982988716522602	-0.352445311771244	0.261174260382956	-0.205853131031969	0.520961318035268	0.0560522349672121	0.862635175472391	0.944695681420165	3.71183196009559e-06	0.628306953217129	0.0286693535034324	-0.103807778010394	0.748170662052207	-0.0656877845424541	0.839272885375475	0.519067822630075	0.0837523908974941	-0.11030364737338	0.732905286993568
TNNC1	antiquewhite4	-0.135132628945148	0.675412050919202	0.135132628945148	0.675412050919202	-0.0718825482715841	0.824314623904774	-0.16487729735116	0.608599014397232	0.0687753804101406	0.831810980754144	0.350126161871248	0.26454427531078	-0.321547418491385	0.308118027055423	-0.300926687621349	0.341876616986619	0.442716314499903	0.149506527382703	0.427598649924756	0.165572589288088	0.652839498581968	0.0213624029467377	-0.618185307178689	0.0321542371312017	-0.199554514750964	0.534066853762858	-0.114618177477674	0.722814603952726	0.258867793377037	0.416538789430023	0.821921372945144	0.00103719989651144	0.693811443877125	0.0123231416759796	-0.428698819229598	0.16436814619404	-0.502924250966358	0.0955953498361864	0.153191631835916	0.634554855314929	-0.304809248345748	0.335374127263838
TOM1	antiquewhite4	-0.108831339954373	0.736357660017126	0.108831339954373	0.736357660017126	0.11756372554709	0.715948755745861	-0.13298006475794	0.680338717302865	-0.141969345225122	0.659842707427483	0.231604632036309	0.468881650695084	-0.454383243091333	0.137816145672798	-0.300292394786957	0.342945319717698	0.355884343629717	0.256223072572691	0.312787011310057	0.322225262754503	0.59067780400051	0.0431479977703775	-0.487828427812328	0.107642142067372	-0.299017526887281	0.345098726947926	-0.214618909879742	0.502958011662194	0.188927788768174	0.556488915106919	0.913075281568642	3.37277047490069e-05	0.715769754944319	0.00885108815580033	-0.43175993720854	0.161046110877557	-0.411799319409425	0.183484836811568	0.253540097036339	0.426531736743634	0.187420715422238	0.55969966546921
TP53INP2	antiquewhite4	0.12655637000827	0.695108605310236	-0.12655637000827	0.695108605310236	0.518015346081555	0.0844924308439261	-0.0137629449935266	0.966138805179522	0.0166606818398989	0.959014274107533	-0.129917012031247	0.687369040088603	-0.464765216141408	0.127925117745752	0.174596606891676	0.587320559007612	0.462378341525896	0.130156805561355	0.0548347633575021	0.865594625003198	-0.144737435430402	0.65357355874244	-0.370516530854954	0.235774802341782	-0.361626105256737	0.248079679712309	-0.647000061728446	0.0229620424122758	-0.344978382433775	0.272114087824788	0.743257004618708	0.00560118598710043	0.0940847641311496	0.771174329516138	-0.0929540751628694	0.773860809323871	-0.28636703164807	0.366856339197429	0.0895510409782349	0.781959954711064	-0.104097554930473	0.747487867600864
TPD52L2	antiquewhite4	-0.593089097137823	0.0420908507600573	0.593089097137823	0.0420908507600573	-0.0764400102861651	0.813343779611511	-0.153376834794467	0.634140431688839	-0.246528845127587	0.439859116338346	0.128135461854953	0.691468575584854	-0.719497885608869	0.00834341168620777	-0.604321493938566	0.0374073849869092	0.0873584416501228	0.787188894493408	-0.29598515905665	0.350249769206076	0.384704485267996	0.216904663840712	-0.387488857996959	0.213312120157041	-0.427840187624572	0.165307682541996	-0.0453539230647902	0.88869237830607	0.237602734482773	0.457111917369352	0.86373143362661	0.000293059304817035	0.846620245454483	0.000513705863058794	-0.160247019607863	0.61883618673259	0.167297296805625	0.60327398825834	0.781793465716477	0.00266534244350699	0.0356816328336731	0.912338625238617
TPRA1	antiquewhite4	-0.552061268979363	0.0627332945619019	0.552061268979363	0.0627332945619019	-0.0802338159878611	0.804234577990369	-0.231327796062013	0.46942824482659	-0.0216782886913237	0.946684500589497	0.245817360666778	0.441222650321398	-0.602001758544905	0.0383425879846801	-0.486790239813197	0.108505923021169	-0.0734485758749461	0.8205414870675	-0.338406462212567	0.281956888425681	0.299815475859337	0.343750047349212	-0.407038420814495	0.18910914265498	-0.589716373783586	0.0435746979029904	-0.158875279221185	0.621881075124922	0.0598945771444609	0.853305937335396	0.816636505090525	0.00118922148644746	0.842731304383205	0.000578223049321114	-0.230549063101273	0.470967387372746	0.103974437150807	0.747777946766727	0.78257471954108	0.00262168449827149	-0.103376910896718	0.749186210975875
TRAF4	antiquewhite4	0.255849226662883	0.42218625885903	-0.255849226662883	0.42218625885903	0.526241817324104	0.0788250737978258	0.156461649678371	0.627251881772632	-0.0233695698714345	0.942530807100331	-0.00779207431755709	0.98082574440624	-0.289854977819308	0.360787134844268	0.066667397532192	0.836904074705469	0.615335960499987	0.0331877462779592	0.680195010971495	0.0149293476434717	0.516377571531596	0.085652821979485	-0.251491295591338	0.430405571488032	-0.000193413419622326	0.999524021686389	-0.273210605710644	0.390224141045434	0.0292870713926172	0.928008710697558	0.689698867813512	0.0130716023774168	0.227590011685982	0.476837127153227	-0.432878503374112	0.15984290931415	-0.647212985711365	0.0229022306674343	-0.283295967415408	0.372244083770522	0.156861941260017	0.626359995078245
TRAF6	antiquewhite4	0.223265666526715	0.485475212766278	-0.223265666526715	0.485475212766278	0.453942747410546	0.138246421069587	-0.1359362841302	0.673575672127611	0.0902001865114334	0.780413442532342	-0.200253004644736	0.532606644056982	-0.460970379938756	0.131485038952232	0.00680944256749988	0.9832434234223	0.574215505359101	0.0508726465743485	0.433691365092968	0.158972133260584	0.232770127401968	0.466583708982706	-0.128201752492983	0.691315896749853	-0.0705029652286305	0.827641380657362	-0.41513595781414	0.179605820692945	-0.117993971818345	0.714947486015405	0.711953834740867	0.0093942496255572	0.120099232559585	0.710054090577551	-0.376096139739049	0.228241331634066	-0.435340896656651	0.157214355219029	-0.14278760842306	0.657987398426402	-0.0918925753320525	0.776384973033781
TREM1	antiquewhite4	-0.506109667001137	0.0931744749786336	0.506109667001137	0.0931744749786336	0.0404663600837128	0.900631927928493	-0.254148130283218	0.425385378556632	-0.053676186539588	0.868412385203966	0.0179242138917534	0.95590851996889	-0.698374962970898	0.0115302970231247	-0.436985951807238	0.155473712361503	0.0786242520908144	0.808096592656002	-0.388321947261059	0.212244281153769	0.145517913115251	0.651809627427908	-0.309062011216709	0.328329115093753	-0.494390606672524	0.102287979130681	-0.231707521914351	0.468678576989197	-0.0172373058742203	0.957596868428883	0.829721927267484	0.00084069891887147	0.66539040331609	0.018201153130598	-0.0719710208595118	0.824101369131124	0.186772606187725	0.561082749948766	0.745346436663716	0.00539769947048428	-0.15297289273843	0.635044445919531
TRIB1	antiquewhite4	-0.644268326829467	0.0237395160504884	0.644268326829467	0.0237395160504884	-0.124338166769446	0.700231859136502	-0.291329358024749	0.358237664651859	-0.170409202123614	0.596452540313724	-0.119013957171873	0.712575424515081	-0.83795385327391	0.000665882523477415	-0.686086810043133	0.0137562473522642	0.299178120579808	0.344827066682217	-0.289098451204863	0.362099008562897	0.375327531587861	0.229270427583477	-0.273358959655273	0.38995649619416	-0.23263748579668	0.466844965705393	0.0552696250125744	0.864537372467584	0.328249494592631	0.29756165721664	0.849911888117611	0.000463589148728677	0.744432447525323	0.00548601331040625	-0.110203968201697	0.733138879356987	0.277402900424438	0.382697061835642	0.757002296599068	0.0043629186194895	-0.0641454157994863	0.843004976500487
TRIB3	antiquewhite4	-0.592550791671326	0.0423252424711048	0.592550791671326	0.0423252424711048	-0.399646727378098	0.198050451591067	-0.375140658746002	0.229521051539888	-0.0853921847870315	0.791884927641068	0.119074983807027	0.712433575823487	-0.607884344145701	0.0360028586135119	-0.779382961344761	0.00280354634172138	0.170352393650835	0.596576802111124	-0.118442997253826	0.713902953099554	0.635064406167704	0.0264999673654238	-0.296593511723885	0.349213099758987	-0.15496884895942	0.63058201258815	0.23138061792602	0.469323928732167	0.573347212918009	0.0513052343752979	0.733919557903211	0.00658200327543607	0.905679095382888	5.00917364435286e-05	-0.305402201358464	0.33438698770438	0.160915044848307	0.617355339056986	0.689716986648282	0.0130682329187173	0.0817857896956831	0.800514546203601
TRIM11	antiquewhite4	0.111514596485934	0.730069164215047	-0.111514596485934	0.730069164215047	0.42686072470126	0.166383569868934	-0.0264888790590983	0.934873471678786	0.0481496701933867	0.881872192694557	0.0501486624168061	0.877000166179615	-0.392990439220057	0.206320401842366	-0.0997627755125435	0.757718953611521	0.484753584477775	0.110213776263677	0.582139849073394	0.0470423430127377	0.600251730167071	0.0390590445335985	-0.234122245840765	0.463924413739494	-0.122342151083538	0.704851769956861	-0.242151129808158	0.448280981209858	0.0373127361637563	0.908345930245747	0.779257615823876	0.00281087923904776	0.416904651557845	0.177570549545538	-0.481221370184602	0.113217802745598	-0.576106686011337	0.0499393231860838	-0.0991318992668742	0.759210988198133	0.102668785734741	0.7508560480491
TRPC5	antiquewhite4	-0.155310289219945	0.629819770328044	0.155310289219945	0.629819770328044	-0.0297703842509559	0.926823451008264	0.228919372508001	0.474195977578718	0.0888555256829472	0.783617741959677	0.0257802190716644	0.936612679583066	0.279081399143759	0.379704521722727	0.145291703403324	0.652320708281855	-0.580449370648645	0.0478418032611557	-0.406183170646867	0.190130665596121	-0.339827137330029	0.279812181431826	0.304086114041922	0.336580121930879	-0.0731098951450134	0.821357200362039	0.240995909438767	0.450516143235557	-0.155270168757532	0.629909319378714	-0.682639341349867	0.0144340587146407	-0.275106348120549	0.386811106766629	0.278059640065044	0.381524739265465	0.384366516664879	0.217343199945176	0.0495330523619276	0.878500146367756	0.212800931719896	0.50666891532669
TSPY1|TSPY10|TSPY8|TSPY3|TSPY4|TSPY2	antiquewhite4	0.043935763079478	0.892154637608576	-0.043935763079478	0.892154637608576	-0.172480285011307	0.591929081084388	0.0238846687510563	0.941266009255865	0.21525066474145	0.501671291998166	0.267607667157161	0.400400814575931	0.352683226931659	0.26082995723304	0.0972731576527244	0.763611315095256	-0.425612665844152	0.167760884763325	-0.0990314436466012	0.759448637407704	-0.144819458930673	0.653388103460136	0.0432987808085578	0.893710315932058	-0.0669248892637958	0.836281637262091	0.112363092604261	0.728083775946079	-0.0327929001903289	0.919414322361915	-0.50427758701251	0.0945617300655697	-0.13568755087618	0.674143861627926	0.202161060994828	0.528626491070322	0.0519329284549042	0.872654781769751	-0.0922036539718349	0.775645045489042	0.0119792331315224	0.970525495850826
TSSK2	antiquewhite4	0.139178293520683	0.666184256637241	-0.139178293520683	0.666184256637241	0.314939757206725	0.318726324161256	-0.153121318164346	0.63471221954174	0.50382918730822	0.0949033621608697	0.019692347473576	0.951563412052534	-0.368573869677164	0.238431969742486	-0.169591294561776	0.598242570649559	0.111168156860786	0.73088023340089	0.220066989517874	0.491910139258525	0.333736063927624	0.289073250246087	0.109744364785996	0.734216201875215	-0.188619707931517	0.557144652676776	-0.360871428110818	0.249141225611471	0.0429131975652062	0.894652179105136	0.574418625805027	0.0507718216245177	0.328201259401164	0.297636896744339	-0.496992066098992	0.100215584257765	-0.243594721145633	0.445495330446155	0.0901628882785182	0.780502281420405	0.0201006133620899	0.950560285277424
TUBB1	antiquewhite4	-0.0342974097277108	0.915728458455303	0.0342974097277108	0.915728458455303	0.0986136136582288	0.760437308171397	0.107638409129192	0.739158219742662	-0.282348657990291	0.373914272210006	-0.304285330723422	0.336247648157367	0.266556583722858	0.402324694640062	0.208141204629615	0.516235315476098	0.131277119083714	0.684244477308657	0.0711748522796103	0.826020849354859	-0.124868331635003	0.699006316155362	0.200575359597593	0.531933326838649	0.415156825198315	0.179581723704789	0.433026388720139	0.159684262715412	-0.0820128804749681	0.799970533926559	-0.602944680436207	0.0379604629610547	-0.493326877821162	0.103143551631355	0.715971005623371	0.00882310852675346	0.120978325511215	0.708013717332261	-0.355879142483676	0.256230519023425	0.203112508745142	0.526646568777923
UBALD2	antiquewhite4	0.0901560888277864	0.780518476968611	-0.0901560888277864	0.780518476968611	0.402349220363678	0.194751860038029	0.00269457640037399	0.993368880085708	-0.061473144654989	0.849478092097302	-0.0136552213901252	0.966403706998651	-0.503849773027785	0.0948876599292022	-0.103521147363868	0.748846206443735	0.555057163565036	0.061027224354108	0.44360755265673	0.148591844926441	0.41088411940891	0.184557833487525	-0.326868076528564	0.299720683694656	-0.158278112100313	0.623208328158532	-0.347816215101886	0.267925810724961	0.0135609784515908	0.966635461234659	0.848519138686313	0.000484307965697986	0.360850457713341	0.249170761067201	-0.423669309189339	0.169919775837484	-0.478477003793079	0.115588798419568	-0.016251877799125	0.960019225907697	-0.0307823090571883	0.924342286546799
UBE2S	antiquewhite4	-0.290469830821798	0.359722782613765	0.290469830821798	0.359722782613765	0.345723292867396	0.271011073114849	-0.0619505547198261	0.848321011244511	-0.165405702394697	0.60743479808041	-0.180776207050353	0.573944601057869	-0.756553386639885	0.00439974340602065	-0.200042829056687	0.533045842380646	0.239504390641844	0.453409811517001	-0.340379898858809	0.278980235650117	-0.114224121711183	0.723734554701039	-0.267285626383067	0.400989776510903	-0.463291701299652	0.12929985706677	-0.445235620405986	0.146930229102805	-0.201556859328282	0.529885460121884	0.812889130676062	0.00130700524942768	0.353399690221598	0.259794708435367	-0.0239815248765334	0.941028198032983	0.131379206602602	0.68401013506048	0.545166410927089	0.0667847120941771	-0.0714463290053409	0.825366248239437
UBXN1	antiquewhite4	0.270394163762949	0.395323038655066	-0.270394163762949	0.395323038655066	0.457009911431319	0.135268410693058	0.0374504351188167	0.908008951875506	0.0276133924411136	0.932114207008452	0.0541034391485491	0.867373104216165	-0.349118366969202	0.266016534631854	0.0244077437530206	0.93998175394116	0.516706785211653	0.0854187061277076	0.555092121233962	0.061007509360487	0.418316396846602	0.175956418416937	-0.292837758009285	0.355639256666063	-0.148531285639468	0.645014631562973	-0.436984410804888	0.155475337133204	-0.0247144414459665	0.939228809700578	0.806115288737681	0.00154247350242159	0.306750182209891	0.332148754155773	-0.509932658738632	0.0903239655915452	-0.609426653991199	0.035406698750401	-0.147885658410649	0.646468411334536	0.0562046037983102	0.862264908245571
ULBP2	antiquewhite4	-0.187845438697783	0.558794048208257	0.187845438697783	0.558794048208257	-0.0348361282275337	0.914409031039305	-0.148776169844607	0.644463515827531	-0.191340498112322	0.551364539788188	-0.0958684867110345	0.766940961418385	-0.629624301764645	0.0282367333399836	-0.475115481274878	0.11853731762647	0.564581586599479	0.0558177554970383	0.170087840686794	0.597155610814315	0.447457838238733	0.14468154316983	-0.303820062657795	0.33702441344152	0.0179250406649922	0.955906487945215	-0.0758602653384281	0.814737689071541	0.417617825634301	0.176753983305608	0.828609542351114	0.000866800981939253	0.52391351243046	0.0804019588898223	-0.325530691923608	0.301819225971552	-0.0935055443561974	0.772550250262313	0.297143778892857	0.348276823553053	-0.0260614766572799	0.935922380603015
UTP3	antiquewhite4	0.452520757185731	0.139641343492895	-0.452520757185731	0.139641343492895	-0.0372720823806613	0.908445421277217	0.149005468423434	0.643947624677974	0.205565513359067	0.521556712071251	-0.20941051191174	0.513621659582873	0.588472179979593	0.0441313153108721	0.410443391184976	0.185075938856115	-0.0842367921035827	0.794647339710947	0.218594456501224	0.494885364261017	-0.331392850148783	0.292681549036345	0.481289294585408	0.113159530642866	0.524112661015613	0.0802662486385634	0.196490663784233	0.540491892094981	-0.0728392332415207	0.822009206996185	-0.878182928449181	0.000171599131767875	-0.802255293205013	0.00169047091799653	0.13284691675231	0.68064383820377	0.00335495221219914	0.991743796196748	-0.678537326287968	0.0152722927005324	-0.105587520551284	0.743979736448943
VAMP2	antiquewhite4	0.145638740429449	0.651536695788981	-0.145638740429449	0.651536695788981	0.511833982068547	0.0889284620161418	0.0464039693504002	0.886129969203427	0.0449534253387434	0.889669964697904	-0.0879750331488716	0.785717613958839	-0.422750248658288	0.170946826760986	-0.00852766129382482	0.979015993236317	0.669203006263135	0.0173127366285205	0.595067305555676	0.0412373918669654	0.500161335267042	0.0977290436245327	-0.2625463799394	0.409707489852647	-0.0351849111896833	0.913554898632284	-0.264158602214938	0.406731288290236	0.0354041611671251	0.913018021661233	0.756569853357418	0.00439838847440926	0.272111922214901	0.392209190173934	-0.391537081294794	0.208153643905407	-0.564415488873633	0.0559058448454383	-0.178127430744311	0.579663101953535	0.131087040427043	0.684680871618718
VEGFA	antiquewhite4	0.0472620008344563	0.884036872391911	-0.0472620008344563	0.884036872391911	0.0070007112186554	0.98277281299752	-0.23345571776472	0.465234428259031	-0.23116556385084	0.469748699032728	0.456084925048607	0.136162088864704	-0.170232847831168	0.596838326775535	-0.0864736366807548	0.789301288246727	-0.0186514654274925	0.954121192759342	0.148400646488197	0.645308704116613	0.28935795210725	0.361648731949538	-0.542857995939601	0.0681805401755909	-0.55209989067352	0.0627110927441254	-0.447966354017016	0.144170101653743	-0.160057840185538	0.61925578778682	0.793376923568036	0.00207215093099516	0.643314622521487	0.0240153953987358	-0.420424295212345	0.173563487119441	-0.453821914751192	0.138364601853149	0.269433347141076	0.397070206343459	0.00945368304952513	0.97673784896143
VPS18	antiquewhite4	-0.435096802429774	0.157473684400685	0.435096802429774	0.157473684400685	-0.0398719423186098	0.902085334126842	-0.13796793323213	0.66894059447243	-0.0361181310565948	0.911269957460101	0.355915794088421	0.256178047822681	-0.566068992184483	0.0550332305657068	-0.400737006468102	0.196715584886699	0.0558586696986691	0.863105589598089	-0.22138174477323	0.489260540215509	0.296260916413161	0.349779659075103	-0.621234476236968	0.0310740546441667	-0.617845236191031	0.0322763565438293	-0.28735343023269	0.365134561426432	0.081976366145704	0.800058001126015	0.907059222512517	4.66437583233507e-05	0.843731108199807	0.000561068473193235	-0.227329765939777	0.477354969549938	-0.0647904187732536	0.841443888841782	0.694433013432155	0.012212845248705	-0.134341045631162	0.677222434518409
VPS37D	antiquewhite4	-0.232698450391608	0.466724878695633	0.232698450391608	0.466724878695633	0.29110121049044	0.358631548677722	0.131683831073026	0.683311020692133	-0.260307142350966	0.413859159176416	0.313341389221467	0.321322206241666	-0.391133215816613	0.208664827888965	-0.159990482828711	0.619405211985706	0.265409764341118	0.404429109176062	0.249940244769456	0.43334963559229	0.48269876177045	0.111954825568927	-0.58219233823938	0.0470176716427076	-0.391098359386131	0.208708982439296	-0.158616926761527	0.6224551581148	-0.0462083689106684	0.886607214264546	0.757322480157844	0.00433679632848086	0.600408417918755	0.0389945118399266	-0.11507347334767	0.721752103307288	-0.415508174691832	0.179176299519787	0.211855266522329	0.50860400007511	-0.0819765172117744	0.800057639254798
WRNIP1	antiquewhite4	0.42079397173578	0.173145938116014	-0.42079397173578	0.173145938116014	0.0238259523818054	0.941410177931592	0.176081088605132	0.584096301800974	0.0810396357495306	0.802302583412229	-0.320678633080701	0.30950147514469	0.498038288619138	0.0993901137180612	0.413275788162616	0.18176199508798	0.171861410002616	0.593279380290144	0.217981122774918	0.496126972367469	-0.344806732388787	0.272368621354098	0.345089939381324	0.271948737496553	0.604497990136121	0.0373369027842497	0.196168647905589	0.541169054916347	0.0108820039064321	0.973224296362462	-0.784215779396995	0.00253175628851208	-0.819361934417585	0.0011088245575199	0.36905577974654	0.237771165924945	0.0191964542238028	0.952781929692265	-0.665905507140517	0.0180792136286414	0.0520515500619902	0.872366005102376
ZBTB16	antiquewhite4	0.180372191206519	0.574815385475997	-0.180372191206519	0.574815385475997	0.5593694526671	0.0586284700800216	-0.108619942048041	0.736853730373171	0.0300410578547079	0.926159719958364	-0.37327717234048	0.232029212091222	-0.479299185675787	0.114875068638879	0.121336418131889	0.707183089072822	0.568313302433183	0.0538641138200216	0.192801525533266	0.54827096958864	-0.0589955935477523	0.855487173389635	-0.0624335215652606	0.847150742250658	-0.0825142071109908	0.798769859163326	-0.484732983194665	0.110231142070984	-0.299820691532398	0.343741241225071	0.620314397614263	0.0313972066141601	-0.0716877184233469	0.824784281192401	-0.0539280379929061	0.867799739782481	-0.243438799633725	0.445795806891784	-0.0767782228547685	0.812530827706877	-0.125314834206376	0.697974680358814
ZBTB17	antiquewhite4	0.0483548083845254	0.881372045600542	-0.0483548083845254	0.881372045600542	0.355070244896327	0.257390149607786	-0.145054420329434	0.652856954977469	0.146907287030891	0.64867360503469	0.0454400798079779	0.888482094400736	-0.502135244120788	0.0962014470111457	-0.133447759576039	0.679267300550725	0.3775935612051	0.226244371442601	0.293053618409166	0.355268229433429	0.355400773103091	0.256915937493173	-0.264456046647349	0.406183386441766	-0.300408605536693	0.342749385307219	-0.443309081929366	0.14889776650522	-0.0855720588375383	0.791455066097449	0.885991486000195	0.000124904140518427	0.442577000982568	0.149649830678223	-0.452435321105316	0.139725441629411	-0.408045023549105	0.187911203060102	0.131458427280763	0.683828301352601	-0.175930539000286	0.58442297587318
ZC3H12A	antiquewhite4	0.245332754308457	0.442152544299979	-0.245332754308457	0.442152544299979	0.392356113725048	0.207119314480761	0.0265746619493539	0.934662959140868	0.0910083878258798	0.778489019889673	0.222605972767172	0.48679920408496	-0.322105361582823	0.307231378134845	-0.00491050472827217	0.98791594328572	0.251119501022492	0.431110387387478	0.394760357256265	0.204101197710017	0.347639462252748	0.268185582030506	-0.296758300143403	0.348932572533026	-0.344572835122031	0.272715679230578	-0.548429637362819	0.0648453770909233	-0.106455639018847	0.741937800942879	0.832677571072828	0.000774288123335536	0.415429158658878	0.179267426720838	-0.591832489058218	0.0426394482310414	-0.555969527675703	0.0605141279872399	0.0079179947554518	0.980515938554068	-0.0674461074697074	0.83502195521619
ZFAND2A	antiquewhite4	0.23923768546216	0.453928168354072	-0.23923768546216	0.453928168354072	0.496929108196559	0.10026540387105	0.0850898836823565	0.792607484172504	0.170266981536751	0.59676364962852	0.0305691089610815	0.924864986572211	-0.406833731550215	0.189353316498977	0.116195581341312	0.719135427186027	0.510834679057332	0.0896600852825443	0.360932469773742	0.249055264057632	0.157302313394305	0.625379335711149	-0.381717380234785	0.220799161502793	-0.277129185063391	0.383186208453746	-0.59683248854383	0.0404862709974327	-0.146295205125642	0.650054522530561	0.802819306337959	0.0016681933179152	0.211875386058507	0.508562796231927	-0.434770899751483	0.157820351965339	-0.514911976781715	0.0867003379347015	-0.0636230053772287	0.844269736477502	-0.141319864278079	0.661316577580678
ZFP36	antiquewhite4	-0.509666936121867	0.090520166275337	0.509666936121867	0.090520166275337	0.04527657322843	0.888881172689117	-0.282708635925329	0.373279141642409	-0.119233542771023	0.712065064683618	-0.284170171054082	0.370706241991847	-0.897581348443223	7.45646958699343e-05	-0.5773520569217	0.0493313266088787	0.349005498703106	0.266181715090745	-0.299519404732747	0.344250131237178	0.192294758366117	0.549343178117442	-0.136620179359038	0.672014235708357	-0.210771111080267	0.510826471097608	-0.100274350683909	0.756509625162153	0.175244879701212	0.585911674804193	0.836553268384412	0.000693433995151145	0.537894059947192	0.0712499287926213	-0.0970497045791118	0.76414074620111	0.29190944390161	0.357237209269576	0.661728348173539	0.0190855054385448	-0.144305826343365	0.654549723875255
ZFYVE27	antiquewhite4	-0.378109501538566	0.225558747613813	0.378109501538566	0.225558747613813	0.343422491028603	0.274426261274947	0.120846447178466	0.708319694729731	0.028228079683702	0.930606211827099	0.063162595666034	0.845384672274178	-0.711448422086279	0.00946801127171154	-0.218821759127896	0.49442557681988	0.35789783352137	0.253349858232124	-0.120720835062907	0.708611170384057	0.159932996112446	0.619532749812239	-0.540555658323238	0.0695925962607296	-0.480142775370127	0.114145784892311	-0.328255949665142	0.297551589100223	-0.0360021518629598	0.911553893346448	0.849836557792111	0.000464691856277489	0.517414302083835	0.0849170340713732	-0.0847162846196843	0.793500663133159	-0.0870160431097616	0.788006185401023	0.470925688743398	0.122281054858485	-0.203752200482364	0.525317190240126
ZMYND12	antiquewhite4	0.194198062675399	0.545320710384142	-0.194198062675399	0.545320710384142	-0.025103847433787	0.938272882115649	0.314315606641193	0.319738619554992	-0.162428015370074	0.614006293852468	0.0803319055694546	0.803999349171812	0.546090585829606	0.0662314641221286	0.347713817838539	0.268076284912606	-0.071517031582449	0.825195782645859	0.0873941207268203	0.787103741362558	-0.229399732438576	0.47324327277272	-0.00822226158996509	0.979767351958566	0.288790984041007	0.362632896307496	0.219416830581654	0.493222777286598	-0.0373068159127033	0.908360418659434	-0.674983592617076	0.0160270046217725	-0.480550136965741	0.113794718109777	0.580524345478205	0.047806144856328	-0.0315883658432362	0.922366336971046	-0.418391520851776	0.17587078309689	0.0650463146158166	0.840824694211294
ZMYND15	antiquewhite4	-0.398682693221867	0.19923537459259	0.398682693221867	0.19923537459259	-0.0976264689636241	0.762774398411614	-0.198699045725407	0.535857543258494	-0.143013996171692	0.657474404760581	0.394300318576112	0.204676606314791	-0.453852933582267	0.138334257551937	-0.355728868344684	0.256445720161185	-0.230873270731011	0.47032631644445	-0.357016360052575	0.254605375782761	0.173529173676328	0.589643266502859	-0.493432366650941	0.103058492966388	-0.719676882139757	0.00831959768079487	-0.306408228437366	0.332715774171571	-0.0426811653871501	0.895219023769144	0.773064679944333	0.00319175338463149	0.816335470209933	0.00119836941929628	-0.272094173833219	0.392241299272988	0.0208282443759358	0.948772628913403	0.742942739127232	0.00563228480281924	0.0462970502391211	0.886390836602083
ZNF324	antiquewhite4	-0.082550552683324	0.798682827223961	0.082550552683324	0.798682827223961	0.184954485174924	0.564970073251731	-0.319318110899416	0.311674874374337	0.205732793070905	0.521210392459523	0.193888653577304	0.545973781921384	-0.424063746494239	0.169480185509014	-0.190904934221046	0.552288193152382	0.240065466560018	0.452320245639271	0.223229634648668	0.485547485643786	0.439525830116919	0.152810457434229	-0.366421781296687	0.24139622301001	-0.425291095441926	0.168116919632582	-0.362852443619364	0.246360364332992	-0.0837655594648274	0.795774626958803	0.880003749893165	0.000159659160977393	0.627124192087273	0.0290618286419827	-0.437619999293648	0.154806115674869	-0.403866526826688	0.192914807382912	0.263335919189852	0.408248623954518	-0.121268988873663	0.707339474976305
ZNF44	antiquewhite4	-0.394033555121074	0.205010722812112	0.394033555121074	0.205010722812112	0.217288936059905	0.497529882706698	-0.132041461743761	0.682490548233161	-0.0762921311205284	0.813699285732779	-0.137953026741891	0.668974564305207	-0.803655146304731	0.00163559390758708	-0.363836925466979	0.244985219512949	0.50403692222855	0.0947449876534842	-0.0615809331180424	0.849216825335217	0.272081432974772	0.392264349946248	-0.402920686160065	0.194058707698325	-0.305447778089363	0.334311177431524	-0.21724623228224	0.497616491978397	0.0802496568385818	0.804196589005359	0.935366623131974	7.96466180222034e-06	0.552390190620568	0.0625443870966885	-0.178196054983097	0.579514664599196	-0.0282865668788732	0.930462737654516	0.484079982437221	0.110782527771197	-0.105854240032888	0.743352213347091
ZNF503-AS1	antiquewhite4	0.143240425826322	0.656961451802059	-0.143240425826322	0.656961451802059	0.407395246379623	0.188683951632441	-0.0855693097862888	0.791461635356832	0.0991649931710005	0.759132701690885	-0.0112877676173936	0.972226227984893	-0.2649346612181	0.40530254160418	0.172856438431745	0.59110894684113	0.456149357926589	0.136099713247186	0.228903960575116	0.474226558945474	0.0987975162551496	0.760002116578809	-0.378069225266546	0.225612225140225	-0.270463382987597	0.395197320097385	-0.494698085308702	0.102041555128545	-0.239840955267942	0.452756079805954	0.690387718006931	0.0129439521990949	0.203209064778366	0.526445817893786	-0.15157831524909	0.638168993786611	-0.42006123182804	0.17397418087117	0.00689226403542659	0.983039643228064	-0.004641622060742	0.988577586335577
ZNF561	antiquewhite4	0.228766491098569	0.474499375175948	-0.228766491098569	0.474499375175948	-0.152680651271078	0.635698761887327	-0.0505211360764346	0.876092786127134	-0.313874939597034	0.320454389966408	-0.128363499062067	0.690943410652068	0.565874134934901	0.0551355658475878	0.221486997410054	0.489048706529265	-0.304900656449012	0.335221849683928	0.153561377549357	0.633727581301405	-0.0933536005103308	0.772911288458192	0.487040512987154	0.108297274214686	0.397164871969511	0.201109769642526	0.401600053244803	0.195662859978342	-0.130912287459929	0.685082158368225	-0.758157430846255	0.00426923335393246	-0.477998399722513	0.116005614899515	0.186727486502534	0.561179088444979	0.0468896776365654	0.884945041171763	-0.454822804039089	0.137387647915834	0.24548121583786	0.441867566634783
ZNF574	antiquewhite4	-0.443376746085377	0.148828377874314	0.443376746085377	0.148828377874314	0.00445318221272595	0.989041286661395	-0.197917550939984	0.537495605574768	0.204534090770895	0.523694264492161	-0.0400131166978334	0.901740124616889	-0.703228016570901	0.0107293570187462	-0.523716688757909	0.0805362383211841	0.577534363986597	0.0492427621716575	0.16024363436444	0.618843694304762	0.597192059458791	0.0403344661995166	-0.379767392760951	0.223364049850382	-0.0913658433174026	0.777638239719082	0.0563791863061162	0.861840691471457	0.397717145574583	0.200426507909514	0.825851655109093	0.000934216474643998	0.656893841866304	0.0203006209733999	-0.289290219105846	0.361766231356622	-0.104587792480638	0.746333112011816	0.383249107218283	0.218796920043811	-0.21469055249935	0.502812020706199
ZNF620	antiquewhite4	-0.304834830047077	0.335331506706602	0.304834830047077	0.335331506706602	0.165216978701501	0.607850510452834	0.0827847474742724	0.798122082383861	0.0205779974728773	0.949387415720393	0.344723181750942	0.272492565024099	-0.435227839857186	0.157334434569394	-0.0637642014953571	0.843927866085382	-0.0356209778796902	0.912487135846796	-0.420877581411975	0.173051588623588	-0.154650888615415	0.631292134879378	-0.672093682284757	0.0166606757110949	-0.753530814085982	0.00465384926108302	-0.544254480834274	0.0673337489162567	-0.234492290929186	0.463197862147875	0.725421697773664	0.00758192755695789	0.526509820177932	0.0786449291347321	0.0289080372626163	0.928938334950905	-0.0180512817066387	0.95559621853888	0.623125860909633	0.030417277308831	-0.25980369807806	0.4147954425839
ZNF628	antiquewhite4	-0.000830363713334323	0.997956528677859	0.000830363713334323	0.997956528677859	0.254893913755542	0.423981379985963	-0.0610198092925482	0.850577076472941	0.0818488124818631	0.800363562423597	0.292339918979878	0.356495739662332	-0.359486025422078	0.25109689389348	-0.222246995514814	0.487520351982785	0.197669374519109	0.538016240904067	0.395573734433731	0.203086260442768	0.635972139583617	0.0262178796557874	-0.301468093235568	0.340965835640094	-0.324451939786706	0.30351790672605	-0.271140157417853	0.393969207586098	0.0771069859103698	0.811740752133444	0.841513735873529	0.000599659794155949	0.666826673725252	0.0178626417750093	-0.56178479051685	0.0573139953932989	-0.494874464643669	0.101900377702883	0.152121374208164	0.63695162549518	0.0738064906303769	0.81967962595488
ZNF658|LOC653501|ZNF658B	antiquewhite4	0.286894999970546	0.365934232050271	-0.286894999970546	0.365934232050271	0.292146722626646	0.356828408864504	0.228311963803682	0.475401926764837	0.102399462423715	0.75149140013097	-0.193108554455521	0.547621786668044	0.42840363642883	0.164690760877172	0.439344509295072	0.152999613420868	-0.296353440118465	0.34962200043091	-0.0545814798241432	0.86621051109735	-0.432697690931513	0.16003701493102	0.51028418879783	0.0900648488426443	0.209199990640037	0.514054747170687	0.0277839592276054	0.931695739499299	-0.404806420143058	0.191782229941332	-0.715806538885	0.00884596918988202	-0.691874677120017	0.0126715517979116	0.447067419125631	0.145074999353513	0.111534043156407	0.73002364404299	-0.417333312642092	0.177079461274682	-0.0580681661083041	0.857738397057835
ZNF697	antiquewhite4	-0.247832914493484	0.437365202429856	0.247832914493484	0.437365202429856	0.133364780056759	0.679457354155406	-0.130430140230894	0.686189704470938	-0.360966054785998	0.249007975594968	0.388180809146471	0.212424960848252	-0.362408919119762	0.246981369858639	-0.19063819500588	0.552854153240816	-0.0351339324569926	0.913679734911824	-0.00328579926808833	0.991913969765084	0.327164070139324	0.299257336629135	-0.554138664506036	0.0615468144960106	-0.626392250259582	0.0293066394354272	-0.297243748927559	0.348106869212526	-0.205470632559847	0.521753188252775	0.81302267991927	0.00130265947612586	0.72212042790084	0.0079995609374761	-0.174215852166903	0.588148663006902	-0.298401136076003	0.346142477696388	0.440224993810361	0.152082480359542	0.0287555180613619	0.929312428686808
ZNF749	antiquewhite4	0.067757444805211	0.834269683600578	-0.067757444805211	0.834269683600578	0.21219985082572	0.50789851122313	-0.0655765424458445	0.839541958641445	-0.132585580259816	0.681242842579095	-0.358275060060134	0.252813668291295	-0.532271806093713	0.0748395563174346	-0.143320447377161	0.656780203739718	0.62589925628328	0.0294723650023914	0.250139610509894	0.432970670489141	0.168559085875474	0.600504529212412	-0.0877581451191435	0.786235068463545	0.100816849347858	0.755227743347432	-0.192486296028933	0.548937824129836	0.168098431385761	0.601515044460534	0.605153591137604	0.0370759232890827	0.103744217321903	0.748320450818246	-0.426590200585883	0.166681503021858	-0.142094630747826	0.659558523880718	-0.00929580449448844	0.977126241647894	0.137318486722593	0.670421120959615
ZSWIM4	antiquewhite4	-0.417589591918192	0.17678626545132	0.417589591918192	0.17678626545132	0.175062627937302	0.586307627312398	-0.135666247066549	0.674192533887289	-0.103293613350642	0.749382584596735	0.038752387090342	0.904823496099074	-0.595844576671513	0.0409054393264253	-0.151840846061691	0.637580379193776	0.111556850465691	0.72997025840936	-0.475148420957488	0.118508187389452	-0.174348003532251	0.587861195405792	-0.507700861164309	0.0919807904741638	-0.622366185638182	0.0306798602303757	-0.42621413775637	0.167096226827862	-0.278362796653463	0.380984210764166	0.7465178414779	0.00528608541874045	0.453570593030522	0.138610617094863	0.17186410635785	0.593273494646481	0.13104148669421	0.684785469843185	0.661551880677982	0.0191288993387693	-0.234228427724009	0.463715880228759
ABCA11P	blue	-0.552251673748844	0.0626238924687865	0.552251673748844	0.0626238924687865	-0.280726267052485	0.376783715407015	-0.491591332013206	0.104549699909585	-0.261860720323052	0.410976522949592	-0.378206184221835	0.225430406510679	-0.228031815695415	0.475958608855167	-0.209314744431463	0.513818654116155	0.0918122810560255	0.776575987672444	-0.487060237506816	0.108280841526687	-0.232065724231823	0.46797191255559	0.00718886438254872	0.982309873048151	0.03209708956715	0.921119469725029	0.303179672854501	0.338095128092659	-0.173906006125197	0.588822882198888	-0.0441601279124789	0.89160676248774	-0.00988510496919298	0.975676543655845	0.614838423333397	0.0333706234967369	0.494607759889223	0.102113903878026	0.390621901058142	0.209313108326901	-0.338576716456525	0.281699373386668
ABCE1	blue	0.466129241730454	0.126661061480484	-0.466129241730454	0.126661061480484	0.14771860193275	0.646844762949671	0.0558245336918635	0.863188553242604	0.258386175221304	0.417437332019412	-0.288093537527109	0.363845480460303	0.179510664395407	0.576674005371384	0.104226855565941	0.747183253309337	0.626730738522278	0.0291932421624831	0.892775970558175	9.29986233765293e-05	0.489211355392729	0.106498648022401	0.310046179893445	0.32671035507223	0.734912696525978	0.00647196789879827	0.253707677279904	0.426215637569652	0.352622898097126	0.260917238208443	-0.139294136542801	0.665920646846381	-0.334156453030378	0.288428572841397	-0.377131314229007	0.226859702551007	-0.47037977617648	0.122774486453547	-0.786128132613534	0.00242995231042985	0.0561786930076445	0.862327871538052
ABCF3	blue	0.275923826539952	0.385344084821059	-0.275923826539952	0.385344084821059	0.389310868505664	0.210980917425896	0.088538726044354	0.784373120274701	0.117612370304846	0.71583552896747	0.0800879768775314	0.804584342600001	-0.229650908829201	0.472745463726913	-0.0663160431171705	0.837753545850815	0.491684144981125	0.104474180965621	0.747771396623817	0.00516858169281852	0.693824751568041	0.0123207725484854	-0.119925621753965	0.710457248180745	0.0651218598834906	0.840641912121017	-0.175745323022246	0.584824969699962	0.198266878531525	0.536763131659021	0.645515637685426	0.0233821872717555	0.336192789670845	0.285317339167442	-0.615757988554312	0.0330331875590528	-0.646938028121769	0.0229794894024433	-0.277720662280669	0.382129604992742	0.189012656477904	0.556308333224046
ABHD13	blue	0.716289121696464	0.0087790160234455	-0.716289121696464	0.0087790160234455	0.0299733506547808	0.926325743823909	0.174124120048174	0.588348239119059	0.157949426810125	0.623939297842743	0.353934090084063	0.259024089355154	0.741744759978602	0.00575202800984895	0.533515198373759	0.0740352513521337	0.135557156583089	0.67444178803893	0.811498394372033	0.00135292639290141	0.21171767380867	0.508885822765369	-0.149761516111217	0.642247641009863	0.246897179326296	0.439154016773854	-0.0967743452661448	0.764793287151493	-0.0271524445621748	0.933245172380056	-0.276499458605095	0.384312790285105	-0.27914762871659	0.379586691859892	-0.378129133239582	0.225532684034137	-0.782049208983531	0.00265099046376825	-0.825599905678197	0.000940566042995206	0.0706630688561464	0.8272551688319
ABHD14B	blue	0.320986567738608	0.309010728211567	-0.320986567738608	0.309010728211567	0.245566098038255	0.441704671676417	-0.146092457308743	0.650512164858002	0.0946484890453363	0.769835797373559	-0.474610656339735	0.118984349478629	0.0152241725483081	0.962545838637581	0.0114032783971707	0.97194210951157	0.546963787345034	0.0657116470163478	0.730504997802034	0.00697106995087836	0.478755237226583	0.115346939530022	0.494428162174001	0.10225785957843	0.666436899809453	0.0179540465530988	0.287238774604302	0.365334476856133	0.195564742459919	0.542439958987365	-0.0574077251007455	0.859342136093811	-0.275780859814084	0.385600442148347	-0.214203830932979	0.50380421615486	-0.30859158990781	0.329104404471768	-0.614042915680953	0.0336645228034931	0.241882408757116	0.44880043927718
ABHD6	blue	-0.446185742496839	0.145966063404275	0.446185742496839	0.145966063404275	-0.367151160984442	0.24038915762424	-0.113745012614025	0.724853520503257	0.494569689492663	0.102144407716822	-0.000563872228639989	0.998612346275608	-0.125001802910376	0.698697884223652	-0.355514572575243	0.256752786228745	-0.347398113702198	0.268540523413514	-0.480870520650003	0.113519111167953	-0.0514385367230078	0.873858499937856	0.224250923560272	0.483500879285222	-0.0356032519598149	0.91253053735677	0.292319415451983	0.356531037361055	0.253331030360228	0.426926250941308	-0.247461664584864	0.438074486483683	0.142493234209446	0.658654651660852	-0.0055304680667255	0.986390418767666	0.533564538395998	0.0740034578527194	0.423005429105226	0.170661271972131	-0.283069119972529	0.372643681058113
ABI3	blue	-0.488955220205636	0.106709824836197	0.488955220205636	0.106709824836197	-0.132909468250898	0.680500490214949	-0.105110244370954	0.745103002554809	-0.174810899870473	0.586854692567642	-0.370460461013342	0.23585124682959	-0.402555539306922	0.194501432393105	-0.246211626481906	0.440466803032872	-0.332685985917197	0.290687130583656	-0.935387751748952	7.95193915253343e-06	-0.632892696716313	0.0271837488151242	0.260898583991959	0.412760566583393	-0.180496913202521	0.574546513307515	0.022668826119097	0.944251641193803	-0.154341819768488	0.631982673551861	-0.140039769124689	0.664224733605533	-0.119107061854041	0.712359017815793	0.466085862483792	0.126701135326404	0.866035159830406	0.000270201974700119	0.632768733175853	0.0272231604623788	-0.171861229974149	0.593279773259716
ACAD11|NPHP3-ACAD11	blue	0.323395802418553	0.305186134698106	-0.323395802418553	0.305186134698106	0.0472010856633556	0.884185447616027	0.0352186000787512	0.913472402556308	0.190578273999489	0.552981324899852	-0.184889258468426	0.565109736408913	0.0993394018457802	0.758720157119029	-0.143201554427005	0.657049501281089	0.459928326351848	0.132473741452619	0.838604501275595	0.000653375353803603	0.722118496511322	0.0079998101994767	0.389380109995364	0.210892631741788	0.701574410720588	0.0109974643391448	0.379798624824034	0.223322828798795	0.531567152673417	0.0752980172276034	-0.0443104915930474	0.891239614667886	-0.0620837222288597	0.847998307078773	-0.476621859813996	0.117209964857423	-0.380281731661701	0.222685791486886	-0.588216959535988	0.0442461122635577	0.203229706317351	0.526402906069609
ACOT2|ACOT1	blue	0.696147168639248	0.0119124611557323	-0.696147168639248	0.0119124611557323	0.49899038054998	0.0986428784845288	0.145171340537777	0.652592702871826	0.242476373643536	0.447652644492993	-0.13119575626681	0.684431264241698	0.196741038157753	0.539965629511653	0.411627272875125	0.183686250352963	0.517040278492881	0.0851819896356066	0.901031477828163	6.32003903040425e-05	0.278658405887284	0.380457519974698	0.136708659819679	0.671812308156538	0.348064624798393	0.267560971913537	-0.220590285594024	0.490854776957406	-0.0847785269096055	0.793351842036482	0.0696678066136807	0.829656568222346	-0.359830520927444	0.250609757662296	-0.429650692976985	0.163330536501182	-0.731024579544932	0.00691078143485406	-0.830459744061344	0.00082372390893375	0.0809324999572639	0.802559388684601
ACOX3	blue	-0.796114792582298	0.00194806567915775	0.796114792582298	0.00194806567915775	-0.443858502897944	0.148334942105085	-0.299789459674961	0.343793974791596	-0.346666433608625	0.269618230349285	-0.126663826384132	0.694860714746288	-0.593475307655368	0.0419232529713134	-0.662259964098169	0.0189552146719212	-0.249717693337156	0.433772863674709	-0.863803658062353	0.000292320594622842	-0.142196423448429	0.659327659212696	-0.0571239802777917	0.860031299636148	-0.265163300981024	0.404882090699973	0.224110213690228	0.483782620045451	0.205672467455587	0.521335273260362	0.253574504755133	0.426466825620284	0.474143959290955	0.119398603417265	0.309445735943115	0.327697445949252	0.802488838491904	0.00168121876033827	0.946103470388693	3.27067704679505e-06	-0.0944497809053661	0.770307552726801
ACTR6	blue	0.362166246207672	0.247321540298108	-0.362166246207672	0.247321540298108	-0.188945301615809	0.556451649225967	0.03211502485041	0.921075513820696	0.0810755384689527	0.802216528348375	-0.0994163533555613	0.758538155125587	0.361241354921662	0.248620545501179	0.0665941447254282	0.837081165180624	0.531139200284086	0.0755773875414585	0.776674593353686	0.00296526948178633	0.42436469334887	0.169145269884526	0.0807050543005765	0.803104636990748	0.73583579634722	0.00637093753807077	0.396972408819094	0.201348215973491	0.460464471197271	0.131964444645177	-0.30021373946934	0.343077968795366	-0.285428128871141	0.368499154267138	-0.20142082725453	0.530169085327795	-0.397694609640573	0.200454361027089	-0.711789329727951	0.00941821084239162	-0.0306675318763905	0.92462368093293
ACVR1C	blue	0.37445806776343	0.23043789684458	-0.37445806776343	0.23043789684458	0.167008739636272	0.603908010506158	0.00758546223212844	0.98133408360395	-0.0463991829410507	0.886141647138629	-0.265650160170345	0.403987524931216	0.0832608746911479	0.79698233631009	0.168519368323111	0.600591630244917	0.714387548250486	0.00904504838642341	0.765622018522584	0.00370002113013452	0.280661286180218	0.376898880957621	0.013047192819225	0.967898960506288	0.559280800799069	0.0586771117346574	0.107411967565223	0.739690150426499	0.0969870759317018	0.764289149949422	0.0170493465096661	0.958058881142481	-0.342873607696394	0.275244624557755	-0.0980759081954705	0.761710112859346	-0.487664302956721	0.107778390254245	-0.688632351686713	0.0132710709927896	-0.269808842871782	0.396386932210106
ADAM20	blue	-0.687040316910687	0.0135730014500698	0.687040316910687	0.0135730014500698	-0.0435751041361097	0.893035419121617	-0.231610682762635	0.468869707246917	-0.194896239500678	0.543848263516316	-0.680473263973394	0.0148723432706803	-0.73435077176999	0.00653405543751907	-0.520980599976189	0.0824187305522628	0.0884952573968763	0.784476780433629	-0.68357285888628	0.0142481389491543	-0.196670274609645	0.540114345751013	0.389880027482804	0.210255882772855	0.0934355606534686	0.772716535437453	0.315590440589563	0.317672875636119	0.105907151416516	0.74322774334508	0.100062684776358	0.757009928128775	0.0356586825184684	0.912394817630074	0.377366206149654	0.226546895433134	0.853112604935795	0.000418580425107062	0.622962472962784	0.0304736156223313	-0.0335004060621211	0.917680834229119
ADAMTS17	blue	0.161975862687389	0.615006453795558	-0.161975862687389	0.615006453795558	-0.398577464354679	0.199364977201418	-0.326309152341441	0.300596716471251	-0.0644639046358816	0.84223407923535	-0.189883820184625	0.554456058179512	0.30456789767015	0.335776375363713	-0.171906320748708	0.593181351388048	0.294373183967619	0.353004588140673	0.587152029730632	0.0447273920162784	0.555177467737592	0.0609593952754149	0.325481666208896	0.301896309830115	0.704081831634612	0.0105928412526551	0.586004941060575	0.0452499286414136	0.490992088461897	0.105038160679565	-0.268533367568179	0.398710289741036	-0.0572423900402204	0.85974369336112	-0.272787468547144	0.390988036604033	-0.169307582247426	0.598863967237596	-0.440722438026778	0.151565887602422	0.276860022159664	0.383667533195523
ADAMTS18	blue	-0.449427832056249	0.142706696564753	0.449427832056249	0.142706696564753	0.241830865994474	0.448900108133887	0.0570765624417987	0.860146477519798	-0.289054417479951	0.362175443572979	-0.0626726798149909	0.84657134661161	-0.58604373844051	0.0452321850469037	-0.108447165549656	0.737259239493648	-0.17053874295448	0.596169222179995	-0.677388949058952	0.0155132491836219	-0.397603839083926	0.2005665722331	-0.249352255314874	0.434468255849202	-0.639242001984338	0.0252197295561392	-0.355970415367951	0.25609986249549	-0.399908777085114	0.197729108500348	0.477325020066249	0.116593737911487	0.257513447565961	0.41906800032981	0.171946249314393	0.593094202576009	0.36121682515183	0.248655051886138	0.674510297712263	0.0161295497343871	-0.126659513478015	0.694870663639107
ADHFE1	blue	0.458630718276827	0.133711652763987	-0.458630718276827	0.133711652763987	0.022571613626813	0.944490385797127	0.0736516873542756	0.820052370851533	0.330119167818355	0.294653487254369	-0.109448083860879	0.734910925578804	0.155701609015616	0.628946582840135	-0.0892657635098905	0.782639824090211	0.344131104529182	0.27337181399762	0.801819840205971	0.0017078260979338	0.604950898169718	0.0371564712557864	0.430523788275159	0.162382454436855	0.641725725408087	0.024480175327249	0.215299092468408	0.501572717863171	0.494695878006663	0.102043322722666	-0.0533774832893268	0.869139086858657	-0.110382277484516	0.732721036557613	-0.653323217802464	0.0212336427604684	-0.392389194258492	0.207077604088641	-0.601396308984883	0.0385893895138973	0.0511918844989999	0.874459127354712
ADNP	blue	0.156383999758244	0.627424946075904	-0.156383999758244	0.627424946075904	-0.243387597151763	0.445894500387638	0.0315757629813653	0.922397228271248	0.0483680732618642	0.881339705891986	0.31682318198258	0.315682348515644	0.330532674840814	0.29401247012476	-0.0258770508951351	0.936375017771611	0.430711956309389	0.162178583018983	0.751261311930539	0.00485182053409284	0.668124290664011	0.017560798650841	-0.368137994037159	0.239030586934048	0.365640422877728	0.242477818908866	0.331351783167236	0.292745013245413	0.468503908440505	0.124479959450448	0.0205482294042065	0.949460549250391	0.195792904319679	0.541959651021664	-0.208974451835134	0.514518906140962	-0.575954230386693	0.0500141127674601	-0.440632656787584	0.151659041781929	0.00670987386340934	0.98348841099725
ADNP2	blue	0.690490478761236	0.0129249890522398	-0.690490478761236	0.0129249890522398	0.462249665313708	0.13027783090196	0.222975443134218	0.486057482977305	0.194624534055892	0.54442108949077	0.128268973218906	0.691161086537828	0.226742868742967	0.478523738348028	0.450727935819097	0.141412951162062	0.505895955258386	0.0933355877691266	0.898931251178345	6.99421051579669e-05	0.309493157697515	0.327619428584589	-0.194087033765144	0.54555502223588	0.13573480925786	0.67403589572669	-0.373978984621259	0.231082697508427	-0.0965548220525939	0.76531360946769	0.269332382426195	0.397254029469277	-0.158896691492702	0.621833503756274	-0.503956438406074	0.0948063264178699	-0.879714864848703	0.000161508806916472	-0.731210298503141	0.00688932717405998	0.0391765440718672	0.903785996974289
ADPRM	blue	0.467127285457213	0.125741352406541	-0.467127285457213	0.125741352406541	0.100030440599036	0.757086149422937	0.0227266185008798	0.944109710614444	0.0511532800807008	0.874553139204591	0.117599365555605	0.715865798638809	0.271879301836698	0.392630136552624	0.135232269163578	0.67518428124293	0.460627277416172	0.131810043519613	0.967014877964186	2.90947417632486e-07	0.640601293130124	0.0248130100981724	-0.0556754033180472	0.863551012359474	0.387838857577818	0.212863101079781	0.096859510360073	0.764591449609711	0.211230791727974	0.509883625370756	0.124748764441943	0.699282653333009	0.00805699120589824	0.980173964264821	-0.512697654981283	0.0882993972440939	-0.752060411457356	0.0047814025340815	-0.678702627272234	0.0152378369976342	0.0734055321734452	0.820645148881464
AES	blue	0.528400266916982	0.0773821940497939	-0.528400266916982	0.0773821940497939	0.451389037350071	0.140757994203374	0.169410538048711	0.598638441415285	0.210966637741681	0.51042533502159	-0.168891003437509	0.599776818127798	0.271516124325798	0.393287797080942	0.404848300696443	0.191731859395557	0.540816480644065	0.0694316279256189	0.878355008870311	0.00017044177103081	0.352098857279326	0.261676109965073	0.13257842013438	0.681259256546079	0.441138107065436	0.151135079320066	0.0289545133962185	0.928824342546015	-0.0288461699489941	0.92909007933514	-0.0944821199354967	0.770230771378312	-0.367842574030366	0.239436812785612	-0.227319445717195	0.477375510273716	-0.655378897881042	0.0206927496245614	-0.828949526237244	0.000858757804025418	0.188977213125428	0.556383746822166
AGBL4	blue	-0.229757542242837	0.472534199181804	0.229757542242837	0.472534199181804	-0.180262178363019	0.575052589588499	-0.664883717895765	0.0183216865648597	0.185692791602557	0.563390188485384	-0.267799697178912	0.400049829927959	-0.346230039530145	0.270262189083597	-0.34415576861239	0.273335154753987	-0.196342616214615	0.540803175080448	-0.397540211684058	0.200645251821498	-0.125407654887675	0.697760278758689	0.324584000750917	0.303309667919708	-0.133793068735647	0.678476599817104	-0.0313536256592359	0.922941732684655	-0.0902875845046646	0.780205282850593	0.123723575020136	0.701653387141185	0.133776695395764	0.678514085337555	0.0855399063599588	0.791531899916485	0.397090686843821	0.201201658536389	0.406642249529299	0.189581911961905	-0.0640540097382468	0.84322624684106
AGFG1	blue	0.396280585651756	0.202206758360118	-0.396280585651756	0.202206758360118	-0.0023151551436861	0.994302588605749	0.0132575240785057	0.967381706493138	0.190785605879324	0.552541351259973	0.391587410068096	0.208089994830186	0.232202585951397	0.467702041714859	0.0355069317727298	0.91276637896746	0.356777208664125	0.254946634274645	0.886476999318631	0.000122370565236802	0.737211631486533	0.00622256290805201	-0.294299174191374	0.35313134440904	0.151681749812504	0.637937062498299	-0.0271582195476407	0.933231002375457	0.317236185232309	0.315017008549755	0.336564974567285	0.284750762700731	0.316084266253496	0.316874659491924	-0.645916751649646	0.023268111485302	-0.801815552367692	0.00170799766813591	-0.458661394257531	0.13368230169329	0.0969771766740536	0.764312607723743
AGT	blue	-0.59496753184125	0.0412801406570564	0.59496753184125	0.0412801406570564	0.0474708294666963	0.883527554714138	-0.138026009809221	0.668808251407724	-0.26292528862984	0.409007039010529	-0.0640261214456794	0.843293759228819	-0.590816570161788	0.0430866561115184	-0.256931086946065	0.420157874385821	-0.25257598144305	0.428352534814202	-0.774502678015295	0.00310001244598281	-0.349732475483639	0.265118837993292	-0.199802996461168	0.533547202174653	-0.613324585165746	0.0339314979431773	-0.209187925615933	0.51407957235988	-0.339051752220685	0.280981575542844	0.421405991285609	0.172456049962449	0.340674350380679	0.278537642632501	0.253835362085307	0.425974868506177	0.488074570807453	0.107438021121641	0.792830413391851	0.00209762701449195	-0.217484363147881	0.497133615176146
AHR	blue	0.813175857731991	0.00129768866927934	-0.813175857731991	0.00129768866927934	0.27290086702439	0.390783241900445	0.166343603195092	0.605370415916319	0.194687231982692	0.544288883531823	0.190352624739577	0.553460333410468	0.435393197090343	0.157158825862119	0.416623634076032	0.177892953988421	0.239970881940243	0.452503834418467	0.89492430170405	8.43621202182565e-05	0.317141601720418	0.315169312289062	0.0497922881831765	0.877868453821971	0.235122447347811	0.461961832536969	-0.292610180038034	0.356030646705725	-0.0242473749591028	0.940375478064646	0.0556039919512655	0.863724585161121	-0.20370207591828	0.525421304701889	-0.665086263654479	0.0182734338084249	-0.81526908905819	0.00123121142413527	-0.785151682599299	0.00248153512136364	0.106141026685113	0.742677637213621
AIM2	blue	-0.43518990597928	0.15737473778799	0.43518990597928	0.15737473778799	-0.113649576525533	0.725076471887283	0.0196504410312472	0.951666381651576	-0.194261140592511	0.545187611476832	-0.410989814483978	0.184433716032492	-0.292168076710664	0.356791630704947	-0.19477213076306	0.544109885846594	-0.322489872476742	0.306621164176649	-0.88616475618769	0.000123995290714061	-0.631482139826312	0.0276346475892734	0.346695123538102	0.269575925470621	-0.0316348426006978	0.922252417073342	0.133702796082813	0.678683280533076	-0.0666953383067808	0.836836529021166	-0.328013819521703	0.297929375696787	-0.244615925763936	0.443529767322551	0.556931898747435	0.0599761648659649	0.891320648409844	9.92322385187502e-05	0.51195235313099	0.0888420667199332	-0.00863802390077117	0.978744477779071
AIMP1	blue	0.763889640788925	0.0038266593965424	-0.763889640788925	0.0038266593965424	0.447289947776878	0.144850655448395	0.249923338329574	0.433381779675175	0.109332712053102	0.735181500401863	-0.114854664990046	0.722262668945251	0.383259166875237	0.218783806603427	0.480843256251753	0.1135425479102	0.375762927759208	0.22868713206417	0.888995044535561	0.000109868459504658	0.215497632782967	0.501168681257679	0.254980798914226	0.423817959864955	0.445594935907841	0.14656512331479	-0.125088553191798	0.698497439863274	-0.0883107100027498	0.784916908406373	-0.16201078836697	0.614929176859597	-0.4899494446461	0.105891667539574	-0.378397941351337	0.225175988745093	-0.680803250367984	0.0148049486425699	-0.924970731014717	1.64932785425633e-05	0.160134317741578	0.619086147555905
AK1	blue	0.289111025273319	0.362077183691077	-0.289111025273319	0.362077183691077	0.566895433183427	0.0546006746437013	0.290848095217787	0.359068805743898	0.2628811535659	0.409088596280752	0.173730579772396	0.589204739595369	-0.202268631177339	0.528402482499048	0.243194443038278	0.446266901766868	0.554618293937014	0.0612751091316005	0.553455589237901	0.0619352116263077	0.295316532724309	0.351391038023767	-0.472271779082838	0.121069932411646	-0.199791801271671	0.533570610132813	-0.497423185815586	0.0998748770242951	-0.0993756506278499	0.758634421849856	0.669926709804532	0.0171477609556294	0.17852826619295	0.578796288733522	-0.36033963222538	0.249890860830519	-0.689876047790624	0.0130386807720818	-0.248358763807047	0.436361503263401	-0.128296656406379	0.691097334950512
AKAP12	blue	-0.649825065192119	0.022177668200605	0.649825065192119	0.022177668200605	-0.545692389065542	0.06646945096978	-0.348832685205619	0.266434739075617	-0.173505276876053	0.589695306041667	-0.126063927189959	0.696244969432911	-0.0617809420514717	0.848732063737192	-0.294189525245956	0.353319184205171	-0.223786599684787	0.4844308703163	-0.622363847085096	0.0306806710625787	-0.184169432734691	0.566651950040837	-0.0278883853046131	0.931439549031174	-0.0369786054974348	0.909163675985183	0.474634680555529	0.118963050501419	0.0765643610818531	0.813044861450391	-0.271968034362317	0.392469540348774	0.131504550196632	0.6837224434051	0.432023210456849	0.160762402096768	0.618400731789184	0.032077049985374	0.51256363115209	0.0883968170063757	-0.0701373766093746	0.828523407306018
AKR7L	blue	0.47903671195647	0.115102603098824	-0.47903671195647	0.115102603098824	-0.0542833155966934	0.866935616946785	-0.0676703666522014	0.834480074143044	0.157179524392561	0.625652717096846	0.182208496696673	0.570861797736276	0.130085143990406	0.686982547524134	0.0947627029361757	0.769564673222721	0.240052830272461	0.452344770629999	0.513188928102608	0.0879429195501276	0.195819681364178	0.54190329384291	-0.16873115641589	0.600127232080629	0.0866521669638629	0.788874957603683	-0.256511937445121	0.420943167831922	0.173227233480833	0.590300925826907	0.204081849357233	0.524632692941216	0.0240754608330855	0.940797560935662	-0.538035374573224	0.0711612593950886	-0.489431773151597	0.10631714194817	-0.355853989714831	0.256266531878914	0.0258836452295007	0.936358832961442
ALDH1A3	blue	-0.300910306068853	0.34190419527078	0.300910306068853	0.34190419527078	-0.586761072137806	0.0449050044678604	-0.156788886237076	0.626522734204955	-0.0674615266033401	0.834984695604047	0.283640871756788	0.371636954278745	-0.0994857373988036	0.758374060982845	-0.351246381756811	0.262913327318304	-0.352289662926823	0.261399653132762	-0.537661497986548	0.0713960175801085	-0.218958926093543	0.494148208607665	-0.224142821794792	0.483717322779368	-0.247768031203984	0.437489123812812	-0.0451738171045168	0.889131986574593	0.157700865388179	0.624492285312528	0.0950665027497046	0.768843620040145	0.30318334104287	0.338088989758608	-0.0230201274171199	0.943388913969487	0.383893259552055	0.217958180856189	0.549117527670615	0.0644415925101855	-0.572059159935402	0.0519516929266293
ALG10B	blue	0.482780551977836	0.111885179238062	-0.482780551977836	0.111885179238062	-0.0650781578135314	0.840747648581329	0.0833250374111772	0.796828772350788	0.135233290588746	0.675181946475071	-0.0294984344846572	0.927490354523501	0.603677609075866	0.037665319057326	0.25958273747744	0.415206707344664	0.197538670925778	0.538290522119351	0.756293154168911	0.00442119809090551	0.333324882432492	0.289704595766954	0.302444183539211	0.339327107973422	0.650908385403248	0.0218821179737361	0.371423460426924	0.234540358356411	0.207235869466379	0.51810304255729	-0.551295892677457	0.0631743983707436	-0.419520902332906	0.174586523754941	-0.194223991507168	0.545265997057459	-0.426250643772408	0.167055939328109	-0.823558947317823	0.000993280538914813	0.0912006222471198	0.778031454747059
ALG11	blue	0.395581278192748	0.203076861766134	-0.395581278192748	0.203076861766134	0.351652754119485	0.262323127419176	0.11348711458674	0.725456049636316	0.0672788947134076	0.83542603697243	-0.177495424446106	0.581030864609715	-0.118890880774447	0.712861525457356	-0.00972607331909069	0.976067760106609	0.637750346950393	0.0256715896632934	0.878284676061269	0.000170914068747971	0.645630646834957	0.0233494375023338	0.134291237750396	0.677336399749448	0.432915995777436	0.159802679217571	0.0190779323444691	0.953073177580019	0.291108206721967	0.358619466673475	0.360714620601956	0.249362128685586	0.017055483422705	0.958043796141771	-0.576808906421354	0.0495958519230501	-0.581852532830024	0.0471775513562676	-0.544206562940388	0.0673626842027596	0.200582754634492	0.531917884749028
ALOX15B	blue	-0.533764522712201	0.0738746887042207	0.533764522712201	0.0738746887042207	-0.0599348036750992	0.853208356198699	-0.00474361516598738	0.988326609786911	-0.312197294235438	0.323187410501731	-0.437684866621721	0.154737919268399	-0.662432204919799	0.0189131410750869	-0.491679110740026	0.10447827623416	-0.134406951783587	0.677071644439692	-0.777275888667031	0.00292876658757521	-0.318488309393826	0.313004599275741	0.290678340395775	0.359362215147669	-0.0592828593848643	0.854790068363356	0.106918187054809	0.740850446135195	0.154293714113691	0.63209017815535	0.118465544164896	0.713850515844699	0.0830938571135467	0.797382099104288	0.286674300856256	0.366319539479725	0.841060162124749	0.000607800955002629	0.68256226767168	0.0144494883027101	0.0840653692056112	0.79505737760108
AMD1	blue	0.525532142707599	0.0793034581697277	-0.525532142707599	0.0793034581697277	0.116198588528357	0.719128418343854	0.154964852965482	0.630590935332841	0.180325296463713	0.574916492783701	0.0468445132668475	0.885055214529812	0.340228849565799	0.279207435184905	0.126857100648905	0.694414920385995	0.383635802449228	0.218293177924766	0.954234778508131	1.4638977044074e-06	0.637356408928902	0.0257918954973512	0.175683810949814	0.584958499758423	0.542877374696601	0.0681687394442309	0.195967716057831	0.541591772172555	0.359167885240293	0.251547254745014	-0.0841826901435982	0.794776744658455	-0.110875823861852	0.731564827429591	-0.540282563929301	0.0697614135128706	-0.637169471329532	0.0258491274696056	-0.747913427201729	0.00515539366839216	0.261206270507721	0.412189619160414
AMFR	blue	0.0431238976423509	0.894137487030986	-0.0431238976423509	0.894137487030986	-0.010331650265581	0.974578072742178	0.211006242436099	0.510344100198405	0.095078482270679	0.768815190706823	0.00665574673092847	0.983621590693357	0.280914563639093	0.376450100539796	0.0398236254191712	0.902203485582866	0.0896181605433655	0.781800016614105	0.413630667183858	0.181349406434104	0.325435541714143	0.301968842106692	0.214064292821435	0.50408882858132	0.415400626284654	0.179300339497921	0.406219182593997	0.19008758374587	0.122530125963691	0.704416296306403	-0.336576692821574	0.284732934411815	-0.179257782492468	0.577220013403813	-0.0418409791830171	0.897271937305674	-0.172810566040513	0.591208939740384	-0.405985002128071	0.190367846800081	-0.356989541813988	0.25464363093387
AMY1A|AMY1C|AMY1B|AMY2A|AMY2B	blue	0.601353706768011	0.0386067980825298	-0.601353706768011	0.0386067980825298	0.267595710246016	0.400422674072685	0.195825259783875	0.541891553349624	0.165558192032461	0.607098978463634	0.0462929692662621	0.886400793799707	0.410282282839245	0.185265557675578	0.266166747876694	0.403039423680371	0.133908573557941	0.678212179290198	0.858838668754754	0.000346591797178851	0.47272418781338	0.120664660112002	0.342169040870769	0.276297153909708	0.406957551224658	0.189205588695138	0.0809996521386019	0.802398422319333	0.0864904025705118	0.789261249012433	-0.188888357259418	0.556572825817317	-0.225452341978868	0.481098353772403	-0.546397691793166	0.0660483212075359	-0.612553290196331	0.0342198420535447	-0.768457950702032	0.0034996067394592	0.279725762386167	0.378558929763768
ANAPC15	blue	0.462006326708911	0.130506901281839	-0.462006326708911	0.130506901281839	0.141096009664051	0.661824828122122	-0.0101336026675217	0.975065251399865	-0.0355700710932762	0.912611780540329	-0.0521247046059143	0.872187922201836	0.16758601840329	0.602639856800533	-0.035606060135406	0.912523661588342	0.145474725320369	0.651907192002938	0.758940610272936	0.00420658680555959	0.59863135094262	0.0397308689308335	0.430867163745451	0.162010544986231	0.431867681882577	0.160929964604042	0.139624382252937	0.665169337647592	0.22916377054724	0.473711148756861	0.0348003755903091	0.914496590159535	-0.0148321697819004	0.963509661702286	-0.582045574455325	0.0470866776204735	-0.452723918236074	0.139441495315145	-0.534128665656214	0.0736406130624368	0.333947369088689	0.288749106533792
ANGPTL7	blue	0.475618526432525	0.118092962429239	-0.475618526432525	0.118092962429239	-0.236485245705865	0.459294055305098	-0.414087343200355	0.180819326219279	0.525397999793733	0.0793941044809729	0.176423707840871	0.583353126868294	0.36766741269378	0.2396778664303	0.125472240893259	0.697611106914441	0.149374195804618	0.643118339810764	0.587273066187718	0.0446725058249657	0.271118209788831	0.394009004482116	0.00911615453367349	0.977568199113149	0.19290041187232	0.548061849116042	-0.101025144347405	0.75473570895234	0.0873763270328824	0.787146208246348	-0.0154069446961694	0.962096469684636	-0.0346986424502534	0.914745741984699	-0.509682010998891	0.0905090278032062	-0.51909154586262	0.0837357610155119	-0.460940286264098	0.131513524368665	-0.248786384280989	0.435546118878452
ANK1	blue	-0.666879804841601	0.0178502086196371	0.666879804841601	0.0178502086196371	-0.337224026076505	0.283749059658019	-0.313251241483858	0.321468958174367	-0.326973318765588	0.299555891942415	-0.0403182657888497	0.900994006081417	-0.230598672204736	0.470869266716385	-0.288699295417074	0.362792185088438	-0.342670522310402	0.275547771019835	-0.848208289019139	0.000489028748321364	-0.381925951573516	0.220525874911549	-0.168991929445811	0.599555609942747	-0.32797175001409	0.297995042612558	0.188915037838301	0.556516048667069	-0.126386549886112	0.695500418360225	-0.0942900118714013	0.770686914130218	0.194533711422854	0.544612623493314	0.78169186911735	0.00267106032408452	0.668795876827056	0.0174060562410677	0.709649594256681	0.00973404535382652	-0.0253781123265941	0.937599651788233
ANKHD1	blue	0.593694067515991	0.0418285313576164	-0.593694067515991	0.0418285313576164	0.413164115322663	0.181891948755358	0.0569722352623506	0.860399896955885	0.320466159496717	0.309840340472758	0.193806359163629	0.546147536065721	0.112472988373912	0.727826743756073	0.335808393556561	0.285903176358548	0.477959415935112	0.116039609486048	0.842074637563583	0.000589709324054019	0.397510803693621	0.200681623183444	-0.261788573561138	0.41111016761064	-0.00717715808742607	0.982338675563698	-0.43530795535541	0.157249336655986	-0.09046251615578	0.779788680176838	0.461930449590372	0.130578382923164	0.0499362054951991	0.877517791707539	-0.585975200314412	0.0452635336032909	-0.882335265593288	0.000145329626682388	-0.559228213867248	0.0587059784898346	-0.00891393274333754	0.978065692533483
ANKRA2	blue	0.562512301253241	0.0569221301993408	-0.562512301253241	0.0569221301993408	0.108044719757588	0.738204024361694	0.146353058655692	0.649923955896938	0.250443994630455	0.432392391862845	0.157187823746584	0.625634237783721	0.34179428242756	0.276857931072427	0.226677025667604	0.478654942607239	0.509220934643012	0.0908501248886694	0.96509558913489	3.84785055332305e-07	0.552893239567722	0.0622562376069745	-0.116640557062091	0.718098539768682	0.410810128151659	0.184644752108769	0.0134257371254122	0.966968039362549	0.292911358046375	0.355512727680348	0.0627911789714722	0.846284290996427	-0.0733998039401629	0.820658944340107	-0.53655641978034	0.0720930093841099	-0.769114631566658	0.00345439909364698	-0.736367917743354	0.00631323990540784	0.0863842549714075	0.789514751868828
ANKRD1	blue	-0.10070212488731	0.755498781116513	0.10070212488731	0.755498781116513	-0.13089507279706	0.685121692592267	-0.026463680522151	0.934935310005962	0.13013581429928	0.686866082870335	0.179129816489862	0.577496388207742	0.282003772008287	0.374523301754262	0.0732773095161869	0.820953962124042	0.0732110418161769	0.821113571330614	0.348433654961105	0.267019508016663	0.381222065431751	0.221448978744011	-0.155882199398966	0.628543762081615	0.0963840387223291	0.765718468258519	0.366909194499463	0.240722968303327	0.0861567225476044	0.79005821038831	-0.17998636019343	0.575647465711854	0.108830741153862	0.736359065043417	-0.122651836279638	0.704134378476373	-0.28042529554962	0.377317280372442	-0.223734739876495	0.484534790529945	0.06377537783931	0.843900806473929
ANKRD12	blue	-0.0185444357278133	0.954384221934911	0.0185444357278133	0.954384221934911	-0.395160237349728	0.203601838279059	0.0510625057559095	0.874774204279606	-0.141640980074116	0.660587729654508	0.0838984907166912	0.795456591150438	0.205177700852069	0.522359983875198	-0.351612361066612	0.262381758329126	0.246838876905549	0.439265588323617	0.567891136762294	0.0540826910594995	0.710873349247066	0.00955246354307701	0.117678300988473	0.715682075415407	0.650404977858418	0.022019098018178	0.6568444183187	0.0203133274895592	0.670291595653639	0.0170650204384832	-0.180178654729298	0.57523270498914	0.134236703858024	0.67746118567273	-0.168703257052038	0.600188400576556	-0.163363249391962	0.611939476202548	-0.313385737160359	0.321250025513079	-0.099881763209766	0.757437630289345
ANKRD30BL	blue	0.749504770016931	0.0050093619424127	-0.749504770016931	0.0050093619424127	0.560969783818443	0.0577552181525489	0.364478932105484	0.244090893745226	0.290983744392654	0.358834436561004	0.0636314070499732	0.844249393278727	0.260391418876892	0.413702528214355	0.557906429291614	0.0594348015092337	0.505573300924987	0.0935791851421929	0.840806675898013	0.000612387899567312	0.150506581808341	0.64057389079806	-0.1266456456461	0.694902653870551	0.175697129831139	0.584929586195745	-0.426441461840128	0.166845455059147	-0.143361446392719	0.656687347930872	0.144778704398581	0.653480247281438	-0.337045025602197	0.284020926831494	-0.415354287275214	0.179353800692442	-0.820078333891289	0.00108840408885594	-0.796604883395226	0.0019264680976377	-0.0174936452210847	0.956966793924997
ANKRD32	blue	0.523388057633593	0.0807607813250775	-0.523388057633593	0.0807607813250775	0.229497989005501	0.473048508222628	0.146500315346243	0.649591660687995	0.322886084298084	0.305993087354836	-0.0923398251002722	0.775321204487846	0.325602280050738	0.301706686669168	0.24772389846509	0.437573423170386	0.490872320608797	0.10513596880352	0.932536373516431	9.82042370781355e-06	0.491973742820853	0.104238778106372	0.206927605969161	0.518739666656204	0.575299820439372	0.0503360381496036	0.162318916103635	0.614247565821649	0.210463862905296	0.511457090984919	-0.159394037600386	0.620728930361162	-0.296699869955033	0.349032027277348	-0.395733520147274	0.202887242237781	-0.617947644862562	0.0322395466525451	-0.828121748139555	0.000878442447373864	0.0585338721549508	0.856607826453997
ANKRD9	blue	-0.1775320124725	0.580951647658912	0.1775320124725	0.580951647658912	0.0982859462428043	0.761212866283038	-0.237414057641238	0.457480005707508	-0.312693181005518	0.322378245601735	-0.116642316652878	0.718094440415693	-0.157438584372502	0.625075988325883	0.183960005877388	0.567100961647556	0.00725273503631731	0.982152724140573	-0.500079677460396	0.0977925861061655	-0.604840417506568	0.0372004275712766	-0.317619325182754	0.314400470691756	-0.373264823269432	0.232045887597794	-0.338122687526737	0.282386404774342	-0.582560282716933	0.0468449834960926	0.141389897012526	0.661157598752615	-0.13338491938891	0.679411226106298	0.70769284875621	0.0100297159424075	0.195106639562454	0.543404858531882	0.290809921070715	0.359134776071933	-0.365141707657658	0.243169659691337
ANXA2	blue	-0.408848439611698	0.186958454600562	0.408848439611698	0.186958454600562	-0.0454824672391809	0.888378641256797	0.211365685666884	0.509607091327192	-0.302998756380137	0.338397947734644	-0.395362937491753	0.203348997329885	-0.252646405133183	0.428219406365341	-0.166872903854029	0.604206558058177	-0.350120313364562	0.264552805590182	-0.806093314774857	0.00154328680654757	-0.593603860183396	0.0418675721455456	0.400260499469418	0.197298306521715	0.0333329154325027	0.918091180178991	0.205864812449969	0.52093714268584	-0.0570041976130691	0.860322256449766	-0.416061711695692	0.178538730220169	-0.311420254741563	0.324457581794195	0.522579349699799	0.0813151597772939	0.860895861913543	0.000323230362704837	0.410786416140874	0.184672612338384	-0.0235007602805657	0.942208664369571
AP3M2	blue	0.528300086158715	0.077448760453121	-0.528300086158715	0.077448760453121	0.450650169744168	0.141490123403783	0.125668296834185	0.697158344153263	0.130758113865681	0.685436250576736	-0.158953877130966	0.62170646166967	0.116689519182887	0.717984474307638	0.399499343551872	0.198231324460813	0.71948825396849	0.00834469453935467	0.847368126078474	0.000501966871399217	0.247918035165005	0.437202655180997	-0.115512622452735	0.720727711018845	0.337238274061936	0.283727426080757	-0.164218884229761	0.610050840304217	-0.0819772298406983	0.800055932188337	0.147572640958929	0.647173651940205	-0.325186357306744	0.302360861215234	-0.202219594746085	0.528504592938966	-0.710709889900229	0.00957657049677468	-0.756334833489917	0.00441775655558311	-0.0529266076568702	0.870236177734691
APAF1	blue	-0.783191952674397	0.00258757970994015	0.783191952674397	0.00258757970994015	-0.625026679722026	0.0297673446287895	-0.275727622830531	0.38569592512502	-0.276369235229661	0.384545972396948	-0.124981632239538	0.698744492912098	-0.358719085621874	0.252183381871017	-0.634343387796877	0.0267255906134656	-0.317201009071155	0.315073646454055	-0.838813800621082	0.000649390982536044	-0.147415196717386	0.647528480750603	0.0504653367719504	0.876228709662591	-0.05984563650385	0.853424659622647	0.458059208856426	0.134259243661625	0.338447261466586	0.281895166021186	-0.0927595104070294	0.774323319388577	0.327225634103546	0.299161015151117	0.390163862840421	0.209894879989744	0.876333902405458	0.000184426797953031	0.81344633233113	0.0012889470736237	-0.063976225780365	0.843414549803213
APBB1	blue	0.642078594846419	0.0243763960526962	-0.642078594846419	0.0243763960526962	0.48240200908036	0.112207758502903	0.119005482444508	0.712595123607744	0.332988839049641	0.290221149714568	0.120696923270166	0.708666660383884	0.330972656318487	0.293331275912668	0.55809309168525	0.0593314975438826	0.47876272738137	0.115340433211876	0.87067118608611	0.000228424332434817	0.249373800854995	0.434427241825794	-0.211590087263695	0.50914721188519	0.101157986227002	0.754421953588514	-0.325482401122521	0.301895154233256	-0.236228706506083	0.459795694431492	0.126903928743664	0.694306922993064	-0.234688287730919	0.462813255432583	-0.296553043782085	0.349282008674872	-0.888925822965563	0.000110198178958982	-0.773211512187857	0.00318229235040586	0.0148116061247384	0.963560223121891
APOBEC3A|APOBEC3B|APOBEC3A_B	blue	-0.711826262939331	0.00941282731943453	0.711826262939331	0.00941282731943453	-0.389018622226495	0.211353790451391	-0.125222443328414	0.698188109308598	-0.0935475735188245	0.772450390851478	0.173063156003262	0.590658423841707	-0.318835291715334	0.312448192279041	-0.41767413644567	0.176689609106145	-0.502647878538079	0.0958073602132876	-0.875904713246513	0.000187508621657797	-0.255232024384752	0.423345610447785	-0.176406087984274	0.583391337036055	-0.475860958964297	0.117879206422421	0.0869199465641503	0.788235599123478	-0.0170859670965209	0.957968865131912	0.0995816219931685	0.758147307764312	0.427247347271883	0.165958359224533	0.285522008636929	0.368334718321337	0.652614278871368	0.0214225474618063	0.868753108067953	0.000245047741947831	-0.353016394085606	0.260348251925307
APOL6	blue	0.549815326776809	0.0640337725541116	-0.549815326776809	0.0640337725541116	0.213974981865697	0.504271031340396	-0.034188010842714	0.915996421764217	0.299683383808839	0.343973111455012	0.00148142201844099	0.996354323669292	0.200568525004283	0.531947598796893	0.142542043964077	0.658543999565203	0.491026712561085	0.10500989628808	0.957617624517417	1.00288160179777e-06	0.597669908135102	0.0401333528536002	0.110289678828012	0.732938020217593	0.417588086914292	0.176787986361111	-0.012876976502505	0.968317570768682	0.191902840765772	0.550172985606461	0.154403375107322	0.631845121669844	-0.0639762157932492	0.843414573980963	-0.544297432924625	0.0673078195265104	-0.719838563809886	0.00829813099006153	-0.695823828879292	0.0119686985990542	0.051026541621971	0.874861790944743
APOM	blue	0.345550792395998	0.271266271211493	-0.345550792395998	0.271266271211493	-0.00827427289506324	0.979639390216417	-0.0614757571895896	0.849471759451238	0.155872161218542	0.628566150576838	0.232653014215017	0.46681437672679	0.0135388044652297	0.966689989965019	-0.123792280643248	0.701494429888764	0.402108467236595	0.195044334485881	0.798542948927669	0.00184285079665812	0.744071381462024	0.00552119963676852	-0.165854987952893	0.606445560966876	0.180507635986256	0.574523399768152	-0.044968936999934	0.889632099204408	0.413645455522661	0.181332225926811	0.474971890693383	0.118664357112329	0.372750284616521	0.232741327376721	-0.76648956699688	0.00363781070340148	-0.658106492913799	0.0199906696130243	-0.326946357107208	0.299598104554044	0.183449708936142	0.568195638882156
APPL2	blue	0.406358413928568	0.189921075167703	-0.406358413928568	0.189921075167703	-0.0764647526052494	0.813284301461743	0.0480970095828509	0.882000590841029	0.227311246239742	0.477391830289191	0.163921762706548	0.610706427601874	0.289282210510229	0.361780125547559	-0.025726924687651	0.936743486127012	0.393024799785143	0.206277179548943	0.905687236396907	5.0070827179974e-05	0.75223326620456	0.00476627243365939	0.0249244464360983	0.938713272804234	0.483856573778483	0.110971589951398	0.227114541793211	0.477783422338032	0.51188568364026	0.0888907196930657	0.0560437734664943	0.862655738272626	0.114241536591533	0.723693891346824	-0.617217583092086	0.0325026200443203	-0.617767521348386	0.0323043105767015	-0.579326763471752	0.0483779631304767	0.207635445312682	0.517278346532712
AQP5	blue	0.592280801247795	0.0424431507404985	-0.592280801247795	0.0424431507404985	0.421110656146028	0.172788745386935	0.302681479888471	0.33892936115265	0.351574679883985	0.262436459786567	0.0531787144841804	0.869622714057419	0.199555720890512	0.534064330835753	0.415703499662829	0.178951160271952	0.626528610301849	0.0292609192283818	0.805689523164112	0.0015582907021571	0.269849974468608	0.396312123007369	-0.220558538323468	0.49091877440585	0.24958688182846	0.434021722784149	-0.278609374814758	0.380544853252853	0.0759651253743534	0.814485532246064	0.17987879368819	0.575879528042135	-0.210520972469926	0.511339849057908	-0.330728072681716	0.293709838659664	-0.739446870370637	0.00598706707093126	-0.686604461452941	0.0136565393499696	0.0498898484663027	0.877630740847438
ARAP3	blue	-0.73980589431946	0.00594987622034126	0.73980589431946	0.00594987622034126	-0.314879953225577	0.318823242393011	-0.231638595616139	0.468814612268807	-0.291599124231606	0.357772223519227	-0.0586188412956569	0.856401577871138	-0.488083547071919	0.107430582168444	-0.4903018291265	0.105602691637389	-0.416498399507509	0.178036750293731	-0.923737450426676	1.78562789106127e-05	-0.261537016518601	0.411576321441037	-0.0484470738472894	0.881147106284036	-0.422673177205982	0.171033131121503	0.118384858684065	0.714038170964962	0.00779039825653507	0.980829868086224	0.170072736222169	0.597188663967161	0.416049259066805	0.178553057674902	0.324761994823073	0.303029126289751	0.763822033770022	0.00383166727278263	0.923590147119775	1.80248381914867e-05	0.0287752023264078	0.929264147073619
AREG|AREGB	blue	0.550888298583381	0.0634101788637249	-0.550888298583381	0.0634101788637249	0.510974968371946	0.0895571303564333	0.0621403665924974	0.84786104756515	0.138195933620332	0.668421084107834	-0.204750294158447	0.523245885198303	-0.180968982377819	0.573529293313884	0.191672181338133	0.550661603465838	0.561902231030156	0.0572506105249704	0.664616344646088	0.0183855261004728	0.242294787829056	0.448003397203246	0.0751822070340849	0.81636860388103	0.164388330267231	0.609677081802615	-0.418178605890425	0.176113556856589	-0.0500819121126733	0.877162790445406	0.488276743693312	0.107270556128421	-0.115463715673463	0.72084177383933	-0.549199549569111	0.0643935628781421	-0.568026351274182	0.0540126160280374	-0.469468200766931	0.123601333932113	0.0482773382258871	0.881560920803908
ARFGEF2	blue	0.72226478351067	0.00798094708061889	-0.72226478351067	0.00798094708061889	0.111935154083811	0.729084914409031	0.199418512980207	0.534351366185725	0.143251413993817	0.656936562700446	0.163683561078648	0.611232200032717	0.616016040442413	0.0329389362072649	0.455613875711239	0.136618660850431	0.311972457668528	0.32355465447324	0.900901917225568	6.36008851634958e-05	0.291153801353662	0.358540733190597	-0.00859372718459603	0.978853456863442	0.434065687379552	0.158572156980878	-0.0151486479765197	0.962731528488886	0.0858365029328982	0.790823196594129	-0.256150723899138	0.421620496259157	-0.349951782010267	0.264798683683733	-0.366586972816218	0.241167922482735	-0.742067927570342	0.00571953895161023	-0.894991785719173	8.41014141288551e-05	0.108442613971821	0.737269922949376
ARFIP1	blue	-0.689660335502753	0.0130787701526965	0.689660335502753	0.0130787701526965	-0.3064863167731	0.332586243614665	-0.198825404797475	0.535592885352647	-0.203900229406765	0.525009769016888	-0.0166695748300885	0.958992413316644	-0.480832276336489	0.113551987255415	-0.446075828650829	0.146077393397403	-0.415255237455085	0.179468107573248	-0.94793208731602	2.76080211694635e-06	-0.347908884176417	0.267789674281382	-0.0972868689466613	0.76357883172126	-0.464466394038095	0.12820313411268	0.00650138982024789	0.984001387646362	-0.0365050407117374	0.910322808917662	0.19630585865265	0.540880472744969	0.380145917821442	0.222864768660461	0.310905883095183	0.325299888222731	0.74287198140744	0.00563930469130354	0.919815542886193	2.27908083411769e-05	-0.163214314630813	0.612268440814581
ARHGAP15	blue	0.192725513246865	0.548431739544228	-0.192725513246865	0.548431739544228	-0.0133387169835807	0.967182037129336	0.0860280770492456	0.790365516664509	0.0333025703555501	0.91816552647962	-0.0649117986535074	0.84115017400198	0.0807969283193582	0.802884380585039	-0.203711238343576	0.525402272632148	0.380449758589327	0.222464483117368	0.812536188891177	0.00131854386722354	0.783220986471098	0.00258598384470492	0.270417328563454	0.395280963612318	0.608042523843119	0.0359413887401635	0.456406613805329	0.135850855763811	0.513808652780579	0.0874946249871579	-0.0164799062499291	0.959458663124095	0.0557852502660994	0.863284028667886	-0.48221055095731	0.11237114560419	-0.3881369263187	0.212481156997392	-0.509395876950995	0.090720603384593	0.111034788191023	0.731192537756244
ARHGAP23	blue	0.649258930908509	0.0223332711206021	-0.649258930908509	0.0223332711206021	-0.10269056660882	0.750804671682631	0.156487598077025	0.627194052439411	0.0220184856754354	0.945848894524983	0.489440770918315	0.10630973698592	0.682005144065691	0.0145613824592238	0.317386630999322	0.314774835980254	-0.256050472303435	0.421808577900011	0.601887866686892	0.0383889280479955	0.246325307500403	0.440248981051382	0.00371469346610057	0.990858539739315	0.0936518162246182	0.772202728522814	-0.0943653743283139	0.770507965019766	0.0621507730142937	0.84783583134926	-0.2509003877068	0.431526026687413	-0.0640813053151287	0.843160170246238	-0.558640871018989	0.0590290629746282	-0.598602436553571	0.0397429311872353	-0.569730875382611	0.0531346847198566	0.29331047382815	0.354827006306609
ARHGAP30	blue	-0.781653748224483	0.00267320818805052	0.781653748224483	0.00267320818805052	-0.222000600534884	0.48801561417709	-0.16659345025936	0.60482093205642	-0.220770790876199	0.490490978657087	-0.161054323665557	0.617046756645344	-0.607390709661967	0.0361951715988067	-0.510005880981392	0.0902699512220852	-0.255067216401284	0.423655450100558	-0.909436293861127	4.11448565437514e-05	-0.250531123943337	0.432226930057862	-0.0581185694255743	0.857616023639276	-0.364667605339048	0.243828435489931	0.123342373527072	0.70253553376573	0.0623439102685509	0.847367856557937	0.225614976943863	0.480773546558342	0.38465349121198	0.216970797648835	0.374578386969337	0.230276127514243	0.787838740122983	0.00234156369827308	0.919941599550719	2.26171256017068e-05	-0.00533827906572732	0.986863328012752
ARHGEF3	blue	0.358423519525312	0.252602830220991	-0.358423519525312	0.252602830220991	-0.000931979519754836	0.997706459306787	0.259951434266118	0.41452058032229	0.15110170294345	0.639238085852429	-0.272949249878258	0.390695880393309	0.214206973084649	0.503797808006955	0.0482305192788344	0.881675069930327	0.57624924689401	0.0498694587591656	0.720483605053058	0.00821289997483284	0.385797807183344	0.215489672994675	0.27426388684287	0.388325952791723	0.81888889220571	0.0011224692061995	0.392971925024125	0.206343693213535	0.540685959225409	0.0695121480618975	-0.312635848985823	0.322471740490496	-0.382158762945601	0.220221067852472	-0.271977196562424	0.392452959671572	-0.263219268320665	0.408464000917678	-0.703499931556591	0.0106857396725696	0.0944572605988093	0.77028979380238
ARHGEF7	blue	0.33193693487059	0.291841462539132	-0.33193693487059	0.291841462539132	0.1194065365447	0.711663069707023	-0.0451462004016096	0.889199396826157	0.24664405030501	0.43963852122056	0.386105167484939	0.215092891682664	0.165739459383833	0.606699873970445	0.0362218993279008	0.911015923967796	0.283500926516992	0.371883235350928	0.839304796658844	0.000640117846597611	0.756690321962152	0.0043884855535075	-0.247462814742337	0.438072288215319	0.0302685812289651	0.925601832961351	-0.075178747236632	0.816376927356328	0.167628708945001	0.602546115177378	0.411603761566263	0.183713785533522	0.377219807086534	0.226741825675776	-0.60149812785143	0.03854780585078	-0.803759025728814	0.00163157680709873	-0.38500471784125	0.216515541446349	0.0696293565425458	0.829749368720246
ARID2	blue	0.15080421668989	0.639905698846574	-0.15080421668989	0.639905698846574	-0.14437854426025	0.654385223789034	-0.0557916567743923	0.863268458014501	0.0109648547569928	0.973020502894512	0.277123679434802	0.383196050659677	0.0911383204115432	0.778179741338153	-0.185524640529704	0.563749853524555	0.459871023378603	0.13252825036835	0.82876578685197	0.000863097432503472	0.853784294319876	0.00040958220916612	-0.287380776234954	0.365086888970689	0.289063309079038	0.362160008594402	0.240919925110354	0.450663346095658	0.485128499911297	0.109898058841857	0.331143523100817	0.293066974256038	0.394730173343707	0.204138920906292	-0.488568803603361	0.107028941857281	-0.634301196484223	0.0267388361143219	-0.343409775650296	0.274445203584818	0.0586245779215794	0.856387653454368
ARID4A	blue	0.245113653880916	0.44257327750156	-0.245113653880916	0.44257327750156	-0.0457876723032293	0.887633787938004	0.0400011835106339	0.90176930388078	0.17573994825327	0.584836636742969	0.324361559896158	0.303660467204502	0.121315594946104	0.707231382322151	-0.106669787957224	0.741434327084744	0.402261860332127	0.194857956496357	0.852663856872576	0.000424677076187766	0.826863997168494	0.000909016634971831	-0.252849277412654	0.42783601117987	0.230371816635222	0.471318036361306	0.135189050851751	0.675283071822969	0.458097975321928	0.134222053697843	0.321526074762716	0.308151973412266	0.366374935052404	0.241460989425961	-0.614489593588221	0.0334992709312888	-0.688421284984	0.0133108116323082	-0.387922601593755	0.212755749816742	0.107024347302074	0.740600946665485
ARID4B	blue	0.669158499259246	0.0173229203261292	-0.669158499259246	0.0173229203261292	0.063906924258682	0.843582324437064	0.18565575636146	0.563469396653359	0.251866897142852	0.429694109905237	0.302091949293842	0.33991797277368	0.596422502689767	0.0406598547712568	0.354384396310247	0.25837576956506	0.211146026749631	0.510057428262121	0.91371064033295	3.25485810699822e-05	0.417629212578592	0.176740964632256	-0.0271256866338773	0.933310828182939	0.359903409781999	0.25050675976367	-0.00329694312168544	0.991886546626219	0.140439929896069	0.663315178152948	-0.19608038866405	0.541354716254516	-0.197355222745701	0.538675587182536	-0.459774586004322	0.132620018421803	-0.771256368120456	0.00331003336562503	-0.820572087295905	0.00107449955527952	0.00963379071127857	0.976294776729377
ARID5A	blue	0.226587672953925	0.4788330204941	-0.226587672953925	0.4788330204941	0.22119277920305	0.489640960519061	0.0107561514591672	0.973533866381637	0.107794231403627	0.738792240768231	0.340466120939344	0.278850592801351	-0.0483520245902805	0.881378832498935	-0.0663080341829193	0.837772910944348	0.293949413863409	0.35373070477943	0.738755962005395	0.00605912943489859	0.768952256445033	0.0034655359011508	-0.26195548169934	0.410801019922596	-0.065932732333565	0.838680459440112	-0.129262312956885	0.688874680465329	0.161146629583264	0.616842277448132	0.597830463297691	0.0400659398328329	0.489308126586395	0.106418935078025	-0.600354645188213	0.0390166498715696	-0.725895625850009	0.00752334099603727	-0.223531824971601	0.484941502814087	0.130840102966406	0.685247938059681
ARL8A	blue	0.458076441572527	0.13424271091659	-0.458076441572527	0.13424271091659	0.364298945184173	0.244341423940823	0.10873467341386	0.736584488109168	0.250140295843044	0.432969368049152	0.246561675735499	0.4397962467825	-0.0205618978768424	0.949426968805893	0.0778639934971696	0.809922143364888	0.330335747553284	0.294317648052019	0.785718892357105	0.0024514705523185	0.619317073475294	0.0317502081228835	-0.142868813967331	0.657803371424149	-0.015501254607659	0.961864600528334	-0.296044023901162	0.350149388376548	0.142920697318399	0.657685803142205	0.530633367450701	0.0759085125042313	0.28662585497547	0.36640414714583	-0.70829482785888	0.00993805257880057	-0.757648938563634	0.00431028416026734	-0.376290980673781	0.227980897269732	0.268802083957991	0.398220234250031
ARL8B	blue	0.262328092261169	0.410111288553189	-0.262328092261169	0.410111288553189	-0.181425597784662	0.572546056856258	-0.0518869161235303	0.872766799671961	0.232287957493086	0.467533738524622	0.0939757142569379	0.771433328383395	0.349091328229101	0.266056099889217	-0.0521812965962722	0.872050161894578	0.219156952252631	0.493747899206661	0.751283773388304	0.00484983055552234	0.611692089335448	0.0345438646876068	0.168371916607875	0.600915035474446	0.527215932433638	0.0781716441687823	0.425491407858119	0.167895082753344	0.409539278413133	0.186141608397962	-0.262100536680665	0.410532442983705	-0.0436185090015071	0.892929412246191	-0.347142740966915	0.268916384509896	-0.422753884598777	0.170942755923191	-0.575357912590628	0.0503074020453408	0.0239390470391209	0.941132493489663
ARMC5	blue	-0.338787403019493	0.281380888805531	0.338787403019493	0.281380888805531	0.140458599406113	0.663272752996983	-0.186149948321833	0.562412828251687	-0.272965396657289	0.390666727512379	-0.478761188617721	0.115341769838167	-0.711255647564155	0.00949625888108033	-0.274167642770099	0.388499204128599	0.124749297548913	0.69928142117088	-0.609747525292329	0.0352835624439637	-0.39052649150198	0.20943421065159	0.0853237040706637	0.792048596291847	-0.205842980917895	0.520982324659701	-0.239230766742447	0.453941619019901	-0.137719728082211	0.669506293929364	0.433840195785802	0.158813025860204	0.058846412341964	0.855849227320641	0.223250240000246	0.485506154752298	0.540287378348775	0.0697584349715439	0.570118199174172	0.0529365919658297	-0.0316737593102777	0.922157028757398
ARMC8	blue	0.818280611685359	0.00114020438774461	-0.818280611685359	0.00114020438774461	0.34911839847312	0.266016488534773	0.297037357679846	0.348457793924104	0.299110182294737	0.344941977083506	0.0794103930991459	0.806209816134062	0.487639562181613	0.107798938730294	0.529871779742106	0.0764089280347977	0.386259990597705	0.214893193107712	0.907413187588554	4.57902736707312e-05	0.206323934306585	0.519987349140096	0.0447599656661272	0.890142236580582	0.378813334619994	0.22462544799015	-0.215262635005037	0.501646925848946	0.00052108191658537	0.998717650435159	-0.145867449197603	0.651020182851	-0.427580084404823	0.165592962133445	-0.424900494200577	0.168550023824937	-0.774727699391783	0.00308584016131614	-0.924493675681916	1.7010403178799e-05	0.0798979324255591	0.805040173830501
ARMC9	blue	0.161198168300574	0.616728118001565	-0.161198168300574	0.616728118001565	-0.349689645103568	0.26518138999461	-0.110526669397017	0.732382723155882	0.30348743116409	0.337580335548207	0.233018119915827	0.466095435074138	0.240658455750654	0.451170060112203	-0.138512942584364	0.667698985087311	0.483513582513124	0.111262266024958	0.71266305723937	0.00929146686024251	0.682535356982073	0.0144548784908783	-0.267493865288949	0.400608890359752	0.426737448359304	0.166519294637476	0.303109942745595	0.338211825659314	0.607664573147125	0.0360883879254681	0.085177274484735	0.792398588293967	0.230493940112507	0.471076424932416	-0.380859451335423	0.221925431077684	-0.490334769838162	0.105575705180876	-0.370689204864825	0.235539474592056	-0.0692735042667988	0.830608324408554
ARMCX5	blue	0.33815020948155	0.282344731720786	-0.33815020948155	0.282344731720786	-0.225577828313454	0.480847729277464	-0.0117438298038401	0.971104482757803	0.136942029815549	0.671279813437789	0.0669150646312461	0.836305384869125	0.402784550794513	0.194223693231311	-0.0281589797305012	0.930775722461051	0.314031401609553	0.320200149843395	0.835683688548281	0.000710978354222952	0.641481290676538	0.0245522514858021	0.161907733449846	0.6151572076185	0.635803924572174	0.0262699894635581	0.439503613920982	0.152833625595257	0.478731199738842	0.115367821313895	-0.244325664930634	0.444088022650566	-0.0737917593414777	0.81971509538914	-0.43540476875863	0.157146541468573	-0.467282563257239	0.125598655726455	-0.648227175967903	0.0226188917931943	0.0414750052738876	0.89816634060529
ARNT	blue	-0.477548666957319	0.116398189495506	0.477548666957319	0.116398189495506	-0.484804268630837	0.110171059884714	-0.202662000046005	0.527583661250521	-0.0503572922447354	0.876491907941777	0.36563186839018	0.242489676277231	0.210278631952049	0.511837438296594	-0.0585441631266781	0.856582846377972	-0.154869054303461	0.630804859874315	-0.297326121278756	0.34796686516163	-0.0187632220977301	0.953846551375595	-0.572826768034434	0.0515657561068735	-0.250754310114064	0.431803231852737	0.302816752661494	0.338702734795236	0.0289289227711577	0.928887108736119	-0.178882995788687	0.578029607545827	0.28398208205917	0.371036835585267	0.467472653259639	0.125424111657067	0.108294284773893	0.737618104343007	0.310697412428346	0.325641608203785	-0.105679658817417	0.743762942360385
ARNT2	blue	-0.551269999004139	0.0631893589574179	0.551269999004139	0.0631893589574179	0.022001714209135	0.945890088134488	0.375067847720731	0.229618746128178	-0.0253168860134797	0.937749939061076	0.229428006799666	0.473187223424176	-0.192609938622231	0.548676223407855	-0.114074000418649	0.724085111722237	-0.23368222763291	0.46478904512493	-0.53883472881408	0.0706611235242652	-0.161471450373498	0.616122922120863	-0.327848890236556	0.29818686275074	-0.372607879958769	0.232934017705452	0.05457028063476	0.866237744707797	-0.0657557576640575	0.839108479223331	0.0438500331594727	0.892363992421706	0.237742342404079	0.456839647287685	0.398842872106699	0.199038193372983	0.333500886410804	0.289434256385142	0.509831472451988	0.0903986442881008	-0.354575682026987	0.258100655833634
[truncated: 11,215 more rows]
