# Supplementary material for: Identification of Up-Regulated ANXA3 Resulting in Fracture Non-Union in Patients With T2DM
Source: Front Endocrinol (Lausanne). 2022 Jun 24;13:890941. doi: 10.3389/fendo.2022.890941 (PMC9263855; doi:10.3389/fendo.2022.890941)
Supplement: Supplementary Figure 1 — The volcano map of DEGs in the T2DM expression matrix. [file DataSheet_1.zip › Supplementary Materials Table 3.xls]

id	logFC	AveExpr	t	P.Value	adj.P.Val	B
POTEJ	-3.31424794360902	12.1713349251701	-41.415714655501	4.2518682404741e-23	8.56751450455531e-19	39.5343690910043
ZNF676	-4.07758416290726	12.1843049569161	-33.3716169024076	5.62586451617855e-21	5.66805850004989e-17	36.0446430197563
RAB7A	-2.71283314035088	12.1709223650794	-27.8039190928273	3.38637235169982e-19	2.27451342955838e-15	32.7867803866236
PIGT	-2.20288554260652	9.68523441950113	-27.206846795459	5.49917195582194e-19	2.7702078727453e-15	32.383902791738
GNG2	-2.8254634197995	9.86262845124716	-24.6334231327042	5.01828965494249e-18	2.02237073094182e-14	30.5051065506025
LINC00910	-2.27013180451128	7.62090115646259	-21.3574145323978	1.16856739485115e-16	3.92443883437512e-13	27.7252369134726
MPLKIP	2.4844284122807	7.91531898412698	21.1667226902918	1.42240278047219e-16	4.09448800378782e-13	27.5479973304408
TPM3	-1.95462759314954	11.774340393802	-20.2392739791504	3.78797790334058e-16	9.5409693440391e-13	26.6590151548715
2-Mar	2.37425646616541	5.90756581632653	19.7232639586168	6.64863618820882e-16	1.48855576880453e-12	26.1442077069192
PHLPP1	-2.37392167293233	7.8406843707483	-19.3829302215349	9.70560200424937e-16	1.95567880385625e-12	25.7963874699942
SDHC	-1.96928003536619	10.8263205081885	-18.9851994679547	1.52160696824342e-15	2.78730731000953e-12	25.3812858145776
FYB	-1.87861827443609	11.4096393197279	-18.439777275935	2.85802262344323e-15	4.7990963218651e-12	24.7964019608236
CMTR1	2.12619400125313	9.03988487981859	18.2317373065596	3.65062676037237e-15	5.26804832895229e-12	24.5683930304142
MAGT1	-2.14851697994987	7.80029821995465	-18.1526577122203	4.0091625650159e-15	5.26804832895229e-12	24.4809942525644
FAF2	1.53798378070175	9.90009657936508	18.1181302915467	4.17702046954694e-15	5.26804832895229e-12	24.4427075439953
CARD8	1.80168274937343	7.51769370294785	18.1169139136854	4.18306567063209e-15	5.26804832895229e-12	24.4413573168072
BRK1	-1.91245046992481	10.2134214965986	-17.7021532408179	6.88389652398727e-15	8.15944205637314e-12	23.975282355995
RNF31	1.31407941353384	7.23370410204082	17.5121980443313	8.67743043756149e-15	9.71390129538133e-12	23.7579835861115
ERCC3	-1.47837390350877	8.84781341269841	-17.2835040934925	1.15004913303065e-14	1.21965737002988e-11	23.4930916936145
PECAM1	-2.7533313037952	11.4763467748623	-16.710024100901	2.364331792488e-14	2.38206428093165e-11	22.8126412086363
ACAA1	-2.1269008358396	8.46499218480726	-16.3946886484513	3.54607841232584e-14	3.40254666706503e-11	22.4282977717946
SSRP1	-1.82776808897243	8.27948529478458	-16.1655512143494	4.78058327696128e-14	4.37857968321681e-11	22.1443330359571
LINC00643	1.34475375313283	4.23101077097506	16.0656398426106	5.45175181793035e-14	4.77620865788246e-11	22.0192580220293
ZNF813	-2.77162806996658	10.4316305752079	-16.0094343967106	5.87170666384989e-14	4.92978705319063e-11	21.9485573898998
HDLBP	-1.74186197994987	9.91138821995465	-15.8191567015476	7.56103839658195e-14	6.09419694764505e-11	21.7073758048902
KLF13	-1.84778142857142	9.82539562585034	-15.748979577503	8.3054591647713e-14	6.30781794459497e-11	21.6177040373148
RFTN1	-1.44006139223058	8.9850594739229	-15.7359233106407	8.45216300268308e-14	6.30781794459497e-11	21.6009776599574
FCGR2B	-1.60817598645423	12.0068555353634	-15.6583074825605	9.38171237844681e-14	6.69126255384006e-11	21.5012630808688
UBE2L3	-1.22516930200501	11.176506154195	-15.6389189005525	9.63010491619661e-14	6.69126255384006e-11	21.4762788558265
FTH1	-1.17516501670844	12.9508981103553	-15.5361197939089	1.1066249046834e-13	7.43283060979018e-11	21.3433053426743
IQSEC3	1.46136922222222	7.56505887830688	15.3506789118518	1.4247820063029e-13	9.1444073508177e-11	21.1012593317419
PTCH2	-1.67643593796992	7.45106981292517	-15.3367597005056	1.45221357432341e-13	9.1444073508177e-11	21.0829775146698
C9orf131	1.32054475438597	6.7616176031746	15.2168473221709	1.71253240134224e-13	1.04568266324382e-10	20.9248173497879
ITFG1	-2.02928007518797	8.91180292517007	-15.16240264772	1.84631540056337e-13	1.09421339180447e-10	20.8526115360179
EIF4A2	-2.87438718546366	9.76558019160998	-15.0249696896922	2.2345969325955e-13	1.28648937690855e-10	20.6692366572693
ALDH6A1	-1.47259480576442	7.81869660997732	-14.7244944047758	3.40899161316083e-13	1.9080883612553e-10	20.262706684819
RPL14	1.79888339974937	8.80027542403628	14.6095964716853	4.01398569948669e-13	2.18599491472045e-10	20.1051864283989
CDC42	-1.01280970426065	9.60292020861678	-14.5243804525924	4.53409947126925e-13	2.40426590384409e-10	19.9876087523851
RPL12	1.97684585630743	8.47819382842026	14.3344387930925	5.96140364691155e-13	3.02581742789319e-10	19.7232091555737
EIF4B	-2.41169749540518	11.194726702192	-14.3292271686869	6.00658546480037e-13	3.02581742789319e-10	19.715908916474
LOC100130331	-1.71524636549707	11.3237631402116	-14.2227866426379	7.01150067955184e-13	3.44589606568219e-10	19.5662731530168
CCDC177	1.43833596365915	6.51066710430839	14.2041477969347	7.20472025915628e-13	3.4565503148095e-10	19.5399644127345
C2CD3	-1.12554147744361	9.59217217006803	-14.1701598331074	7.57142727664991e-13	3.54800603777897e-10	19.4919087044058
FOXO3	-1.64075109398496	11.6995887755102	-14.0568247332153	8.94076082915409e-13	4.09446206153306e-10	19.3308975477077
ARL2BP	-1.32146146303258	9.36579394274376	-14.0201654784875	9.43684874384557e-13	4.22561115974418e-10	19.2785633194162
HAPLN4	1.65835213659148	7.24469056689342	13.5299094953198	1.96450600021313e-12	8.6053904139771e-10	18.5665312642948
KLHDC10	-1.21640027318296	9.33962500907029	-13.3602845798677	2.54418344261028e-12	1.06802700767911e-09	18.3147987751792
LRRFIP1	-1.3530915971178	10.6434949807256	-13.2562984467309	2.98498436164955e-12	1.22749867116813e-09	18.1590803411483
TOM1L2	1.08695488847118	7.92846319614512	13.1687298411358	3.41750683022935e-12	1.37725525258243e-09	18.0271142977092
RPL26L1	1.85035140977444	4.33280598639456	13.154459504821	3.49393622648264e-12	1.38044735222795e-09	18.0055362894633
KIAA1456	1.36758047619048	4.64865516439909	13.0800878316298	3.92199343519036e-12	1.51977245613626e-09	17.8927487647063
PLEKHM1	-1.07626750459482	11.1663071470144	-12.9871188558241	4.53483040735346e-12	1.72409118317306e-09	17.7509724088643
RPL34	1.9200260112782	6.73189391836735	12.9736422981687	4.63159002593426e-12	1.7282692411588e-09	17.7303480538577
PPIA	1.72626155472013	8.19570978382464	12.9548938196657	4.76977885079436e-12	1.74747352442739e-09	17.7016248441088
MALAT1	-1.69838322681704	12.375532324263	-12.9362640275305	4.9113359967099e-12	1.76720393453044e-09	17.6730479439471
TUBB8	-1.30761358270677	8.22101883673469	-12.8668845818427	5.47803924200484e-12	1.93653492502452e-09	17.5663118930866
MORC4	-1.97196213993317	9.08127356311413	-12.7625054820825	6.46168740542144e-12	2.24487933136624e-09	17.4047976605813
TSPYL1	-1.33364748120301	9.92934605442177	-12.6111263972532	8.22547400328585e-12	2.80920849434254e-09	17.1685450457906
CANX	-1.24848537844611	11.909173675737	-12.5537390742872	9.01874035342914e-12	3.00798063861206e-09	17.078354273776
LINC00687	1.07814059398496	6.23299517687075	12.5041302999373	9.76838410907832e-12	3.17472483545046e-09	17.0001079744453
NUCKS1	-1.82569753592314	8.8771367467876	-12.4817234373457	1.01278986398705e-11	3.23931996179986e-09	16.9646807944199
NHEJ1	-1.05902525898079	8.37681594860166	-12.4105079912986	1.13644694208209e-11	3.57803216921157e-09	16.8517280127166
RAPGEF1	-1.56015067794486	10.032991446712	-12.3063873869986	1.3461240153769e-11	4.17298444766839e-09	16.6856076054287
BTBD11	-2.14303513157895	7.52194095238095	-12.2383101411933	1.50458706538212e-11	4.59354990415905e-09	16.5763607515577
MAF1	1.35007150710108	9.02447673167045	12.1760932853159	1.66634388432456e-11	5.01146705509551e-09	16.4760781891597
FAM9C	1.05971707142857	4.66495829251701	12.0309623978105	2.11772642539019e-11	6.26495077013757e-09	16.2405059830746
EPHA10	1.06250171637427	6.10950142328042	12.0231617086671	2.14531812972453e-11	6.26495077013757e-09	16.2277784422311
TIMM23	-1.34846968546366	9.96578816780045	-11.9774334874011	2.31473675290508e-11	6.66313508157678e-09	16.1530330991426
MT1X	1.58647728822055	8.85300483446712	11.8912524604918	2.67279805094291e-11	7.58425728610898e-09	16.011533352019
INTS3	-1.40433685964912	9.62286549206349	-11.8829924215274	2.71000756625234e-11	7.58425728610898e-09	15.9979277363262
MT1G	1.82014266917293	8.60945979931973	11.5670989948787	4.62291565483658e-11	1.27605137595832e-08	15.471818495002
USP32P1	-1.68151492982456	9.25146553174603	-11.3734526948671	6.44718502854154e-11	1.73214371100149e-08	15.143655371493
IER3IP1	-1.95530148496241	7.57223431972789	-11.2556733936022	7.90841698646493e-11	2.09677108259564e-08	14.9419229592052
RPS15	1.75468224101922	9.93938023431595	11.2053307736461	8.63399137743279e-11	2.25941462669183e-08	14.8551980648156
AK2	-1.19153685463659	10.1653414399093	-11.0084083585139	1.22038785938594e-10	3.15266863674702e-08	14.513067930035
GMCL1P1	-1.21999619298246	4.90997298412698	-10.8620214387829	1.5828312193159e-10	3.86714235583588e-08	14.2557203543568
POTEE	-1.20303081892231	9.55542091950113	-10.858462722109	1.59291719868178e-10	3.86714235583588e-08	14.249431822714
PDPK1	-1.28726385547201	10.7037488057445	-10.815518351917	1.72001149198836e-10	4.1259799480435e-08	14.1734241860302
MGP	1.41294178696742	4.75034100226757	10.7722264134917	1.85879482952571e-10	4.40643715469918e-08	14.0965736128218
RPL5	1.75934511278196	8.69827965986395	10.6946401629337	2.13727359527088e-10	5.00768173775676e-08	13.9582702445713
MOGAT1	-1.01300682957393	5.46967117913832	-10.6638888458446	2.25929666527488e-10	5.23273882819413e-08	13.9032488256
LOC100132147	-1.85965568086883	8.94412386999244	-10.6224455410827	2.43525909305937e-10	5.57618985513026e-08	13.8289122287631
ANAPC1	-1.26719277568922	9.03011096371882	-10.6116344999225	2.48345419381371e-10	5.62265191071305e-08	13.8094855928465
EXOC5	-1.90682275271512	8.18265614134543	-10.5805790058347	2.62746672926505e-10	5.88260606607674e-08	13.7536006061198
SDAD1	-2.21294313408521	8.00297795464853	-10.527295584257	2.89503486956486e-10	6.34075571975346e-08	13.6574368746922
MZT2B	1.3778292940685	8.19116385298564	10.4610899442481	3.26726638573741e-10	6.93004396553777e-08	13.5374584787654
RNF5	1.24423436779448	8.11050501247166	10.4459680710436	3.35903240930417e-10	7.05046906744572e-08	13.5099775820283
NCOR1P1	-1.21554633458647	9.02395275510204	-10.2827253462725	4.53753693338908e-10	9.05261081265247e-08	13.2114859546401
SFMBT1	-1.04666820133667	8.11054075359032	-10.1416480987985	5.89927966058572e-10	1.13209985867431e-07	12.9508037090301
HNRNPA3	-1.15364970342523	9.74314481103553	-10.125421577271	6.0810005384521e-10	1.15596378160198e-07	12.9206574612861
UBA52	1.02728209106099	11.4236662033258	10.0883575050598	6.51812910288569e-10	1.21611390206617e-07	12.8516718139564
PELO	-1.00999045363408	7.10426957709751	-10.0662440528651	6.79429346161963e-10	1.24459102956032e-07	12.8104290469026
14-Sep	-2.04931261528822	10.0932464138322	-10.0550010607122	6.93931506672769e-10	1.25101592035835e-07	12.7894361524238
WNK1	1.09595558061821	9.64028673658352	10.0539115493568	6.95353762184295e-10	1.25101592035835e-07	12.7874009541828
GAGE1	1.69176805555555	6.53763017195767	10.0011155959448	7.68015391857379e-10	1.36951417220586e-07	12.6885952244853
FCGR3A	1.45983028279031	10.7043202203326	9.94301017161949	8.57126248413164e-10	1.46365202589197e-07	12.5794367881651
SUPT16H	-1.10793340100251	9.02379998185941	-9.92578948792907	8.8554063324226e-10	1.49946586217072e-07	12.5470015319664
DRAP1	1.10216112155389	9.63462565192744	9.91199096382397	9.09010450051679e-10	1.51376533624308e-07	12.5209841616509
ACKR4	1.40324130743526	4.45853834089191	9.88959930802961	9.48474220798654e-10	1.55380126415389e-07	12.4787116478275
MAGEA3	1.02089826942356	6.80255430385488	9.87820057263688	9.69240036928676e-10	1.57435915134678e-07	12.4571672856949
SHARPIN	1.34182920676692	9.19215888435374	9.83444520404529	1.05341843624064e-09	1.65236164165804e-07	12.3743096011838
PRKAR1A	-1.03983986215539	10.9442960657596	-9.78349203553836	1.16104550300631e-09	1.78588296836467e-07	12.2775068393703
PTDSS1	-1.09163561296097	10.0243005545837	-9.76423376878746	1.20462984823258e-09	1.83888571529443e-07	12.2408308187169
LGALS3	1.10005861278195	8.26186780272109	9.70245596426389	1.35621281708385e-09	2.05471340332628e-07	12.122851053099
SMU1	-1.08171258145363	9.81627685941043	-9.68849826182206	1.39311211160652e-09	2.0948663469307e-07	12.0961259802679
TPT1-AS1	1.03881057017544	8.28398543650794	9.63569050498276	1.54237194426361e-09	2.3021329390305e-07	11.9947818201815
HCST	1.13378552610693	8.97226660733182	9.61596801982836	1.60227342978196e-09	2.37222295760049e-07	11.9568377568596
PRCP	-1.07162775814536	10.3867148764172	-9.60985657903674	1.62131916283698e-09	2.37222295760049e-07	11.9450695359776
MRPL53	1.09817277067669	9.02933999319728	9.60879572438366	1.62464897344351e-09	2.37222295760049e-07	11.9430262461693
ARHGAP27	1.06758211278195	7.75986165986395	9.58097786116276	1.71453319754003e-09	2.4329467556642e-07	11.8893937263002
TRAPPC11	-1.05457361654136	9.05704779591837	-9.5343117735293	1.8770349060126e-09	2.64491282210866e-07	11.7991919027589
GPX4	1.6286056641604	9.96903058956916	9.37910129721117	2.54171736285432e-09	3.46051384199422e-07	11.4970995254953
DDX18	-1.18368219298246	8.72294626984127	-9.36726407746397	2.60149058897806e-09	3.51812317905422e-07	11.4739283501692
LAMTOR1	1.05255337719298	9.43159575396825	9.20534991081547	3.58164877728309e-09	4.7170080302127e-07	11.155097192566
NAT8B	1.01942788721805	7.71699095918367	9.17439718480495	3.80885350578297e-09	4.88843300264502e-07	11.0937454635371
SET	-1.16748884210526	9.91470080952381	-9.14581605412263	4.03186827126899e-09	5.12341937096375e-07	11.0369796764417
RAD23A	1.26228887468672	9.4679638276644	9.09684336957891	4.44585766456214e-09	5.59900199630795e-07	10.9394569788976
WTAP	1.01915334628237	9.4468470914588	9.07896593524959	4.60770883285663e-09	5.73119339395439e-07	10.9037755384672
COX6B1	1.12238304636591	9.7482351723356	8.99414903659011	5.46269090021893e-09	6.67110434178251e-07	10.733899599311
KCTD20	-1.0281876566416	9.29237573696145	-8.84419231708935	7.39761930233335e-09	8.76746655090408e-07	10.4311641983653
SRP68	-1.06361227130326	9.019097888322	-8.80581709762269	7.99826637111656e-09	9.37006205686039e-07	10.3531987268658
RPLP1	1.38806158813701	10.3414688805745	8.7582394324892	8.8134526799239e-09	1.02653798555183e-06	10.2562574809819
PPIAL4G	-1.34425088450292	11.3938108597884	-8.65761678134015	1.08321507598325e-08	1.23315162604872e-06	10.0502142513155
TCEB2	1.01989565016708	8.98791995937264	8.6514814448865	1.09696990878259e-08	1.23485718781951e-06	10.0376061378576
HBD	2.54395430827068	7.69753545918367	8.57354494635176	1.28823227399578e-08	1.41846340551994e-06	9.8769970196718
MT1M	1.20887832330827	7.2663865170068	8.55703156609155	1.33299377417259e-08	1.45977307334662e-06	9.8428596598302
PRDX2	1.08800472055138	8.14081365759637	8.54509368612453	1.36634898805122e-08	1.48021140372215e-06	9.81815768760506
RHCE	1.60572073433584	6.25435933560091	8.52590144116962	1.42178785541088e-08	1.52388432375156e-06	9.77840385704339
HSP90AA5P	-1.08082609899749	4.75084587528345	-8.44924631755741	1.66738537877424e-08	1.72296489140004e-06	9.61911921233968
TRAPPC5	1.38488825647452	9.68691776795163	8.43881670655918	1.70403119482237e-08	1.74295576526248e-06	9.59738464708339
BTK	-1.01295280388471	9.09842000113379	-8.39112910072684	1.88246630665435e-08	1.88337621858054e-06	9.49781636560119
LINC01597	-1.87408426378446	7.90829367913832	-8.38128754695057	1.92162745885319e-08	1.90742824117694e-06	9.47722894430951
MRPL20	-1.01895688596491	9.01922658730159	-8.19566942691779	2.84032618180157e-08	2.66198011922334e-06	9.08643899115038
SNORA19	-2.18780704636592	5.86586335147392	-8.15722060193794	3.08154624159461e-08	2.86143579576643e-06	9.0048979154858
PLCG2	1.14248550208856	10.7034416885865	8.12629409482392	3.29082943907162e-08	2.96027737487916e-06	8.93916229648049
S100A4	1.04946967293233	9.08213577210884	8.08470192495038	3.59559638400642e-08	3.16381079204058e-06	8.85054887323425
SNX3	1.16147558270677	10.4186494727891	8.04404305107311	3.92166326601637e-08	3.39762818316442e-06	8.76369393094014
RARRES3	1.01335081453634	8.63069497732426	8.00142776800454	4.29622065422428e-08	3.63734647826132e-06	8.67241589252506
OGFOD1	-1.00221600250626	8.75402328798186	-7.98452931797581	4.45476694782893e-08	3.75060643331806e-06	8.63615189709831
PKD1P1	1.01594111946533	10.1383966855631	7.9350823695576	4.95419032389966e-08	4.1081043220814e-06	8.52981386742624
MMP1	1.8247894943609	5.85984554081633	7.9028876936402	5.31001187512501e-08	4.33305850930234e-06	8.46039745791973
THEM5	1.8000914924812	6.99598424489796	7.86983259726477	5.70277084755619e-08	4.47840420922191e-06	8.38897812224184
MT2A	1.46889941812865	11.3653029074074	7.77631526085152	6.98401840449189e-08	5.23152307994467e-06	8.18611371798484
PGM5	-1.26206444360902	7.73687259183673	-7.75354603269414	7.3385925726262e-08	5.41034923279756e-06	8.13654034861397
IMPACT	-1.18210218045113	7.73405530612245	-7.73040117335553	7.71801810410459e-08	5.57845531760132e-06	8.08607673636637
GYPC	1.34933466207185	11.2779146628874	7.69843033220761	8.27558055510794e-08	5.89233032457332e-06	8.01624955786456
SAA2	-1.17591483709273	6.36914580498866	-7.68541128990879	8.51434222086991e-08	5.99874111015835e-06	7.98777497491944
MTMR3	-1.03279345989975	10.4618284875283	-7.61990099385257	9.82781562910045e-08	6.69919734422642e-06	7.8441450010763
CDC23	-1.07471153759398	8.08078036734694	-7.60409554124684	1.01748148481291e-07	6.83408397299337e-06	7.80940477059893
ATP5EP2	2.17127797577277	8.84724771239607	7.55587010919725	1.13134664024827e-07	7.42561394169464e-06	7.70319696560048
POLR2J	-1.44013671080479	11.1646191192996	-7.54589317424907	1.15649379392759e-07	7.51720966052933e-06	7.68118536446977
RPS25	1.4568404887218	9.15884586734694	7.52100002748475	1.22177242065557e-07	7.86540392211174e-06	7.62620638438622
DYNLL1	1.46515147243108	8.2503452154195	7.51665990292024	1.23353565636076e-07	7.88806345544455e-06	7.61661224523781
FRMD4B	-1.0545643358396	8.35751868480726	-7.49960187698493	1.28090752034475e-07	8.0909989137764e-06	7.57887976807168
SEMA4D	-1.00094379281537	10.6230798601663	-7.49481891521105	1.29452286990783e-07	8.15144869645088e-06	7.5682927981292
SERPINB8	-1.25716185463659	9.31737905895692	-7.4357713286265	1.47539309644331e-07	8.98162262638451e-06	7.4373394528886
ZNF792	-1.10727760651629	8.2299602154195	-7.42279551557477	1.51850455176263e-07	9.17354826673192e-06	7.40849961636862
PF4	2.05764195238095	8.84083728117914	7.32364451956672	1.89371306436024e-07	1.08404313201303e-05	7.18738672280056
TRMT10A	-1.24016071052631	5.27106128571429	-7.31025663253751	1.95121889224926e-07	1.10820710604271e-05	7.15743076577387
SPIN1	-1.03582306578948	9.66125360714286	-7.30872200056544	1.95792421712756e-07	1.10820710604271e-05	7.15399544558622
RPL23AP5	1.10302651837928	9.70786291194255	7.27864835641589	2.09420794458033e-07	1.17543983518924e-05	7.08661180018188
AIF1	1.37789218170426	8.82787921655329	7.18773866945097	2.56846904740864e-07	1.4004685000847e-05	6.88219292611468
HBM	2.00118789055973	9.74454587679516	7.18600230203384	2.57853009196736e-07	1.4004685000847e-05	6.87827798681585
TTTY14	1.62714221470342	4.98045609145881	7.17358429903456	2.65167231107845e-07	1.43247177126624e-05	6.85026797004623
OR6C70	1.85666891353384	3.18422824489796	7.14397937367012	2.8347548196913e-07	1.50316604254683e-05	6.78340997292329
MYL9	1.23771075396825	9.22558407974301	7.08058253444041	3.27170605700632e-07	1.68441030571551e-05	6.63985505741674
MED27	1.27988554135338	6.50498046258503	7.07025219074986	3.3491966639622e-07	1.70488168475601e-05	6.61641386539077
CFLAR	-1.0869174235589	11.1408670736961	-7.04075348299888	3.58099869993096e-07	1.79049934996548e-05	6.54940087413393
RPL35	1.88094529699248	8.87946537414966	7.03268023947621	3.64726080297378e-07	1.81462481925733e-05	6.53104116234208
CDC14C	1.00572839724311	4.78702537868481	7.01951812863759	3.75799736996131e-07	1.86511445824435e-05	6.50109069858139
HIST2H2BF	-1.16997664995823	10.7248320483749	-7.01799226780531	3.7710558794733e-07	1.86699695261393e-05	6.4976171559559
OR4C45	-1.10332701754386	4.59779992063492	-7.00252286292655	3.90610046467673e-07	1.91947526174912e-05	6.46238502882076
C5orf17	1.32286052130326	4.7899209569161	6.90782573569391	4.84813635970929e-07	2.31749071654546e-05	6.2460444563666
IFITM3	1.84088958270677	10.1673254965986	6.86742461415865	5.31811992442275e-07	2.49790481298644e-05	6.15340092814596
ST20	1.11188777360067	10.0552729667423	6.83001734087895	5.79487444911775e-07	2.69047742280467e-05	6.06744024569264
TSTA3	2.16522155955365	9.0223681127848	6.82077556618005	5.91926355822408e-07	2.74191174018886e-05	6.04617607637794
COX5B	1.27848000960735	10.0795835627362	6.81703933365403	5.97032416579338e-07	2.75290690939901e-05	6.03757645800088
GID4	1.07754984962406	8.57241382653061	6.79490477209453	6.28221271637181e-07	2.85342432416559e-05	5.98659421981752
KLF1	1.10316952380952	8.66012971655329	6.74456259792908	7.05520110807921e-07	3.0837809615574e-05	5.87041647797933
ZBTB38	-1.01651335338346	10.1803330340136	-6.72310145965242	7.41371262440324e-07	3.21953252977856e-05	5.82079468911626
PROS1	1.1828163358396	6.1362461723356	6.68738456199774	8.05223598203998e-07	3.41584326396012e-05	5.73808667145602
NDUFA2	1.44773496867168	8.52757621882086	6.6615966758127	8.54801901782758e-07	3.53680869012784e-05	5.678274668529
MGST3	1.11888267126149	8.6784559164777	6.59676965545166	9.93699397962441e-07	3.98621231536103e-05	5.52756296993479
RNF11	1.27624845864662	9.03850282312925	6.57238952115368	1.05173107061466e-06	4.15536883782068e-05	5.47075376205906
RBX1	2.06220253759398	8.88451365646259	6.50376310035951	1.2344075866905e-06	4.68346958826458e-05	5.31046872207122
RRN3	-1.03437903383458	10.3525054353741	-6.42360729205775	1.48939456987965e-06	5.41088575893667e-05	5.1225636438829
RPL10	1.36016167418547	10.3511940804989	6.41598471950675	1.51629037022877e-06	5.46020517458003e-05	5.10465616302608
DPM2	1.25808199456976	8.73435176681784	6.38857929518424	1.61715604039831e-06	5.70677656988194e-05	5.04021908552305
FAM117A	1.01886527318296	10.5567734909297	6.38308565605059	1.63818628844453e-06	5.75077590804135e-05	5.02729196141546
ZNF286A	-1.06255744360902	7.08338363945578	-6.33012723711811	1.85581832915263e-06	6.22208641138529e-05	4.90250204740143
RAP1GAP	2.47313558145364	7.34973780725624	6.32820258862607	1.86426180254307e-06	6.23000343710638e-05	4.89796098404059
IPP	-1.01254255137845	7.91717730839002	-6.32296847003836	1.88742290671941e-06	6.29661780966822e-05	4.88560940597096
ATP5E	1.26335405513785	8.29335752154195	6.29441911986228	2.01902715603227e-06	6.60528972089449e-05	4.81818502337043
PLEK2	1.69007943609022	8.98395408163265	6.26403892025058	2.16938815917441e-06	6.9438370931085e-05	4.74633897086563
ST6GALNAC4	1.0403094770259	9.32864547316704	6.19035907288984	2.58335321799561e-06	7.88883114083512e-05	4.57168113559076
GPR146	1.4843002213868	9.4802688473167	6.15526836347433	2.80801900694425e-06	8.39489361868347e-05	4.4882967264828
RBPMS2	1.09936651253133	8.39954367913832	6.12312045152023	3.03131787858946e-06	8.87600510191039e-05	4.41179276426949
SRGAP2	1.21850739348371	8.91153140589569	6.05326406762901	3.58106961170384e-06	0.000101775109556886	4.24518837271745
EIF1B	1.23369172055138	8.56846487188209	6.02669450069244	3.81595430157818e-06	0.000107359268379596	4.18169270495565
IGF1R	-1.30548240350877	10.045887531746	-6.01449059460528	3.92904505647312e-06	0.000109654096797692	4.15250459921755
LOC100128233	1.26044328320802	5.5539972675737	5.98333342190669	4.23351200953098e-06	0.000115589792672153	4.07792000252914
WDR74	-1.02396080659983	11.691419420257	-5.97039642838405	4.36689445249968e-06	0.0001185888453071	4.04692360680489
CMTM5	1.21707924310777	8.05069711337869	5.96357535216921	4.43893604970017e-06	0.00012022118467938	4.03057418134362
RPL36A-HNRNPH2	1.9477758508772	6.98812082539682	5.93435072888022	4.76155789319365e-06	0.000127586956845548	3.96047561206816
TIAM1	-1.06407300125313	9.12827259637188	-5.9316675790146	4.79234985898991e-06	0.000128241500210686	3.95403572626359
RPS3A	1.59878729083125	7.43180188567649	5.92940936017861	4.81842235549378e-06	0.000128768183638196	3.94861520218625
HIST1H3H	1.03666088471178	9.01018039002268	5.92731879171141	4.84268793781396e-06	0.000129009171303186	3.94359667157793
HMBS	1.48713577777778	8.56763905820106	5.9255335616895	4.86350786042243e-06	0.000129116842407789	3.93931079916054
IMPA1	-1.22744762280702	8.28728920634921	-5.87946826569768	5.43343654106979e-06	0.000140184054164605	3.82861757380692
SNORD59B	-1.37206344235589	6.56104842403628	-5.87383385829638	5.50766371197186e-06	0.000141736173430694	3.81506488967447
SNRPA1	-1.21271587009189	7.33095499357521	-5.87169781870826	5.53607271568867e-06	0.000142285542373886	3.80992622463856
ZNF626	-1.34947696616542	10.6499277312925	-5.8610166102222	5.68038425525481e-06	0.000145069382437749	3.78422425006321
GP1BB	1.03519664598997	8.60617657029479	5.83938538913336	5.98447652956688e-06	0.000150358107320165	3.73214194227521
KEL	1.23138279448622	8.33517247165533	5.83309076178354	6.07604029744524e-06	0.000152089704339778	3.7169782567767
ABCG2	1.12040866165413	5.96779121088435	5.81622581272232	6.32845138891228e-06	0.000156849071939216	3.67633344503193
DNM1P46	-1.82372438512949	10.4801176976568	-5.81355264605276	6.36942791661801e-06	0.000157477266895525	3.66988876124783
OCLM	-1.09250613283208	8.7114522154195	-5.81074979360199	6.41268223385562e-06	0.000157965216396321	3.66313074570088
KIF27	1.00862903007519	7.60179659183673	5.72151718723693	7.95775897524526e-06	0.000186235590419503	3.44762608626893
RPPH1	1.40990311612364	10.1976995616024	5.69824516924067	8.41968734590796e-06	0.00019286636453932	3.39131201906448
MXI1	1.24460377401838	9.50404896636432	5.63868082782882	9.73009282826156e-06	0.000214274721846416	3.24697780267105
PF4V1	1.26810014160401	8.14515463378685	5.58262560590258	1.11523361568977e-05	0.000235308453991087	3.11089398796833
CLU	1.5267786182122	8.67831482161754	5.53220148699169	1.2611489181589e-05	0.000254730761178163	2.98828050123023
SOX6	1.14698705847953	7.98608004232804	5.51953519797703	1.30075464560513e-05	0.000260280100386726	2.95745183090132
IGKC	1.49964470540936	7.84881452248677	5.49857694165841	1.3690797553492e-05	0.000270725780866403	2.90641649815462
TMEM40	1.19203897744361	7.77421830612245	5.46230330888759	1.49605379313303e-05	0.000287922482632575	2.81801558919562
CDH1	1.24634262406015	7.62704786394558	5.43070305785668	1.61637271834409e-05	0.000307263304477673	2.7409326106631
TESC	1.09065076441103	9.73457073696145	5.40033693540903	1.74123260200608e-05	0.000324568334231476	2.66679961254874
S100A8	1.40435882080201	10.9730164240363	5.35349458326486	1.95329415506584e-05	0.00035683478898075	2.55233163626873
XK	1.35671109732665	8.83498876908541	5.29365000030037	2.26275637958455e-05	0.000399514288606596	2.40590435488698
PPDPF	1.01874663784461	9.97756970861678	5.29346465430617	2.26378819053559e-05	0.000399514288606596	2.40545054271338
RPS27	2.05450185547201	9.84932133711262	5.27102083603754	2.39231787586548e-05	0.000417361083971337	2.35048420015064
PAGE2B	1.47096817669173	6.30991617346939	5.26823971107814	2.40875062511637e-05	0.000419448093798882	2.34367119801194
RPS7	1.19935546115288	6.18954701133787	5.23747597068467	2.59832401546967e-05	0.000443696855184016	2.26828193243944
MT1L	1.11325083834587	9.57754197959184	5.13599067296414	3.33754629735016e-05	0.000536724324753438	2.01926406757843
SLC6A9	1.03774311654135	8.5008983707483	5.09982753890377	3.64957481621562e-05	0.000575422007408019	1.93042277801162
GMPR	1.3533325914787	11.6360455124717	5.08090427565992	3.82443048914502e-05	0.000596455891857966	1.88391439705702
RHAG	1.39204246365915	7.02555467573696	5.08008335437422	3.83220459913098e-05	0.000596745924826037	1.88189649262732
HMGB1	-1.11202022431078	9.93556008390023	-5.07639974476779	3.86728519048207e-05	0.000600352824254343	1.87284152362809
SNORD14E	-1.11963975271512	8.00357668102797	-5.06071639721477	4.02030980482325e-05	0.000615571752030308	1.83428369729123
SLC6A19	1.42924352756892	7.18765049886621	5.05910457491754	4.03637893471591e-05	0.000617562912183186	1.83032051636953
HIST1H2BM	1.34529580827068	8.45387081632653	5.03044405020241	4.33318505782365e-05	0.000653545500861876	1.75983501342972
SLCO4C1	-1.02039724937343	8.96462691609977	-4.94672177731137	5.33252214871258e-05	0.000765861163909896	1.55379513445265
PBX1	1.09435870426065	8.52327760090703	4.88339665362955	6.24021180645404e-05	0.000856652454424412	1.39784055104113
FAM83A	1.62318920969089	7.55845921504157	4.86069615219844	6.60221952473771e-05	0.000891653642248424	1.3419167011054
CD4	-1.01209769883041	9.94383371164021	-4.84126110461079	6.92891056646303e-05	0.000926156767078259	1.294031411918
GNG11	1.92018713032582	8.05040426303855	4.77642150195559	8.14118202363848e-05	0.00104022651305615	1.1342454393984
ZNF846	-1.33707959649123	5.53094244444444	-4.76694005746615	8.33551101074426e-05	0.0010570204333952	1.11087736548478
HSP90AB3P	-1.00941871428571	7.9586876462585	-4.76651487599852	8.34433384731271e-05	0.00105747375486384	1.10982944811004
S100B	1.41332690893901	6.43042303476946	4.75646452083406	8.5556422116055e-05	0.00107613102724002	1.08505876433753
CDCA7L	-1.21778279448621	7.75739419501134	-4.75324716040741	8.62441731524529e-05	0.00108207975655164	1.07712899395334
CREG1	1.08243428947368	9.84420945238095	4.71541959387623	9.47593570306875e-05	0.00115828827611929	0.98389468843502
TMOD1	1.25650248872181	10.6943810816327	4.66395116010162	0.000107718016613483	0.00127752680091918	0.857043451710075
NUDT4	1.15710672765247	11.2596724845049	4.62215322200879	0.000119540625156908	0.00137878855003531	0.754039775108054
MYL4	1.41832835171261	8.3184681579743	4.59210988333377	0.000128834751462835	0.00146026278897653	0.680015861603024
CISD2	1.66925595864661	9.04203532312925	4.57372420636315	0.000134876438244688	0.0015132295270771	0.63472214478707
RPS28	1.13782715538847	11.9880472403628	4.52126247210872	0.000153722863528422	0.00167162207236789	0.505517231538278
HIST1H4L	1.17873976817043	7.61385806689342	4.49741168565194	0.000163142352697942	0.00174491266450996	0.446797939457153
IFI27	2.4328249160401	7.54584531405896	4.49064875589486	0.000165916928484025	0.00176204654151219	0.430150790478987
RHEB	1.00671672807017	7.30869350793651	4.48224339171682	0.000169431257866566	0.00179214690079333	0.409462575240333
DCUN1D1	1.44371223057644	8.51303012471655	4.48035955744828	0.000170229064175413	0.00179775452994474	0.40482615928827
USP12	1.34972054636592	9.04336807709751	4.48009052023882	0.000170343308189974	0.00179801867995179	0.404164024578988
SLC1A5	1.06813150417711	9.34586609145881	4.4667686601702	0.000176097320929984	0.00184426248271267	0.371380011830799
RPS15A	1.55068315288221	10.015293814059	4.45929506714092	0.00017941007682852	0.00186634643680675	0.352990562367075
RRP7BP	1.27202897243108	7.04653890589569	4.43340547850358	0.000191375475236048	0.00197148048364334	0.289301430538702
GUK1	1.04811323224729	10.2895046946334	4.38573919447438	0.000215531182439552	0.00215954465053414	0.172106392969249
CD52	1.21909537468671	10.3147581609977	4.3563054426105	0.000231945172163581	0.00228137352969409	0.099786561363663
ZNF761	1.16477510526316	6.76664657142857	4.34526013610633	0.000238421851774289	0.00232536317195156	0.0726581356784797
TMA7	1.10151967961571	9.42658993272865	4.32715236754293	0.00024943270133154	0.00241174133005303	0.0281964641914882
ARG2	1.11112344862155	6.65014211791383	4.31574408372855	0.000256628904893226	0.00246358858199071	0.000193207112179294
HIST1H3I	1.03283581453634	9.53245212018141	4.31409853816554	0.000257683852373192	0.00247136107821029	-0.00384545715477813
ANKRD36B	1.19059511487051	8.65660612622827	4.30007142146786	0.000266853994146584	0.00253278755631355	-0.0382663334097497
CA2	1.34386553884712	8.79696641723356	4.23514697045404	0.00031372215128318	0.00287995505619867	-0.197435755885207
SVBP	1.34817548078529	7.44462725547997	4.20106347779662	0.000341522836256753	0.00307218087079178	-0.280888636930237
LDHB	-1.22570224714564	11.1119425093222	-4.17029087841975	0.000368723265638407	0.00325296576296581	-0.356165278163253
STXBP1	1.07246986131997	7.64446770483749	4.14648257496608	0.000391237699685077	0.00339803433131651	-0.414357420930114
TPTEP1	1.45086858897243	5.91083865759637	4.11950398767947	0.000418406258087303	0.00357425235837534	-0.480244518232743
ANXA3	1.2403383508772	8.68277482539682	4.10712585863853	0.000431491341496352	0.00365778314310118	-0.510454420294954
COMMD6	1.14767077694235	7.13491286848073	4.08213491976518	0.000459161423641722	0.00383268545417593	-0.571407101331305
XRRA1	-1.12289388095238	8.21950667800454	-4.07101089205875	0.000472038105781174	0.00392067923804231	-0.598520821253449
SNORD45C	-1.32212644110276	7.01184868480726	-4.05996021130811	0.000485184791608765	0.00399581420452287	-0.62544466071787
AHSP	2.33918604010025	10.6713673922903	4.03785428304708	0.000512583968227565	0.00415135327965652	-0.679269353892582
SMOX	1.0441823433584	8.51350335600907	4.02870561277536	0.000524367479546408	0.00422133628160612	-0.701531379679627
BLVRB	1.06300072681704	10.2414755328798	4.0117587354919	0.00054690934566217	0.0043592655518563	-0.742747564219305
IFIT1B	1.83317622807017	8.98535650793651	3.99871514155689	0.000564911329749754	0.00446565841289036	-0.774451017064674
GYPB	1.88958176190476	6.8736403106576	3.99196209076892	0.000574461012025254	0.00452277964262164	-0.790857975559662
SNORD26	-1.31180109022556	7.86680146258503	-3.99123522392791	0.000575498384969401	0.00452608791322207	-0.792623662238474
H1F0	1.18866045112782	9.30144340136054	3.98384885252339	0.000586145956787917	0.00458851632839026	-0.810563319723448
CMC2	1.01007454761905	8.74252600453515	3.97927550263552	0.000592836122898347	0.0046229287447375	-0.821667971027292
TREML1	1.38378123308271	9.77175983673469	3.96305691311812	0.000617177238777876	0.00477761097248336	-0.861030671601878
SNORD35A	-1.05113182957393	9.0326666553288	-3.95835133143778	0.000624422916047719	0.00480940308347291	-0.87244583947658
EPB42	1.08637265580618	9.93414378760393	3.88001966158094	0.000758175677923163	0.0055553599673279	-1.06209770179595
HIST1H4C	1.3005712593985	8.09348647959184	3.86892622276168	0.000779278467756654	0.00567344357229708	-1.08889705872552
SNORD57	1.16400364661654	11.0283586054422	3.86066538616278	0.00079536890794732	0.0057587795526908	-1.10884341440984
SNORD6	-1.23433251461988	8.51152560846561	-3.83598991510795	0.000845411645472262	0.00601307612293191	-1.16837187201999
C14orf2	1.09441956975773	7.23271348450491	3.83098443337619	0.000855935955763864	0.00606438449670952	-1.18043766196349
METTL15	-1.1975401946533	8.06146541421013	-3.80842096498013	0.000905004887659848	0.00633629203834118	-1.23478558799397
PPBP	1.61707177944862	9.96616839002268	3.80679774740506	0.000908640062791084	0.00635732543931956	-1.23869271672621
MINPP1	1.12405729573935	8.20261189909297	3.80519706577321	0.000912238874653162	0.00637144309333144	-1.24254524635434
OR2W3	1.00498012740184	10.307888218065	3.79289149402177	0.000940379044122975	0.00650708713567237	-1.2721505276475
PSMA6	1.07144097117795	7.62809614512472	3.77012624397484	0.000994712977359119	0.00676002242623482	-1.32686399769893
KIAA0825	1.31873554845447	7.45084894822373	3.75225513662257	0.00103952363479185	0.00698679160809066	-1.3697626891477
RUNDC3A	1.31227685087719	9.16335182539683	3.74380477059577	0.0010613992382439	0.00709687389229103	-1.39003099395527
SNORD54	-1.47998033834587	6.06276911564626	-3.6826560561544	0.00123378275280393	0.00793258534428816	-1.53637153408979
MMRN1	1.29367325062656	6.9137613446712	3.65387873313381	0.0013241640074648	0.00835375853175193	-1.60503490072884
RPL35A	1.00086625020885	10.5066686307634	3.65305565445238	0.00132684252972783	0.00835496155437994	-1.60699677007262
HEPACAM2	1.56879195238095	6.37177209070295	3.65136775439956	0.00133235207617002	0.00837467940859235	-1.611019650449
IFI6	1.49605437593984	10.4006793741497	3.61738966840491	0.00144816320915561	0.00895381671202381	-1.69189875594772
RPS17	1.7612773433584	8.87032049886621	3.60338619226342	0.00149871782831825	0.00918745489522751	-1.72517339628952
MSMO1	1.0218206735589	8.26794016439909	3.59923656395066	0.00151402833096499	0.00925877719846569	-1.73502695042445
HSP90AA6P	1.03447895112782	6.17166118707483	3.59530995451306	0.00152865718497898	0.00933124576713917	-1.74434810066914
RABGGTB	-1.06177429824561	7.30555198412698	-3.59132732489169	0.00154363631906449	0.00939573897996755	-1.75379940826459
S100P	1.26008314536341	8.37015405895692	3.58375023347322	0.00157253305842261	0.00952978680517763	-1.77177294527785
RNVU1-3	-1.20581014870509	7.6419663250189	-3.57454310704285	0.00160836058425258	0.00968573394282412	-1.7935990127384
LY96	1.7491181829574	7.86333069160998	3.57026741324193	0.00162526936155143	0.00976421515660745	-1.80372952477036
RPL26	1.6686268512949	6.70865927739985	3.56890157916532	0.00163070734574628	0.00978521531172946	-1.80696492015426
GYPA	1.94627909690894	8.62141200755858	3.5648004705765	0.00164714301189954	0.00986621037151476	-1.81667757356882
RPL34-AS1	-1.05754861278195	6.73426041156463	-3.5212048590068	0.00183220089466457	0.0106794469272465	-1.91972893916211
ITLN1	1.14849884085213	6.21759735827664	3.48957995209585	0.0019790257901646	0.011344913135652	-1.9942528592191
POLR2K	1.46620992481203	7.50135173469388	3.4888202268201	0.00198269082697192	0.0113610444344068	-1.99604069040999
RHD	1.40620538847118	7.20117869614513	3.4809301044674	0.00202114837002278	0.0115208315858442	-2.01460128447145
RPL11	1.10779947493734	9.1482942845805	3.44648537990448	0.0021977453242333	0.0122502263577596	-2.09547841286307
MIR29B1	-1.10357761403509	4.11968926984127	-3.43727156470127	0.0022474827811047	0.0124860154505817	-2.1170705321468
SNORA38B	-1.6033977443609	10.3491002210884	-3.4333441356571	0.00226901589261334	0.0125662462551617	-2.12626876674078
CLIC2	1.66910411027569	6.41034032879819	3.42597873879792	0.0023099424482189	0.0127277386742168	-2.1435099648535
CFD	1.25115303947368	9.5849545952381	3.41209139252725	0.00238907617716493	0.0130614756764215	-2.17598602750817
HBG2	2.87690479365079	10.5953507581255	3.40003921723048	0.00245988969010536	0.0133531188727433	-2.20413623201188
RPL39	1.38047769423558	9.51637613378685	3.3875022510722	0.00253572104438051	0.0136690152606386	-2.23338454512476
LSM3	1.01997135964912	5.96431996031746	3.37261563169987	0.00262872430951027	0.0140463523830899	-2.26806859661792
SNORD80	1.20393770175439	7.00062374603175	3.32790697276948	0.0029284382993525	0.0152830955016713	-2.37192738178758
SNORD82	-1.68652066917293	5.91490108163265	-3.32356642115419	0.00295924590989424	0.015411942384174	-2.38198547713039
SNORA40	1.04978652882206	8.60550790249433	3.28493786509683	0.00324764708404716	0.0165085995821267	-2.47129601394384
LOC101059935	-1.21796928320802	5.43674042290249	-3.26940909856573	0.00337111598383627	0.0170142273736979	-2.50709524225852
FECH	1.09381093984963	9.50246272108843	3.26222110703176	0.00342979736039874	0.0172130552458368	-2.52364551974084
CLEC12A	1.18175905263158	9.68829657142857	3.23700790527688	0.00364356294186985	0.0179549506673215	-2.58159427029314
LRRC75A-AS1	1.77344437969925	7.33754318027211	3.19103897416137	0.0040669622975603	0.0194097872493658	-2.68681847301761
SNORD61	-1.1449746528822	5.76851056689342	-3.1534004298647	0.00444869337071238	0.0207119157624433	-2.77254815503426
SH3BGRL2	1.16553473934837	8.73484352154195	3.13828515352411	0.00461153407379303	0.0212394083627268	-2.8068651693659
SNORD59A	-1.20709981077694	5.59685137641723	-3.12206823586313	0.0047926326913896	0.0218290119194169	-2.84361097914242
MIR29A	-1.06140829573935	5.65941298185941	-3.10786448350325	0.00495686459912575	0.0223597093513284	-2.87573284517171
CA1	1.24269447368421	11.599505	3.09964717340181	0.00505433930190865	0.0226693832956627	-2.8942894624518
GYPE	1.05683190935673	7.74997446296296	3.08446216925024	0.00523934302658562	0.0232846850431628	-2.92852836532333
SKA3	1.26481114536341	6.94181515419501	3.06417164388744	0.00549674255122463	0.0241463619810718	-2.97417162424509
SCARNA6	1.07362823558897	9.86007683446712	3.05935460421522	0.00555961262729732	0.0243641136233234	-2.98498921969722
CKS2	1.12775369674185	6.89211189342404	3.03865171634227	0.00583777284718578	0.025290146388178	-3.03140071384812
TMEM56	1.37846838721804	8.68597622108843	3.0354454130891	0.00588203004868195	0.0254013942308061	-3.03857674106444
CTNNAL1	1.04375048245614	6.23398206349206	2.99113728895543	0.00652757430193674	0.0275629971047832	-3.13741172890943
PITHD1	1.11762537593985	9.36994370748299	2.97866044627054	0.00672127341733187	0.0281963012277809	-3.16512967486211
SELENBP1	1.00417738847117	11.5506371247166	2.96784439359533	0.00689363167119874	0.0287770205458162	-3.18911706554615
NPCDR1	-1.10259708939014	7.63878665230537	-2.83736034324746	0.00933536218071897	0.0362023764321569	-3.47536997676509
RPL9	1.31136536090226	8.61908567346939	2.81061613841496	0.00992857803342359	0.0378687956413942	-3.53329507984298
RPS26	1.11306771052632	8.69667897619048	2.79758081478636	0.010230522346166	0.0387563499295442	-3.56143218440135
ADGRE4P	-1.00437092188805	9.1342877388511	-2.77205184317132	0.0108472633385186	0.0405740405181268	-3.6163518675303
MOSPD1	1.02765162907268	6.92599281179138	2.71715102265441	0.0122948387687732	0.0446380182325729	-3.73360776727223
EVI2A	1.04087180200501	8.38307329818594	2.66551667104508	0.0138210764412301	0.0485337122090649	-3.8427931579474
