# Supplementary material for: Identification of Up-Regulated ANXA3 Resulting in Fracture Non-Union in Patients With T2DM
Source: Front Endocrinol (Lausanne). 2022 Jun 24;13:890941. doi: 10.3389/fendo.2022.890941 (PMC9263855; doi:10.3389/fendo.2022.890941)
Supplement: Supplementary Figure 1 — The volcano map of DEGs in the T2DM expression matrix. [file DataSheet_1.zip › Supplementary Materials Table 4.xls]

probes	moduleColor	GS.Normal	p.GS.Normal	GS.Tumor	p.GS.Tumor	MMturquoise	p.MMturquoise	MMblue	p.MMblue	MMbrown	p.MMbrown	MMgrey	p.MMgrey
CCDC82	blue	-0.445464754035801	0.0429945824460975	0.445464754035801	0.0429945824460975	0.713656798357779	0.000280464863725502	0.876411952930775	1.89881965054267e-07	0.480864973624994	0.0273354476584432	-0.367149350848082	0.101582585921669
JPX	blue	-0.246554738675709	0.281295318551295	0.246554738675709	0.281295318551295	0.708944739485247	0.000320836474352197	0.734074216969973	0.000151766502902487	0.316547272219534	0.162102562755102	-0.625607980540299	0.00241999464670087
HSP90AA6P	blue	-0.605239460061408	0.00364749281556427	0.605239460061408	0.00364749281556427	0.352328837500236	0.117249035558884	0.781259453854482	2.90331407416282e-05	0.649234066156959	0.00144958597100529	-0.390585590845809	0.0800151128628648
RNVU1-19	blue	-0.396358803784006	0.0752714856781577	0.396358803784006	0.0752714856781577	0.484219687771184	0.0261254819745355	0.718731546471749	0.000241938686289859	0.429392751373245	0.0520710797420152	-0.301674393029366	0.183845334783191
EPB42	blue	-0.634615562178593	0.00200020885600402	0.634615562178593	0.00200020885600402	0.0638008519331788	0.783509042057902	0.753608853526478	7.99631386244503e-05	0.696869605685398	0.000447722110169908	-0.309887300520463	0.171606697241111
FECH	blue	-0.566443264876986	0.00742594442475537	0.566443264876986	0.00742594442475537	0.276438980756243	0.225112381885153	0.839115749856898	1.9969379891709e-06	0.647513979690755	0.00150684354585164	-0.347283774234752	0.122959247049938
HBG2	blue	-0.579086854063318	0.00594599034525694	0.579086854063318	0.00594599034525694	0.201859702925282	0.380227261322487	0.711105207723981	0.000301747606957655	0.613328916300962	0.00310925701132851	-0.0918629640625163	0.692082221017792
SLC4A1	blue	-0.512260473902547	0.0175881404004218	0.512260473902547	0.0175881404004218	-0.12619069834317	0.58571534499988	0.47662559344727	0.0289274764556505	0.539628210057236	0.0115767118711797	-0.14937283589765	0.518124723516576
RPL9	blue	-0.507698280254048	0.0187984359967203	0.507698280254048	0.0187984359967203	0.591790860608019	0.00471335508355147	0.923501071234701	2.40720728510291e-09	0.541570737311559	0.0112235521095503	-0.316509263509553	0.162155745354323
RPL7	blue	-0.386769817978573	0.0832705240173531	0.386769817978573	0.0832705240173531	0.642802976870662	0.00167352615754478	0.929934544854824	1.07191343194112e-09	0.43809494017948	0.0469903874447812	-0.262023531986579	0.251214230135587
RPL11	blue	-0.587934890437035	0.00506269021455559	0.587934890437035	0.00506269021455559	0.396571613456898	0.0751007508407377	0.945822823361946	9.91679594628857e-11	0.651814692614114	0.00136713499345631	-0.420750575552112	0.057523903509721
RPL21	blue	-0.516828885998889	0.0164397876650348	0.516828885998889	0.0164397876650348	0.564422622035373	0.00768835516521459	0.944676291150324	1.20451817373204e-10	0.56903128525515	0.00710065455455937	-0.291564737181996	0.199708181734585
RPL26	blue	-0.599111459044934	0.00410508060170442	0.599111459044934	0.00410508060170442	0.506498930839216	0.0191274526581671	0.939455181408013	2.77939916215284e-10	0.649526771908581	0.00144002787680133	-0.358693439702634	0.110321155657134
RPL39	blue	-0.579682077277931	0.00588282803911103	0.579682077277931	0.00588282803911103	0.443963962432492	0.0437861071822859	0.951363545297545	3.63673044893355e-11	0.630515563988971	0.00218297491054615	-0.368069462722769	0.100663196049922
EVI2A	blue	-0.488685114053051	0.0245812345816046	0.488685114053051	0.0245812345816046	0.573111409589316	0.00661170476067493	0.867380095480491	3.57728120459755e-07	0.53457524998243	0.012537895765116	-0.443942772101821	0.0437973633376777
CISD2	blue	-0.693337732691447	0.000492100217807227	0.693337732691447	0.000492100217807227	0.282041348064738	0.215467606318288	0.906123440697326	1.57030976211872e-08	0.761323834171466	6.10890724359677e-05	-0.592492591350757	0.00465198584129874
IFIT1B	blue	-0.642543800760643	0.00168312991853986	0.642543800760643	0.00168312991853986	0.173555332434093	0.451829988111943	0.85409160511864	8.39401738008354e-07	0.725909632906105	0.000195249860959032	-0.493662808444517	0.0229462972204119
PAGE2B	blue	-0.744470542401213	0.000108669195029086	0.744470542401213	0.000108669195029086	0.101268637766502	0.662270516420028	0.848413273248175	1.17862980989588e-06	0.821339357298458	5.02124520569646e-06	-0.473332103433227	0.0302141192727364
RPS15A	blue	-0.684482835877208	0.000620200003504748	0.684482835877208	0.000620200003504748	0.347650204982534	0.122537917101702	0.937979937512244	3.47333603378859e-10	0.729793990599498	0.00017338570529166	-0.367328572837143	0.101403025042648
RPS17	blue	-0.602633909652232	0.00383656177144208	0.602633909652232	0.00383656177144208	0.435566632211563	0.0484252811776737	0.92948148663011	1.13755532113213e-09	0.638216938500437	0.00185045760210725	-0.299722926424296	0.186838397382203
RPS26	blue	-0.506685707490429	0.0190759129682492	0.506685707490429	0.0190759129682492	0.426536995483109	0.0538270830117147	0.761408947023958	6.09045532541631e-05	0.556042652954139	0.00885930155639622	-0.454043117603311	0.038681133744012
RPS27	blue	-0.742260143366975	0.000116818418187592	0.742260143366975	0.000116818418187592	0.26525618416443	0.245199308268492	0.910399146940523	1.02584919618868e-08	0.775526393799246	3.6231834980245e-05	-0.366921010536705	0.101811694549491
HEPACAM2	blue	-0.608243410623678	0.00343921767846739	0.608243410623678	0.00343921767846739	0.218719469394464	0.34083013713603	0.849783975248748	1.08728598864755e-06	0.702338005090383	0.000385768820765759	-0.661828760882316	0.00108364294977243
SKA2	blue	-0.422761263634368	0.0562179995562109	0.422761263634368	0.0562179995562109	0.695050300383855	0.000470134119073904	0.819451977158584	5.50504616618917e-06	0.451457349626985	0.0399441316816769	-0.398034466797593	0.0739349645744456
ACP5	blue	-0.547514998670897	0.0101969816851283	0.547514998670897	0.0101969816851283	-0.0571768168925856	0.805547606540259	0.574297003670031	0.00647495218630238	0.639009031780699	0.00181882022911958	-0.608690093688	0.00340911247349844
C14orf2	blue	-0.629567849350814	0.00222715985947025	0.629567849350814	0.00222715985947025	0.448340890966076	0.041508748678213	0.926512612299866	1.66341991303304e-09	0.695397163902319	0.000465788675690745	-0.468488138901271	0.032187991002928
TFRC	blue	-0.286484519029768	0.208015764885741	0.286484519029768	0.208015764885741	0.525115331345107	0.0145113581113253	0.86210485274963	5.07163629760424e-07	0.400443137805151	0.0720450896422468	-0.567615835361408	0.00727707718953332
SLC14A1	blue	-0.413496009009122	0.0624287537355461	0.413496009009122	0.0624287537355461	0.216565290433465	0.345725102272901	0.644653935702521	0.00160627272867157	0.477468611699193	0.0286052012873871	-0.19069267300146	0.407674733055236
CA1	blue	-0.545636261005805	0.0105127915969572	0.545636261005805	0.0105127915969572	0.183830441637528	0.425064344923171	0.717091899476517	0.000253855522204608	0.59670749281981	0.00429716843947125	-0.407934426718543	0.0663990759638359
SLFN14	blue	-0.379284154453228	0.0899415139103513	0.379284154453228	0.0899415139103513	0.215558902626715	0.348025952767418	0.724913328499881	0.000201225649664252	0.493354680662743	0.0230449169319678	-0.440367102000834	0.0457290751768063
CDKN3	blue	-0.234923527572095	0.305329776854141	0.234923527572095	0.305329776854141	0.661738077228479	0.00108596661381308	0.865152954718487	4.15264108670335e-07	0.31096239528281	0.170047149331568	-0.328722202050883	0.145683682151708
RFESD	blue	-0.320132700662028	0.15713996854966	0.320132700662028	0.15713996854966	0.704766459710521	0.000360703963954922	0.889730693651584	6.78286126212404e-08	0.39420013721764	0.0770198380586823	-0.438807520231841	0.0465919670730146
COPS2	blue	-0.292119500855046	0.198814672232632	0.292119500855046	0.198814672232632	0.777410155599895	3.37123472189016e-05	0.88663047514174	8.7172069393163e-08	0.343761843552589	0.127061928543541	-0.367576007258959	0.101155504221851
LPAR6	blue	-0.318567172666533	0.159293640653783	0.318567172666533	0.159293640653783	0.591409863051196	0.00474695533125231	0.873124602411732	2.40435950810376e-07	0.372587324271212	0.0962370310706658	-0.39023120133843	0.0803133952215445
SKA3	blue	-0.541074574456657	0.011312910869441	0.541074574456657	0.011312910869441	0.362067488014921	0.106771311564696	0.881695728757544	1.2808711544933e-07	0.618013389220568	0.00282914605337105	-0.343113714645541	0.127827456269634
TMOD1	blue	-0.702911772628286	0.000379716187696383	0.702911772628286	0.000379716187696383	-0.0742210256983177	0.749167002623199	0.64777851140884	0.00149791567995975	0.742973882993991	0.00011413124178834	-0.405667302232787	0.0680711898550577
MINPP1	blue	-0.626650872773191	0.00236789933557826	0.626650872773191	0.00236789933557826	0.30302951177776	0.181786207826547	0.876122600304831	1.93919922698028e-07	0.699297419883922	0.000419240970418686	-0.57892912991091	0.00596282087921307
SAMD9	blue	-0.461684670718489	0.0351299792123897	0.461684670718489	0.0351299792123897	0.517312588179354	0.0163218254065465	0.88549781723775	9.53689017583934e-08	0.527866490139366	0.0139131839220871	-0.628529096573082	0.00227644966243298
LY96	blue	-0.599080515665043	0.00410750693134806	0.599080515665043	0.00410750693134806	0.440276714451143	0.045778745345888	0.848084415705868	1.2015228341698e-06	0.652935946245667	0.00133256654935412	-0.490996384240442	0.0238109492805465
POLE2	blue	-0.426038013885392	0.0541385066839096	0.426038013885392	0.0541385066839096	0.498315743986768	0.0214975363473353	0.871235460991562	2.74565249497749e-07	0.509732548061283	0.0182507716706794	-0.410092124097566	0.0648366912711001
TMEM56	blue	-0.537028853881823	0.0120633812019862	0.537028853881823	0.0120633812019862	0.32591134286443	0.149365992606445	0.882834654881551	1.17380009836733e-07	0.608697983689572	0.00340858269238497	-0.363516892049986	0.105272190604547
RPL36A-HNRNPH2	blue	-0.781092604197735	2.92235752563216e-05	0.781092604197735	2.92235752563216e-05	0.228209724738231	0.319754802025121	0.900727095806202	2.61331845483993e-08	0.83412345382088	2.6151481423825e-06	-0.477339687032632	0.0286543029206566
SYNJ2BP-COX16	blue	-0.460108305066261	0.0358407730637169	0.460108305066261	0.0358407730637169	0.641060252894415	0.00173900148482504	0.891574266499453	5.82207487725749e-08	0.494288902941533	0.0227469447862777	-0.284865171479318	0.210711490735543
SELENBP1	blue	-0.530125480031387	0.0134370895871933	0.530125480031387	0.0134370895871933	0.100004599092759	0.666249644151149	0.664754168123453	0.00101090966004605	0.581873740238377	0.00565501881436119	-0.2825562757893	0.214595074877303
PSMA6	blue	-0.623529871857129	0.00252667221450144	0.623529871857129	0.00252667221450144	0.488254566632953	0.0247268885335728	0.947533349970311	7.36087669543176e-11	0.674178353619633	0.000804063919426418	-0.408668627792621	0.0658642809592711
OSBP2	blue	-0.476221451462753	0.0290829883046091	0.476221451462753	0.0290829883046091	0.124219441496935	0.591631231748439	0.715161655160125	0.000268527188328945	0.573568990935123	0.00655864551033749	-0.431946755740467	0.050538180097038
RHD	blue	-0.590197320270305	0.00485521538789698	0.590197320270305	0.00485521538789698	0.105825849435896	0.647997862023873	0.703933587675765	0.000369138294886424	0.682990588710991	0.00064436611028146	-0.581915534524854	0.00565074653158745
KIAA1586	blue	-0.161485430802067	0.484354168768881	0.161485430802067	0.484354168768881	0.710003779279347	0.000311353855618195	0.81645964659007	6.35583126782196e-06	0.238677276355507	0.297440436806613	-0.467845307934918	0.032457383139828
CTNNAL1	blue	-0.532878617675299	0.0128747951058439	0.532878617675299	0.0128747951058439	0.408010867342116	0.0663432437005167	0.890081186952837	6.59009561017806e-08	0.619180985498849	0.00276271882255522	-0.455020491659366	0.0382119374833162
COMMD6	blue	-0.653704284001264	0.00130930771046634	0.653704284001264	0.00130930771046634	0.46755630722661	0.0325790710679684	0.91998012008663	3.63988912834581e-09	0.689353384318254	0.000546622366376412	-0.362780951546421	0.106031446513099
CLIC2	blue	-0.583237745255127	0.00551695951094613	0.583237745255127	0.00551695951094613	0.293916072084918	0.195939523187844	0.857971508460972	6.60189024112867e-07	0.668886260208457	0.000915255881427667	-0.623187449285437	0.00254462281393564
BPGM	blue	-0.414393961079831	0.0618050023645942	0.414393961079831	0.0618050023645942	0.254456288451314	0.265661073616795	0.714752827453816	0.000271726341844502	0.476562948610119	0.0289515387709909	-0.328626341289422	0.145808201377892
CXCL10	blue	-0.40677567569393	0.0672497857781392	0.40677567569393	0.0672497857781392	0.457459501018046	0.0370604288861816	0.814437860188106	6.99381063972912e-06	0.468611654684795	0.0321364310168458	-0.509389760592653	0.0183421477683554
CD52	blue	-0.677842381919939	0.00073399608026648	0.677842381919939	0.00073399608026648	0.334990406050566	0.137702973932096	0.884652440969318	1.01923136859369e-07	0.702654673985665	0.000382418174503505	-0.395547111118443	0.0759253690277304
CKS2	blue	-0.538482285385032	0.011789251693278	0.538482285385032	0.011789251693278	0.439291436029078	0.0463228894864717	0.908810366928811	1.20459866068194e-08	0.612512974781968	0.00316033986592738	-0.385852537608921	0.0840675705179779
COX7B	blue	-0.238307571632199	0.298211845515993	0.238307571632199	0.298211845515993	0.676419295181492	0.000760566276559381	0.804358400284139	1.1083117032512e-05	0.315670149679835	0.163332932489535	-0.424983945036935	0.0548009055535976
COX7C	blue	-0.405576037631149	0.0681391609796498	0.405576037631149	0.0681391609796498	0.568414063291858	0.00717714749021856	0.9409727999189	2.19692371600625e-10	0.483536525921237	0.0263683714484389	-0.263825849701994	0.247849147285721
GYPA	blue	-0.59813857705728	0.00418193916952263	0.59813857705728	0.00418193916952263	0.338354755277708	0.133549512603114	0.917679164186681	4.72142409929542e-09	0.679493505800171	0.000704161953287646	-0.573636530332589	0.00655084374332347
GYPB	blue	-0.641779613040524	0.0017117177556517	0.641779613040524	0.0017117177556517	0.261475807203597	0.252242650611629	0.856874746076865	7.07063222802864e-07	0.706228961358599	0.000346292501542522	-0.45185887593052	0.0397459318432677
GYPE	blue	-0.544760127895564	0.0106627708349673	0.544760127895564	0.0106627708349673	0.355507490828062	0.113750938332525	0.843452392427835	1.56813399967937e-06	0.628952980932174	0.00225622647275221	-0.430727152847538	0.0512657897857068
NDUFA4	blue	-0.406153427664267	0.0677100002260159	0.406153427664267	0.0677100002260159	0.66297419138367	0.00105465340370589	0.902392780092683	2.24016603615088e-08	0.459205577856181	0.0362528570698257	-0.324444128530462	0.151313769721476
S100A8	blue	-0.750417767608434	8.91334946241693e-05	0.750417767608434	8.91334946241693e-05	0.125082905286099	0.589036810477997	0.838303572655831	2.08778536695095e-06	0.786573653557645	2.35056832664745e-05	-0.33618203110972	0.136221530977441
XCL2	blue	-0.463721341014186	0.0342280330154175	0.463721341014186	0.0342280330154175	0.471079416340782	0.031119840300712	0.746721913415545	0.000100878306769558	0.502636445045416	0.0202185509288238	-0.116704501858494	0.614411386321873
HIST1H4C	blue	-0.631822919752003	0.00212323301492262	0.631822919752003	0.00212323301492262	0.38279222490405	0.0867677737961933	0.885028730126048	9.89581889426601e-08	0.659750122757188	0.00113797705402069	-0.189968315209392	0.409491706439331
HIST1H4L	blue	-0.690198769056636	0.000534642484081414	0.690198769056636	0.000534642484081414	0.28762100001307	0.206137641048781	0.909436592439276	1.1310942572108e-08	0.741728930181758	0.000118853681782192	-0.365252579704481	0.103497212512513
POLR2K	blue	-0.590864119639187	0.00479543062207156	0.590864119639187	0.00479543062207156	0.50341209119514	0.0199955381606586	0.960853514398657	4.80065170577682e-12	0.637540242933702	0.00187785162700658	-0.386022939760352	0.0839190770770073
H1F0	blue	-0.643933157807754	0.00163218547873939	0.643933157807754	0.00163218547873939	0.13203382807709	0.56832986443874	0.791876159742084	1.89269303602121e-05	0.715363382037857	0.000266960586072543	-0.382039889470676	0.0874413123085771
SUB1	blue	-0.445913662602338	0.0427599956770234	0.445913662602338	0.0427599956770234	0.654878558018205	0.00127442416558499	0.92553960277304	1.87756105458623e-09	0.499085862439045	0.0212649602130298	-0.391660357092884	0.079115556734567
MSMO1	blue	-0.605803502873686	0.00360760374469796	0.605803502873686	0.00360760374469796	0.466766209179623	0.0329135839454383	0.863567753842565	4.61037394669035e-07	0.65450930039408	0.00128530773510638	-0.573012016924878	0.00662327658401642
GMPR	blue	-0.732812452401338	0.000157883581125346	0.732812452401338	0.000157883581125346	-0.0396149736288828	0.864625799112457	0.703908640648736	0.000369393510789661	0.773814747687391	3.86613561758044e-05	-0.32195432741259	0.154659593477363
RPL35	blue	-0.830417231696248	3.17694907599358e-06	0.830417231696248	3.17694907599358e-06	0.208618154619155	0.364136370875614	0.887216609163674	8.31799441715011e-08	0.858165914538947	6.52172132457308e-07	-0.450588331089869	0.0403757276856482
PDCD10	blue	-0.335221544309496	0.137414732513278	0.335221544309496	0.137414732513278	0.660807724617023	0.00111005072170703	0.889054564923575	7.16885071629812e-08	0.424142745395969	0.055333968785877	-0.516093337573022	0.0166204843551352
IFIT5	blue	-0.391218735669257	0.0794842659009724	0.391218735669257	0.0794842659009724	0.461499965529097	0.0352126882512231	0.783593056706119	2.64805365237061e-05	0.469306432095216	0.0318476145944743	-0.810414570883256	8.43186123864394e-06
DNAJC15	blue	-0.414600265898118	0.061662366448401	0.414600265898118	0.061662366448401	0.598160218261391	0.00418021657324108	0.842066007866901	1.69544014312835e-06	0.471581910232703	0.0309159771788521	-0.508246093500596	0.0186496734813498
RBX1	blue	-0.808122784864152	9.36140740391819e-06	0.808122784864152	9.36140740391819e-06	0.183953092039602	0.424750090050477	0.919104332695233	4.02239313857832e-09	0.85916608953524	6.1226622204188e-07	-0.505903580063154	0.019292481181017
LSM3	blue	-0.580152692664294	0.00583328197874774	0.580152692664294	0.00583328197874774	0.523784232079763	0.0148081485306966	0.911142113052656	9.50646217517479e-09	0.622017392668835	0.00260676882534059	-0.473482901714785	0.0301542394317186
RSL24D1	blue	-0.259790784371393	0.255423364464868	0.259790784371393	0.255423364464868	0.767921443093415	4.81417400749752e-05	0.863047592482296	4.76996230947956e-07	0.310626371558206	0.170533538375283	-0.353219111013333	0.116261576362305
GLRX5	blue	-0.43806237730717	0.0470086567581206	0.43806237730717	0.0470086567581206	0.198244440828694	0.388996637202632	0.754628398856067	7.72108461888166e-05	0.518621133169275	0.0160061214109611	-0.419768361711987	0.0581701876200282
AHSP	blue	-0.645455192648228	0.0015778748202271	0.645455192648228	0.0015778748202271	0.220386436598387	0.337070405794717	0.859996140813143	5.80796772261404e-07	0.710089229337048	0.000310599326836069	-0.33165351944862	0.141912032309598
ITLN1	blue	-0.592516693132661	0.00464988988167886	0.592516693132661	0.00464988988167886	0.308118258178039	0.174194238763659	0.900824311179423	2.5901174565727e-08	0.68145603055462	0.000670049544780615	-0.651065809907088	0.0013906428349089
MOSPD1	blue	-0.496025668286323	0.0222011664677329	0.496025668286323	0.0222011664677329	0.321786189375915	0.154887383589607	0.737840120470823	0.000134707751969665	0.579636885151734	0.00588760408084954	-0.647415841300176	0.00151016709057707
PITHD1	blue	-0.53080051234763	0.0132974147421744	0.53080051234763	0.0132974147421744	0.312905707668278	0.16725295827095	0.813795261048832	7.20797934083135e-06	0.591865829186778	0.00470676688719767	-0.352261589921505	0.117323868875013
DCUN1D1	blue	-0.686762201199744	0.000584779391730531	0.686762201199744	0.000584779391730531	0.388797102582895	0.0815289185362225	0.843727975773025	1.54385379698109e-06	0.727448630135897	0.000186319171868645	-0.506162319009796	0.0192206202443738
HIST1H2AJ	blue	-0.460161281471302	0.0358167043416515	0.460161281471302	0.0358167043416515	0.324166438965415	0.151684401851684	0.844195478705072	1.50341914706975e-06	0.535627303148721	0.0123326113604308	-0.427942053479774	0.0529575315691278
XK	blue	-0.74698404983578	0.000100003360722021	0.74698404983578	0.000100003360722021	0.0120681893146931	0.958593548357752	0.757895462463119	6.8935879044829e-05	0.821693378711133	4.93476718996509e-06	-0.594664132243258	0.00446626260969832
BBOF1	blue	-0.461485263966964	0.0352192780025988	0.461485263966964	0.0352192780025988	0.369482346426726	0.0992632935325548	0.79514435289071	1.65100779148877e-05	0.541454117067936	0.0112445035147757	-0.348393207024629	0.121686778092389
RGS18	blue	-0.356347388075788	0.11283937438941	0.356347388075788	0.11283937438941	0.597234057785765	0.00425446696860773	0.833813946271043	2.65847184854913e-06	0.420336345478136	0.0577957900482202	-0.366143252926127	0.102594903017174
HAUS1	blue	-0.253752438721274	0.267030961047147	0.253752438721274	0.267030961047147	0.658840592468477	0.00116246722784768	0.85367437540572	8.6101122296161e-07	0.323554811186751	0.152502978933446	-0.221631602307049	0.334278066497425
ZNF441	blue	-0.179370504405265	0.43657597873283	0.179370504405265	0.43657597873283	0.770496479822949	4.37768258806858e-05	0.777878665413272	3.31099020241323e-05	0.230502587823053	0.314783156975786	-0.266010040498745	0.243810086810326
USP12	blue	-0.687319099036098	0.000576392569681337	0.687319099036098	0.000576392569681337	0.286475681678058	0.208030413789047	0.893540043105721	4.9320499703597e-08	0.749830281814268	9.09173112109706e-05	-0.654970305130273	0.00127173211779245
SNORD116-19	blue	-0.332197020925586	0.141220364465306	0.332197020925586	0.141220364465306	0.612614265013142	0.00315396061963688	0.834743078499165	2.53027226618243e-06	0.365608881717188	0.103135563357444	-0.247452739552806	0.27949023738434
ATP5EP2	blue	-0.847687689531568	1.22965986619048e-06	0.847687689531568	1.22965986619048e-06	0.135607841219273	0.557808992292032	0.87547471033805	2.03237211657821e-07	0.890519484901293	6.35586291743244e-08	-0.425080661465541	0.0547398697502379
SNORD57	blue	-0.631950097819544	0.0021174954617764	0.631950097819544	0.0021174954617764	0.241644603841191	0.291293376474717	0.747613261891453	9.7929918259342e-05	0.640163704806356	0.00177351770106299	-0.343483662289406	0.127390095891706
SNORA20	blue	-0.193933634843382	0.399599389260855	0.193933634843382	0.399599389260855	0.578520097905156	0.00600665162348672	0.759359934710194	6.54833472760872e-05	0.246229822541464	0.281950221767362	-0.120735250662714	0.602148656992246
SNORA24	blue	-0.0906313654636982	0.696019621374642	0.0906313654636982	0.696019621374642	0.652577584948803	0.00134353360753712	0.795937311885453	1.59659702433714e-05	0.185669224369824	0.420366115740405	-0.227192452804887	0.321975582512104
SNORA40	blue	-0.569509178621508	0.00704189086740114	0.569509178621508	0.00704189086740114	0.287318925643535	0.206635735129962	0.821047441157519	5.09354754416233e-06	0.633013611498018	0.00207002383041719	-0.394393164741715	0.0768622754337671
SCARNA7	blue	-0.47342039954448	0.0301790467848293	0.47342039954448	0.0301790467848293	0.51602413959634	0.0166375657085006	0.949090643691868	5.56254416067e-11	0.545964387862216	0.0104570667430682	-0.322306505623042	0.154183226797525
SCARNA13	blue	-0.261523110599415	0.252153726518647	0.261523110599415	0.252153726518647	0.497760037858759	0.0216666184003767	0.81224768349814	7.74745730691095e-06	0.341526789063136	0.129715720291868	-0.166240965524545	0.471402548792263
SCARNA6	blue	-0.541455866994499	0.0112441888965556	0.541455866994499	0.0112441888965556	0.397419073420483	0.0744237213890214	0.880342631628013	1.41921472807807e-07	0.600302674600917	0.00401257739410088	-0.284240779706988	0.211757084692746
SNORA1	blue	-0.429826552470412	0.0518082298258463	0.429826552470412	0.0518082298258463	0.433337310941466	0.0497182981646882	0.841309557204989	1.76865780075137e-06	0.513779194265942	0.017199442489426	-0.400818901291854	0.0717535666644555
SNORD116-1	blue	-0.399394516669686	0.0728633353137312	0.399394516669686	0.0728633353137312	0.629945841029962	0.00220944769180299	0.902027531917194	2.31768385163952e-08	0.44750637394854	0.0419356936893701	-0.238401419335743	0.298015911148502
SNORD116-3	blue	-0.339456687431583	0.132208681080348	0.339456687431583	0.132208681080348	0.613218815643372	0.00311610942894847	0.869789999165887	3.03493981699444e-07	0.381697273787113	0.0877493236201917	-0.177624303487919	0.441127621401968
SNORD116-4	blue	-0.210240021134302	0.360334034979454	0.210240021134302	0.360334034979454	0.70457368668337	0.000362641313231927	0.854379798921592	8.24755356317668e-07	0.287509209894984	0.206321879700439	-0.258698406687924	0.257498993791935
SNORD116-5	blue	-0.167863801592381	0.467023320309645	0.167863801592381	0.467023320309645	0.742723935563842	0.000115066138103359	0.831158996315164	3.05672955463612e-06	0.224733480822352	0.327381763329587	-0.168455660589751	0.46543136181501
SNORD116-6	blue	-0.27518766436368	0.22730464405878	0.27518766436368	0.22730464405878	0.671476516883405	0.000859303347562163	0.837126689032648	2.22586050395176e-06	0.336608787880119	0.135693739223553	-0.181800817625508	0.430282721965174
SNORD116-8	blue	-0.397032781860963	0.0747317567702454	0.397032781860963	0.0747317567702454	0.575470386884194	0.00634191375111562	0.89169759052496	5.7623303033863e-08	0.441887461695632	0.0448998291947119	-0.222398026784186	0.332566157407613
SNORD116-13	blue	0.0130103896568673	0.955363808070049	-0.0130103896568673	0.955363808070049	0.774451796937986	3.77410930235585e-05	0.702775693989263	0.000381144267761195	0.0641860920151269	0.782232050097718	-0.30329837670589	0.181379538471146
SNORD116-14	blue	-0.296950027736042	0.1911479049599	0.296950027736042	0.1911479049599	0.657423115372701	0.00120152369814507	0.862408018861101	4.97284192041019e-07	0.341780455820147	0.12941255815408	-0.239253528826487	0.296240500180918
SNORD116-15	blue	-0.0709086671528847	0.76003750864314	0.0709086671528847	0.76003750864314	0.707531570166745	0.00033387475850796	0.723956886945649	0.000207109668528735	0.115291212339462	0.618734807048288	-0.169641909535484	0.462248996310542
SNORD116-16	blue	-0.0089096929076511	0.969424740489414	0.0089096929076511	0.969424740489414	0.656877342616022	0.00121685494416783	0.689359250758266	0.000546538450930572	0.0874657402758827	0.706174456193479	-0.311060037444206	0.169905993043313
SNORD116-20	blue	-0.238405457518737	0.298007482040116	0.238405457518737	0.298007482040116	0.694186923556991	0.000481101042067325	0.85991161700613	5.83934803037093e-07	0.287381679039649	0.206532194332906	-0.251523627877723	0.271398223843531
SNORD116-21	blue	-0.346506240906417	0.123856710300089	0.346506240906417	0.123856710300089	0.723798887624888	0.000208095779739733	0.746684661522679	0.000101003179418731	0.354085453323419	0.115306433569554	-0.216472532006152	0.345936797574764
SNORD116-23	blue	-0.247072803135911	0.280253066977312	0.247072803135911	0.280253066977312	0.772395127138577	4.07824788449226e-05	0.881796234737856	1.27108749344564e-07	0.306007951029813	0.177315777033335	-0.271127927593147	0.23451313341166
SNORD116-24	blue	-0.105791780395505	0.648104130306504	0.105791780395505	0.648104130306504	0.741246029358565	0.000120730327402755	0.792955603815983	1.80966813459558e-05	0.15863361831363	0.492205063699156	-0.206032526271094	0.370245572550843
SNORD80	blue	-0.573561765955959	0.00655948055230823	0.573561765955959	0.00655948055230823	0.52294496720013	0.0149977849904957	0.902689297087373	2.17893261112423e-08	0.626804907037919	0.00236028527377842	-0.378047743094723	0.0910802803052408
SCARNA10	blue	-0.431636695836018	0.050722403035107	0.431636695836018	0.050722403035107	0.289350951425233	0.203300530724945	0.803116090053672	1.17089600480131e-05	0.516675054097614	0.0164774468703989	-0.288315244014467	0.204995930605136
VTRNA1-1	blue	-0.363475679238207	0.105314604093579	0.363475679238207	0.105314604093579	0.176072565742119	0.445193233415873	0.598982146308268	0.00411522818749674	0.446385295423348	0.0425146048903812	-0.214529967912641	0.350387568866384
RPL21P28	blue	-0.400194619754506	0.0722383822732805	0.400194619754506	0.0722383822732805	0.635224171496875	0.00197420934747054	0.920101955787634	3.58931921729454e-09	0.458488475777078	0.0365828388817593	-0.271937340979155	0.233064210717238
KIAA0825	brown	-0.619837588998233	0.00272594033554547	0.619837588998233	0.00272594033554547	0.229879469567272	0.316129629500206	0.570192618806988	0.00695854865152494	0.640512314154349	0.00176002863762002	-0.402003027905645	0.0708407039218885
EIF4A2	brown	0.955390969696372	1.6253597076057e-11	-0.955390969696372	1.6253597076057e-11	0.489371120916284	0.0243505686694132	-0.355544434638643	0.113710730603379	-0.929964342211433	1.06771659632999e-09	0.261119854096174	0.252912438947701
SSRP1	brown	0.965612366266928	1.42761958212512e-12	-0.965612366266928	1.42761958212512e-12	0.179339332965912	0.436657011569345	-0.641693012522376	0.00171498309468919	-0.963877988254337	2.2629976805492e-12	0.468981561884715	0.0319824066962916
MALAT1	brown	0.945147144425195	1.11263792534185e-10	-0.945147144425195	1.11263792534185e-10	0.440020300662659	0.0459198780108725	-0.390759572681122	0.0798689787095606	-0.919129231471303	4.01104455405607e-09	0.166848007696767	0.469762013469507
IGKC	brown	-0.758696037821397	6.70294788620607e-05	0.758696037821397	6.70294788620607e-05	-0.387935893998854	0.0822654218594982	0.270817712713227	0.235069995408867	0.748869948542893	9.38997047516697e-05	-0.319072708568947	0.158595954152579
FYB	brown	0.974527045494825	8.54321454557419e-14	-0.974527045494825	8.54321454557419e-14	0.341088193132058	0.130241088619405	-0.533617749809451	0.012727134250191	-0.959156404013754	7.13697111214789e-12	0.262098567265442	0.251073551751256
HDLBP	brown	0.964564584725209	1.89091231480439e-12	-0.964564584725209	1.89091231480439e-12	0.0561035403386632	0.809132321346938	-0.71283443431418	0.000287178808512213	-0.968430634664276	6.4060292160541e-13	0.466092932018123	0.0332007609884682
EXOC5	brown	0.91627125174765	5.51572845065837e-09	-0.91627125174765	5.51572845065837e-09	0.600671844551733	0.00398426437451756	-0.25703799721494	0.260674462771057	-0.8884450502571	7.53331804811158e-08	0.231905557221277	0.311764229436015
EIF4B	brown	0.952138302762188	3.13170227354933e-11	-0.952138302762188	3.13170227354933e-11	0.366698726472231	0.102035089067684	-0.489809623116703	0.0242040288232021	-0.958124624478346	9.00928801651084e-12	0.389605398333202	0.0808421444900969
IER3IP1	brown	0.925325069047121	1.92794349362158e-09	-0.925325069047121	1.92794349362158e-09	0.505284580319337	0.019465273519694	-0.323105902828551	0.153105739826946	-0.905047539667717	1.74233088422371e-08	0.312583984436016	0.167713345553117
RAB7A	brown	0.988833168207348	3.5750242238737e-17	-0.988833168207348	3.5750242238737e-17	0.181900748946524	0.430024991575169	-0.663817278782544	0.00103373824880304	-0.987900085109502	7.6350228810066e-17	0.395354651577414	0.0760810325334189
NUCKS1	brown	0.939874052875342	2.60630728429115e-10	-0.939874052875342	2.60630728429115e-10	0.456421772374548	0.0375470018987886	-0.425590756555274	0.0544188193878542	-0.933975536289781	6.19462959542141e-10	0.313095370038783	0.166981959495322
PHLPP1	brown	0.974965921321276	7.25535846280489e-14	-0.974965921321276	7.25535846280489e-14	0.106485424539479	0.645941813104196	-0.657320320345823	0.00120439873806793	-0.965186679143178	1.60195805389535e-12	0.391863793792493	0.078946137929597
MAGT1	brown	0.97194509870615	2.11636213392275e-13	-0.97194509870615	2.11636213392275e-13	0.416313416389192	0.0604875629063267	-0.447338040996663	0.0420222259120261	-0.952234611041899	3.07350709134322e-11	0.317083144921703	0.161354044336136
GNG2	brown	0.984656512263722	7.19795412325918e-16	-0.984656512263722	7.19795412325918e-16	0.288945412172781	0.20396325719723	-0.522748344941268	0.0150424953422215	-0.968300488210759	6.65798034292397e-13	0.372570087174364	0.0962536418327431
SDAD1	brown	0.914070498423015	6.99576505490689e-09	-0.914070498423015	6.99576505490689e-09	0.611440382850666	0.00322855568327967	-0.259056564974579	0.256817276013761	-0.887335491441713	8.2390244158151e-08	0.250961237494711	0.272507260318597
RPL34	brown	-0.943838795504141	1.3847454111538e-10	0.943838795504141	1.3847454111538e-10	0.00831972998784837	0.971448485221023	0.752643341372295	8.26474077992051e-05	0.957804256769845	9.67364493772447e-12	-0.499966080490153	0.0210016008917269
BRK1	brown	0.971641177136942	2.34169953531712e-13	-0.971641177136942	2.34169953531712e-13	0.3922485330987	0.0786264740333732	-0.410494412082838	0.0645485010892562	-0.941465799289946	2.03261649964821e-10	0.29569541715818	0.193119650601922
PIGT	brown	0.989950132508132	1.31929246672519e-17	-0.989950132508132	1.31929246672519e-17	0.215943556697175	0.347145485523454	-0.613690274725092	0.00308685530625906	-0.987473989222956	1.05897203388804e-16	0.39455509848791	0.0767302798627259
CMTR1	brown	-0.972330964686021	1.85824125675617e-13	0.972330964686021	1.85824125675617e-13	-0.279357067095052	0.220054028401919	0.527673917373805	0.0139543934007227	0.963100688717221	2.7618872592211e-12	-0.424287813211387	0.0552417583061168
ANKRD36B	brown	-0.673187679896039	0.00082395698015056	0.673187679896039	0.00082395698015056	0.398780894647862	0.0733453747112122	0.747972584997757	9.67625888150682e-05	0.67395530392698	0.000808506839950187	-0.359753037096401	0.109197261062453
TPTEP1	brown	-0.655138143503955	0.0012668198447218	0.655138143503955	0.0012668198447218	0.193141864373592	0.40156399782076	0.693883362734287	0.000485008552941086	0.685417244960136	0.000605464559567093	-0.439472945073594	0.0462222730293848
RRP7BP	brown	-0.68398688985797	0.000628144370621618	0.68398688985797	0.000628144370621618	0.0364659621847766	0.875302340356537	0.432905754317318	0.0499716437842093	0.659318547688676	0.00114954267069518	-0.167746934174688	0.467337993137645
BTBD11	brown	0.935677540827953	4.86615898250323e-10	-0.935677540827953	4.86615898250323e-10	0.248008939216232	0.278375849876722	-0.571458227708849	0.00680635890055065	-0.925561564993811	1.87246986378614e-09	0.280789493452907	0.217598617695197
ACAA1	brown	0.964891910790289	1.73355679981907e-12	-0.964891910790289	1.73355679981907e-12	0.0564281437548733	0.808047763100844	-0.698291369113197	0.000430849199730744	-0.956696109082374	1.23213802775234e-11	0.400400845541277	0.0720779562795254
KLF13	brown	0.963348043786501	2.59343309372956e-12	-0.963348043786501	2.59343309372956e-12	0.0661872544849728	0.775607345058389	-0.715002498099745	0.000269768757736427	-0.972200745059116	1.94202084106256e-13	0.473474695499405	0.0301574955930789
LINC00910	brown	0.980407898999257	7.22024978804103e-15	-0.980407898999257	7.22024978804103e-15	0.361541236473943	0.107319438683435	-0.491909673288524	0.023511922445459	-0.95770802867593	9.88154328957958e-12	0.3191766656097	0.158452747495376
LINC01597	brown	0.872871806180555	2.44774364546107e-07	-0.872871806180555	2.44774364546107e-07	-0.0644161698255887	0.781469646125158	-0.66826037767706	0.000929230141665963	-0.885270483543742	9.70937517580138e-08	0.495185387329736	0.0224639048127961
MPLKIP	brown	-0.979200763738403	1.26823475118155e-14	0.979200763738403	1.26823475118155e-14	-0.112080074442446	0.628603051722782	0.676024177813556	0.000768086921405094	0.977265345715744	2.93107455783665e-14	-0.374567081016738	0.0943431867566922
ITFG1	brown	0.958955449111554	7.47174546136823e-12	-0.958955449111554	7.47174546136823e-12	0.483339419151914	0.0264387819727677	-0.387512890560979	0.082628981466414	-0.933471630305965	6.64536347451169e-10	0.303602716954772	0.1809199597958
MORC4	brown	0.941625169721335	1.98189072029172e-10	-0.941625169721335	1.98189072029172e-10	0.00971893778916795	0.966649091304202	-0.693050851380747	0.000495864263936563	-0.944561577995003	1.22790048250927e-10	0.347719607325128	0.122458233591948
LOC100132147	brown	0.917174572918835	4.99358332644043e-09	-0.917174572918835	4.99358332644043e-09	-0.00259164520828362	0.991104458855575	-0.63973834473495	0.00179009442052169	-0.915072668751443	6.28304606528013e-09	0.457577428955675	0.0370054477730148
PECAM1	brown	0.964260104162503	2.04858916841167e-12	-0.964260104162503	2.04858916841167e-12	0.155043370332983	0.502177167230087	-0.694651121098662	0.000475177789797507	-0.98247726776862	2.5204781201044e-15	0.488180122408715	0.0247521423762649
DNM1P46	brown	0.775088927727583	3.68398002121059e-05	-0.775088927727583	3.68398002121059e-05	0.23327120051466	0.308842519998709	-0.391666603504508	0.0791103507879944	-0.786407669281236	2.36633435760872e-05	0.438723256401053	0.046638944468484
HAPLN4	brown	-0.95053881882974	4.25284260043389e-11	0.95053881882974	4.25284260043389e-11	-0.482928034971699	0.0265862168434472	0.402464454468594	0.0704873595159655	0.93067415407828	9.71960784480949e-10	-0.354324320212483	0.115044081991621
CA2	brown	-0.666242859152777	0.000975515420007432	0.666242859152777	0.000975515420007432	-0.0725336616988048	0.754699018790061	0.609896589765291	0.00332889521275225	0.733301090419574	0.000155489910512276	-0.377727458085955	0.0913769985677374
HMBS	brown	-0.782957270055812	2.71558473604333e-05	0.782957270055812	2.71558473604333e-05	-0.0976977950321917	0.673533565591878	0.702152283674347	0.000387745587806658	0.822500122199841	4.74255566221991e-06	-0.372025145897151	0.096779868294432
ITGB3	brown	-0.311198451198413	0.16970603356772	0.311198451198413	0.16970603356772	-0.422260956777754	0.056540801253981	-0.0448529826230288	0.846917671005317	0.335828779223346	0.136659514803521	-0.00821339798436027	0.971813253288502
RHAG	brown	-0.732451733136044	0.000159670927434257	0.732451733136044	0.000159670927434257	-0.0326056563051168	0.888418803281535	0.764378572679485	5.47616538803732e-05	0.815264321665946	6.7265568164794e-06	-0.561212314817811	0.00812090216425935
HBD	brown	-0.87547187252671	2.03278875800588e-07	0.87547187252671	2.03278875800588e-07	-0.128990649981323	0.577356161420236	0.7257301634325	0.000196314893687058	0.921676065932905	2.98975298232066e-09	-0.492180471532796	0.0234238354958267
RPL5	brown	-0.91891266937681	4.11070901815505e-09	0.91891266937681	4.11070901815505e-09	0.0360947362314245	0.876562371233822	0.700691339986989	0.000403600056105257	0.902653012245436	2.18634529642417e-08	-0.382542949542167	0.0869905135880002
RPL12	brown	-0.95405102731065	2.14176659106726e-11	0.95405102731065	2.14176659106726e-11	-0.210231032067457	0.360355045817508	0.588903220639973	0.00497300835822279	0.95381346428336	2.24720979529661e-11	-0.444980639496052	0.0432486843141626
ZNF676	brown	0.991347521150867	3.19886492362265e-18	-0.991347521150867	3.19886492362265e-18	0.348915802872373	0.121090671152555	-0.507657305937489	0.018809601016677	-0.978350822723285	1.84931360813076e-14	0.337288410737993	0.134856211044047
FCGR2B	brown	0.965036778039283	1.66772343126429e-12	-0.965036778039283	1.66772343126429e-12	0.180258158628312	0.43427178781365	-0.602369995571459	0.00385615938663402	-0.954920847469174	1.79226589132602e-11	0.267507308487358	0.241065975542058
MYL4	brown	-0.69600624952636	0.000458241184622076	0.69600624952636	0.000458241184622076	0.101584692521922	0.661276954689549	0.750634891734658	8.84819301800487e-05	0.759282547783106	6.56619662151269e-05	-0.351068813065523	0.118656920008085
SLC6A19	brown	-0.730734413308428	0.000168421254680526	0.730734413308428	0.000168421254680526	-0.30910682653736	0.1727450035478	0.505063224582154	0.0195273646842483	0.784790545307513	2.52481885484542e-05	-0.678277708196865	0.000726027674573226
HBM	brown	-0.835595577832647	2.41745010492168e-06	0.835595577832647	2.41745010492168e-06	-0.101443075295918	0.661722080328371	0.75020399644028	8.9779045803893e-05	0.883276049830404	1.13447988742542e-07	-0.429644290774778	0.0519185419255048
ZNF813	brown	0.96093681088867	4.70601533143513e-12	-0.96093681088867	4.70601533143513e-12	0.482719950746422	0.0266610393208737	-0.380822766091302	0.0885391468945274	-0.944539915162904	1.23236112951523e-10	0.336976919734551	0.135239618116557
2-Mar	brown	-0.975936091696694	5.00292707635573e-14	0.975936091696694	5.00292707635573e-14	-0.12719474820116	0.582711849662067	0.65376682814459	0.00130742960299211	0.961460869885385	4.14780206556709e-12	-0.393941088850827	0.0772316710953466
OR6C70	brown	-0.834673609705867	2.53966620495244e-06	0.834673609705867	2.53966620495244e-06	-0.162139464115526	0.482562485024855	0.630065937461512	0.0022038449690681	0.878867467676876	1.58491779819026e-07	-0.484880405861993	0.0258922632720423
RPS3A	brown	-0.782407576797016	2.77517373054559e-05	0.782407576797016	2.77517373054559e-05	0.32274072662346	0.153597297068756	0.760201303104925	6.35683542327662e-05	0.775580615373483	3.61570915031098e-05	-0.401097631494389	0.0715378972622543
ZNF761	brown	-0.677399357721983	0.000742181672999843	0.677399357721983	0.000742181672999843	0.499887457675692	0.0210250180841415	0.875174257674265	2.07690455255899e-07	0.69749665112602	0.000440212251060647	-0.391425586433896	0.079311407144097
RPS15	brown	-0.925972411274146	1.77946113387226e-09	0.925972411274146	1.77946113387226e-09	-0.0906199884282326	0.696056028857164	0.649779959150117	0.00143180322067389	0.916688547445048	5.2687921976482e-09	-0.353467190090309	0.115987487966928
RPS25	brown	-0.850639071351114	1.03350867096492e-06	0.850639071351114	1.03350867096492e-06	0.0682110438559206	0.768922957003524	0.756562817976388	7.22134796854688e-05	0.865529420524091	4.05000993065339e-07	-0.337017938082752	0.135189085425324
RPL14	brown	-0.957069372073938	1.13652043971988e-11	0.957069372073938	1.13652043971988e-11	-0.122781871905254	0.595961305969427	0.640962510446764	0.00174273676056127	0.94284520748645	1.62938792634235e-10	-0.363562756492285	0.105225004597578
SDHC	brown	0.975691349462598	5.50250920886545e-14	-0.975691349462598	5.50250920886545e-14	0.266158318683049	0.243537435606581	-0.556761584036136	0.00875343969620662	-0.967167935662843	9.25248778604224e-13	0.430345475430745	0.0514951423082197
DYNLL1	brown	-0.850409970941675	1.04768239482266e-06	0.850409970941675	1.04768239482266e-06	-0.0612833357434232	0.791867147438909	0.72609022046741	0.000194183214247718	0.901652277104354	2.39978933814526e-08	-0.556801045040069	0.00874765924907887
GPX4	brown	-0.897370544840836	3.53615877119009e-08	0.897370544840836	3.53615877119009e-08	-0.185958336451519	0.419629970746346	0.653385692919046	0.00131890997349741	0.929484247662467	1.13714471166712e-09	-0.51286830498187	0.0174317344644434
GAGE1	brown	-0.908434291512625	1.25074722702898e-08	0.908434291512625	1.25074722702898e-08	-0.404533833339937	0.0689190003867503	0.437991837356617	0.0470482518164998	0.883389134797545	1.12459522709754e-07	-0.238996039958566	0.296776303794879
TPM3	brown	0.979361460244102	1.178882062715e-14	-0.979361460244102	1.178882062715e-14	0.16622397705884	0.471448501928309	-0.663180941837837	0.00104949146902406	-0.984035417509886	1.04684647835032e-15	0.416667160841092	0.0602471160015528
ZNF626	brown	0.780691426716839	2.96859123159337e-05	-0.780691426716839	2.96859123159337e-05	0.635015487224366	0.00198309202140926	-0.169560873009905	0.462466038448646	-0.780368323438702	3.00628834004544e-05	0.290355715918688	0.20166476631878
CDCA7L	brown	0.71022064123871	0.000309442011866123	-0.71022064123871	0.000309442011866123	0.661570876499941	0.00109026201021224	-0.204645608797652	0.373546453139859	-0.71669128616731	0.000256842588875956	0.204021757405616	0.375036663401438
IFI27	brown	-0.685017366064286	0.000611733615761985	0.685017366064286	0.000611733615761985	-0.268265715594758	0.239683659879424	0.502146926759809	0.0203603182740394	0.756786056246372	7.16552073870758e-05	-0.686024322093298	0.000596051892966897
RUNDC3A	brown	-0.618995700506	0.00277317207308094	0.618995700506	0.00277317207308094	-0.343995007564917	0.126787333191468	0.354418471676674	0.11494079235966	0.683480004336627	0.000636353420962876	-0.507297072897641	0.0189079894840803
RAP1GAP	brown	-0.799228774900528	1.38709905437327e-05	0.799228774900528	1.38709905437327e-05	-0.316507072669973	0.162158811192354	0.506021321010415	0.0192597537053529	0.835920821536714	2.37558418804497e-06	-0.42293882803448	0.0561037729440845
MMP1	brown	-0.859864685358797	5.8568362409501e-07	0.859864685358797	5.8568362409501e-07	-0.236252528564275	0.302522144178733	0.629086866201265	0.00224987034940987	0.908083213736144	1.29523490147416e-08	-0.540993843072159	0.0113275052133137
PTCH2	brown	0.962545456685519	3.17602080106845e-12	-0.962545456685519	3.17602080106845e-12	0.0576295183385775	0.804036716467062	-0.645529608910358	0.00157525901666524	-0.945651092780525	1.02125725448507e-10	0.343271890408948	0.127640326345371
LDHB	brown	0.66121557962382	0.00109943742817717	-0.66121557962382	0.00109943742817717	0.37689658250846	0.0921500625201485	-0.301417183927937	0.184237951929899	-0.672606493460705	0.000835820911948555	0.255532759275957	0.263574573636129
CARD8	brown	-0.973993440725276	1.03813646246013e-13	0.973993440725276	1.03813646246013e-13	-0.232680152148745	0.310104984229543	0.536389984915751	0.0121855055276076	0.964428020182578	1.96024215940988e-12	-0.400417921844013	0.0720646843956548
NDUFA2	brown	-0.818325267852069	5.81289862329046e-06	0.818325267852069	5.81289862329046e-06	0.133225892476229	0.564811097426598	0.73003374142955	0.000172108256944508	0.832189319710413	2.89636630384705e-06	-0.403312843243931	0.0698411579585115
KLRC4-KLRK1	brown	0.564409873702169	0.00769003459715016	-0.564409873702169	0.00769003459715016	0.702023388408071	0.000389122603629774	0.00180051901737088	0.99381985287406	-0.575983480486826	0.006284452239034	0.26138115942231	0.252420636113498
ROPN1L	brown	-0.582686358658447	0.00557242896830677	0.582686358658447	0.00557242896830677	-0.536553179174707	0.0121542146567166	-0.016361874953641	0.943881143313935	0.562652231228292	0.00792448597371171	-0.109900090882203	0.635337465599772
RPL10	brown	-0.808335279651541	9.27161016284068e-06	0.808335279651541	9.27161016284068e-06	-0.0797745402337197	0.731044694191024	0.53017024993336	0.0134277893209178	0.799015162464763	1.39992748527775e-05	-0.188937902985748	0.41208398960028
XRRA1	brown	0.652895887739802	0.00133378870424959	-0.652895887739802	0.00133378870424959	0.0932327086208614	0.687712136034892	-0.503906968186578	0.0198542840947934	-0.669464066554108	0.0009025138213193	0.509955004415311	0.01819166785259
TREML1	brown	-0.640645011094688	0.00175491683753571	0.640645011094688	0.00175491683753571	-0.377962095077054	0.0911595565395333	0.33247786910558	0.140863886750134	0.700744043781631	0.000403018609515085	-0.431550461864439	0.0507737308270224
POTEJ	brown	0.995679444875348	4.43649938308809e-21	-0.995679444875348	4.43649938308809e-21	0.220299235620179	0.337266472318869	-0.622497577292492	0.00258111232707255	-0.992276884311577	1.09080525182765e-18	0.40027017302282	0.0721795771839585
FAM83A	brown	-0.715519350507106	0.000265754725453247	0.715519350507106	0.000265754725453247	-0.243650988707545	0.287181786429244	0.570643077014152	0.00690406295446308	0.784370873293702	2.56742723478092e-05	-0.637630115161623	0.00187419387419265
FOXO3	brown	0.954706490987403	1.87331012147046e-11	-0.954706490987403	1.87331012147046e-11	0.297642658463727	0.190065215566287	-0.445935626890068	0.0427485433059631	-0.919851845529315	3.69381372814948e-09	0.320315737408457	0.156889497727638
PF4	brown	-0.84026563509006	1.87425401528068e-06	0.84026563509006	1.87425401528068e-06	-0.179059805392218	0.437384023063359	0.632697985295695	0.00208401799271713	0.894929894747717	4.37762381345307e-08	-0.424088575960016	0.0553684310588074
PPBP	brown	-0.624229447612606	0.00249032864495404	0.624229447612606	0.00249032864495404	0.183108542575348	0.426916520243838	0.774598412948836	3.75320095310448e-05	0.69111774503492	0.000521874639346742	-0.300017003140143	0.186385255716211
THBS1	brown	-0.274911648033499	0.227790089494409	0.274911648033499	0.227790089494409	-0.413435960337131	0.0624706356286547	-0.0243945835377752	0.916407638173111	0.306277884278415	0.176914376771146	-0.0529139487830631	0.819806946464913
TSTA3	brown	-0.821152527890591	5.06741517831805e-06	0.821152527890591	5.06741517831805e-06	0.0199695413812143	0.931532788240282	0.758661163632478	6.71115629340975e-05	0.879579672364407	1.5028996828252e-07	-0.54961496053461	0.00985319672745535
HIST1H2BM	brown	-0.729371061734245	0.000175659078050537	0.729371061734245	0.000175659078050537	-0.0836841582775783	0.718368340203098	0.557607437460845	0.00863021819119648	0.768708930795743	4.67685045210791e-05	-0.43951303183479	0.0462000743984513
GNG11	brown	-0.708262905271746	0.000327071702431853	0.708262905271746	0.000327071702431853	0.17737241617897	0.441786243922514	0.801902300833486	1.23500054225374e-05	0.773699200828904	3.88303429209583e-05	-0.395246814950901	0.0761683564364942
ANXA3	brown	-0.655259283709654	0.00126328430982831	0.655259283709654	0.00126328430982831	-0.22888887925224	0.318277292920743	0.349805546429397	0.120080601584781	0.67948249925995	0.000704357358474239	-0.319012783361228	0.158678545350227
MT1G	brown	-0.93000267056584	1.06233966857001e-09	0.93000267056584	1.06233966857001e-09	-0.212155364844565	0.355873276432782	0.67382316332624	0.000811148775575791	0.961266301752904	4.34775214900466e-12	-0.507173927372726	0.0189417180775665
MT1X	brown	-0.935754360031184	4.81268928958208e-10	0.935754360031184	4.81268928958208e-10	-0.112984125435095	0.62581852079269	0.673977873294378	0.00080805633447244	0.94501291401568	1.13817308196279e-10	-0.445949803464152	0.0427411527805133
MT2A	brown	-0.858706806063517	6.30315949556652e-07	0.858706806063517	6.30315949556652e-07	-0.0439382677284418	0.850005175253646	0.69417225734244	0.000481289209028202	0.887328756555948	8.24348043508943e-08	-0.541880779277392	0.0111680061227978
POLR2J	brown	0.851639325643756	9.73581524577125e-07	-0.851639325643756	9.73581524577125e-07	0.38045473896722	0.0888731032715791	-0.405515957777668	0.0681839345948816	-0.841602880678815	1.73994369500052e-06	0.112257497740523	0.628056192954046
S100B	brown	-0.708863891062367	0.000321570449859522	0.708863891062367	0.000321570449859522	0.148730409385661	0.519946486512787	0.609848472108307	0.00333206399754105	0.698887400839365	0.000423939226389998	-0.402846520915693	0.0701957919667252
MMRN1	brown	-0.609625869524274	0.00334675626592462	0.609625869524274	0.00334675626592462	-0.084903248541639	0.714429963980603	0.4852133418757	0.0257753717955763	0.674524381938617	0.00079721247218269	-0.319987344306329	0.15733907498274
RPL26L1	brown	-0.945864713075336	9.84581487027714e-11	0.945864713075336	9.84581487027714e-11	-0.16653910925594	0.470596451080612	0.61395680916983	0.00307041861613668	0.935647132832242	4.88746977625591e-10	-0.417070385036739	0.0599739244972838
PLEK2	brown	-0.79867304410591	1.42068892707756e-05	0.79867304410591	1.42068892707756e-05	-0.101765351979728	0.660709272720722	0.719249936811656	0.000238272496187888	0.849700992411967	1.09263344452056e-06	-0.497260883214423	0.0218193975796804
RHCE	brown	-0.878354107080479	1.64646226594559e-07	0.878354107080479	1.64646226594559e-07	-0.0889452766046928	0.70142222960424	0.747566303479473	9.80833669386791e-05	0.930073443817234	1.05247435121245e-09	-0.548529086481891	0.0100297627419732
IFITM3	brown	-0.824190783829374	4.3608818614462e-06	0.824190783829374	4.3608818614462e-06	-0.219176219233053	0.339797524754269	0.475424186486581	0.0293917073729948	0.839902053485825	1.91230942735048e-06	-0.590573672399441	0.00482139639567416
PPIA	brown	-0.945071583567715	1.1269487104243e-10	0.945071583567715	1.1269487104243e-10	-0.121200829124993	0.600738783853789	0.604380862804059	0.00370891814840105	0.921170643097967	3.17176246008968e-09	-0.302978917322701	0.181862803418963
SH3BGRL2	brown	-0.550836519179904	0.00965761235814994	0.550836519179904	0.00965761235814994	-0.197942082420313	0.389735136831375	0.321553193886865	0.155203427857533	0.589286736929288	0.0049378551092767	-0.214976992768485	0.349360410971761
GPR146	brown	-0.794747853690734	1.67881554420216e-05	0.794747853690734	1.67881554420216e-05	-0.153743090432365	0.505812804046208	0.63295334965244	0.00207268958685594	0.831680409658979	2.97462807552229e-06	-0.434965935949254	0.0487711075125108
THEM5	brown	-0.859017390078537	6.18059606791318e-07	0.859017390078537	6.18059606791318e-07	-0.126034804341871	0.586182274546535	0.711393353051361	0.000299276870516561	0.907628000867453	1.35500270349697e-08	-0.626721404791763	0.00236441031589352
SVBP	brown	-0.663150443003429	0.00105025158341221	0.663150443003429	0.00105025158341221	-0.0617487033521397	0.790320450528712	0.541461467833658	0.0112431819733246	0.691345195706214	0.000518755035910881	-0.110227572894374	0.634324020098571
14-Sep	brown	0.907202753628517	1.41303015615791e-08	-0.907202753628517	1.41303015615791e-08	0.177220838619223	0.442182830495991	-0.575660397048212	0.00632058411667961	-0.905256615608896	1.70765299621998e-08	0.39205282071033	0.078788962284301
TTTY14	brown	-0.837078411981696	2.23169161382612e-06	0.837078411981696	2.23169161382612e-06	-0.206002524790551	0.370316799825503	0.450181973469533	0.0405787851662314	0.820391220685282	5.25941721978696e-06	-0.0713938231917463	0.758442545078095
RPPH1	brown	-0.771081474708614	4.28345410040416e-05	0.771081474708614	4.28345410040416e-05	-0.0842755065745614	0.716457073192792	0.686958595768836	0.000581809911013759	0.804243416887127	1.11397894366204e-05	-0.342757103315579	0.128250063941312
SNORA19	brown	0.865602123249432	4.03044944377656e-07	-0.865602123249432	4.03044944377656e-07	0.399117929360622	0.0730803168986207	-0.421786351241563	0.0568483270896593	-0.849861568472527	1.082306670368e-06	0.310227546494191	0.171112072339765
SNORD59B	brown	0.781165465040975	2.91402820769393e-05	-0.781165465040975	2.91402820769393e-05	0.537883949270568	0.0119014826821062	-0.296721191823579	0.191506524994788	-0.77781233982084	3.31946157697084e-05	0.426992064625234	0.05354426425125
USP32P1	brown	0.928709280573271	1.25769976981093e-09	-0.928709280573271	1.25769976981093e-09	0.080814208067659	0.727666982829433	-0.669960544960537	0.000891685868769909	-0.921585014593605	3.02184043035254e-09	0.441065245347893	0.0453468308372777
RPL34-AS1	brown	0.596804133219563	0.00428930486285906	-0.596804133219563	0.00428930486285906	0.469201132943978	0.031891255287548	-0.296159271584167	0.192389065276915	-0.631309376384005	0.00214653426551283	0.357134887662974	0.111989491190712
LRRC75A-AS1	brown	-0.555484584045205	0.00894219772345411	0.555484584045205	0.00894219772345411	0.265250161617295	0.245210427227018	0.710248748044261	0.000309194962120007	0.615619512669574	0.00296952584517198	-0.270686964920569	0.235304956061339
LOC100130331	brown	0.955171633269761	1.70142361009219e-11	-0.955171633269761	1.70142361009219e-11	0.151660234025556	0.511662945556078	-0.591318832438719	0.00475501268727717	-0.95554003373122	1.57540949185107e-11	0.409444565554439	0.0653026329790774
CLU	brown	-0.760537825901262	6.28161067629219e-05	0.760537825901262	6.28161067629219e-05	-0.495311121222351	0.0224244334507465	0.263146521260468	0.249114092638427	0.778154801874671	3.27592253767057e-05	-0.286605252576597	0.207815704254033
IFI44L	grey	-0.284770145384709	0.2108703978531	0.284770145384709	0.2108703978531	0.151643376510325	0.511710425366823	0.433194650437435	0.0498019374871305	0.351367849451196	0.118321696859681	-0.836711467524458	2.27645263960281e-06
NPCDR1	grey	0.51214282060863	0.017618544665746	-0.51214282060863	0.017618544665746	0.397157500011182	0.07463220012024	-0.312113744642424	0.168387831587323	-0.550012262916453	0.00978923249374425	0.167792555757015	0.467215141330691
HSPC102	grey	-0.0926066066989647	0.689708496494803	0.0926066066989647	0.689708496494803	-0.522647963101431	0.0150653628697828	-0.417912363103165	0.0594065104037838	0.0435080196302772	0.851458156953895	0.141254968001296	0.541365360423202
LINC00328	grey	-0.0459739055978972	0.843137083116197	0.0459739055978972	0.843137083116197	-0.244594332480451	0.285261135080535	-0.211281924334244	0.357903501713068	0.0200178374259617	0.931367576582013	0.0636883319071468	0.783882124145913
TXLNGY	grey	0.0673389004736344	0.771801660753459	-0.0673389004736344	0.771801660753459	-0.0450888653260615	0.84612182695585	-0.161682658229676	0.483813527915787	-0.108180239541759	0.640670091944453	0.745006820187121	0.000106767769615603
LINC00189	grey	0.00375251142611686	0.987120180202419	-0.00375251142611686	0.987120180202419	-0.0520683100904133	0.822642281728767	-0.21008103972571	0.360705738666938	-0.0330893555535636	0.886773691916403	0.0048104528058305	0.98348941068585
REXO1L1P	grey	0.0853917876017279	0.712853648794235	-0.0853917876017279	0.712853648794235	-0.522569332709193	0.0150832949090668	-0.352351125543155	0.117224240946621	-0.111193105804708	0.631339692979489	0.186256243659315	0.418872160060909
HLA-DQB1	grey	0.358646186262393	0.110371471088193	-0.358646186262393	0.110371471088193	-0.0153536148257568	0.947334559816705	-0.261065374054425	0.253015053022936	-0.393329829318478	0.0777332466257045	0.384388105804166	0.0853517787207175
LINC00268	grey	0.178752062765567	0.438185157320503	-0.178752062765567	0.438185157320503	0.133984831542983	0.562575869214745	-0.0927005317709044	0.689408884340222	-0.196066864630614	0.394332745521692	0.164536593595694	0.476024090415176
LOC100505530	grey	-0.330295038139662	0.143651295704528	0.330295038139662	0.143651295704528	-0.00678314637048895	0.976720177507141	0.233349673232155	0.308675139281028	0.363492701671137	0.105297084227332	-0.327655771883102	0.14707314608424
FLJ45950	grey	-0.433553024544692	0.0495920344832431	0.433553024544692	0.0495920344832431	0.301987550892926	0.183368083124832	0.391548683535608	0.0792086719878035	0.420559702048869	0.0576490648726904	-0.157778688767387	0.494570787287791
GSTM4	grey	0.129402517328261	0.576130911477662	-0.129402517328261	0.576130911477662	-0.117367380300116	0.612387783172769	-0.263714930015383	0.248055403052127	-0.148825816508751	0.519675743765157	0.147180769859771	0.524353328548862
LOC100131131	grey	-0.00173067983740406	0.994059566495267	0.00173067983740406	0.994059566495267	-0.430516505708185	0.0513922718103632	-0.317294462489187	0.16105953141733	0.00462677699461767	0.984119750665277	0.0274075025998431	0.906124812775519
IGHM	grey	0.545868250378492	0.0104733684773157	-0.545868250378492	0.0104733684773157	0.133396233927541	0.564309066274488	-0.449073790922034	0.0411365843369641	-0.560551721098917	0.00821234016621883	0.131226827501767	0.570717440416438
IGHG1	grey	0.305798901748256	0.177627068312423	-0.305798901748256	0.177627068312423	0.000463994752299988	0.998407358990709	-0.325901949214654	0.149378406839492	-0.31292564433168	0.167224457540217	0.0463889506347562	0.84173807930321
FGF7	grey	0.43072300489434	0.0512682780928834	-0.43072300489434	0.0512682780928834	-0.0143295774860706	0.950842945527967	-0.262768672963593	0.249819456387896	-0.447951920578186	0.0417073264961158	0.446661597744441	0.0423713532184919
ARG1	grey	-0.420253620895237	0.0578502048915025	0.420253620895237	0.0578502048915025	0.186474405706261	0.418317673048349	0.510233002254811	0.0181180235887899	0.436978066496939	0.047620144095006	-0.0468219111943306	0.840279176156534
MS4A2	grey	0.0988806892469497	0.669794918575654	-0.0988806892469497	0.669794918575654	0.574159427911745	0.00649070020433987	0.321649615962487	0.155072582675246	-0.027149058899433	0.907006314434189	-0.163025145443936	0.480141500073184
GSTM1	grey	0.0203118045725929	0.93036202925317	-0.0203118045725929	0.93036202925317	-0.388850865792787	0.081483103806891	-0.256465404628721	0.261775266179563	-0.0263121801539414	0.909861463565234	-0.00454905647429039	0.984386475272854
IL5RA	grey	0.415036656664315	0.0613614768758877	-0.415036656664315	0.0613614768758877	0.05048257489507	0.82796479357626	-0.285804440160731	0.209145079911814	-0.383262255924105	0.0863489282626436	-0.196670321038323	0.39284992995384
ORM1	grey	-0.133112845436032	0.565144379097048	0.133112845436032	0.565144379097048	-0.125241892917335	0.588559631877058	-0.0285721243401416	0.902153844620855	0.106808279285308	0.64493630366606	0.282160569529918	0.215265380252957
C4BPA	grey	0.347074157117678	0.123200735868528	-0.347074157117678	0.123200735868528	-0.234433954488347	0.306368030509211	-0.312836350341531	0.167352135095116	-0.33547397185726	0.137100430522875	0.522039426039519	0.0152045928578513
FOLR3	grey	-0.11585861060142	0.616997601341521	0.11585861060142	0.616997601341521	-0.0879865619970022	0.704500381362713	0.274603924643054	0.228332099078333	0.199010803365179	0.387128332038483	-0.103001567575823	0.65682956546168
ZNF429	grey	0.105086123483413	0.650306696219384	-0.105086123483413	0.650306696219384	0.571827484985524	0.0067624761847568	0.180191088400392	0.434445664344556	-0.133018097255374	0.565423779524956	0.180860957875094	0.432710716486929
OR2L8	grey	0.0763201326696495	0.742301629585177	-0.0763201326696495	0.742301629585177	0.499415351907515	0.0211660704227928	0.195278242252116	0.39627523140803	-0.0959783489322966	0.678981251350706	-0.0384551656275544	0.868555519207169
EPSTI1	grey	-0.159967142520245	0.488526157619019	0.159967142520245	0.488526157619019	0.239993923654295	0.294703141637994	0.377219903823068	0.0918486665929264	0.245647255098325	0.283126824620569	-0.750714664888537	8.82435768134487e-05
WLS	grey	0.117172637434332	0.612982003953006	-0.117172637434332	0.612982003953006	-0.282724249337939	0.214310954846072	-0.435081854960932	0.0487042241527511	-0.155727267101014	0.500270073441575	0.473179903915663	0.0302746505468037
FCRL6	grey	-0.210809365546852	0.359004701776766	0.210809365546852	0.359004701776766	-0.231295042943248	0.313075780381451	-0.0455455162831132	0.844581543828484	0.155444962254855	0.50105687225432	0.17846891078315	0.438922959697356
OR2AK2	grey	0.0524357013688539	0.821410194939932	-0.0524357013688539	0.821410194939932	0.587036591772338	0.00514708065340621	0.249313018187107	0.275773934925989	-0.0690249432644155	0.766239136881229	0.0044009297519424	0.984894827313962
OR2L2	grey	0.115402716106667	0.618393260577283	-0.115402716106667	0.618393260577283	0.585422983670536	0.0053015978319936	0.228656102700574	0.318783237853927	-0.13478881476059	0.560212265305169	-0.0251409907821609	0.913858956807018
OR4M2	grey	-0.181171213410082	0.43190841114587	0.181171213410082	0.43190841114587	-0.544257157180886	0.0107496563722245	-0.171071668991659	0.458428237080282	0.141200378558393	0.541523245689031	0.166708969675658	0.470137508511233
CARD17	grey	-0.47088337602105	0.0311996608305061	0.47088337602105	0.0311996608305061	0.0812123794925304	0.726374670827584	0.53419347871054	0.0126130724671199	0.533653350930312	0.012720056855724	-0.493089370667657	0.0231301026560457
RPS4Y1	grey	-0.0215090982850731	0.926267623277263	0.0215090982850731	0.926267623277263	-0.114768827538657	0.620335927094962	-0.148857033639002	0.519587171474628	-0.0308248189356829	0.894479372262001	0.757489052095585	6.99214962570775e-05
CES1	grey	0.125945869844253	0.58644871979208	-0.125945869844253	0.58644871979208	-0.527646807078458	0.0139602027777339	-0.481233152505617	0.0272005271415996	-0.180957041119478	0.432462165361388	0.206681104492928	0.368707678100702
PLPP4	grey	0.101781728410229	0.660657822304933	-0.101781728410229	0.660657822304933	-0.100205977840409	0.665615132928934	-0.15849357926256	0.492592191388064	-0.0836376987900638	0.718518568337221	0.188695198162969	0.412695877466033
MS4A3	grey	-0.0864954578114773	0.709296710717837	0.0864954578114773	0.709296710717837	0.494676955780021	0.0226240810101561	0.552240465978782	0.0094367578523774	0.165408538683346	0.47365689644721	-0.105192796615265	0.649973556891154
IFIT3	grey	-0.262079144724357	0.25110996086848	0.262079144724357	0.25110996086848	-0.0660793474640623	0.775964185585552	0.241968381673362	0.290627427291301	0.337155752644815	0.135019402415825	-0.853257405825251	8.83094599086665e-07
OAS1	grey	-0.416776386081381	0.060173020653542	0.416776386081381	0.060173020653542	-0.307432389242439	0.175204603418127	0.184273254426595	0.423930357801048	0.45106878227772	0.0401366665576826	-0.671236006593066	0.000864373155122975
SYCP2L	grey	0.263742266608805	0.248004560268282	-0.263742266608805	0.248004560268282	0.146452278258976	0.526431056760975	-0.132773995164826	0.566143886488184	-0.237353438030212	0.300208360501086	-0.124458445815628	0.590912620877445
DEFA1B	grey	0.0785885143268733	0.734903752514006	-0.0785885143268733	0.734903752514006	-0.0308017979198277	0.894557755459332	0.0503304469601952	0.828475795677566	-0.0582988371669847	0.801804099416759	0.383290042262665	0.0863242148172493
TUBB2A	grey	-0.0592223380205637	0.798726060971394	0.0592223380205637	0.798726060971394	0.253296382693955	0.267920950260819	0.187062118972999	0.416825900543374	0.0486832978979464	0.834012845929634	0.186785470876465	0.417527747649177
KIR3DS1	grey	0.250525103780787	0.273369275627457	-0.250525103780787	0.273369275627457	-0.156251655653266	0.498810173589605	-0.341665116074721	0.129550340265056	-0.279547713874925	0.219726180455363	0.566990174217338	0.00735620124676307
GAGE12F	grey	-0.270271088597357	0.236053322313914	0.270271088597357	0.236053322313914	-0.263924489326049	0.247665818983983	0.0601353148883649	0.795685920619402	0.248251432967135	0.277890866116778	0.130207286558556	0.5737400905741
TMEM176B	grey	0.128416900548195	0.579064864756434	-0.128416900548195	0.579064864756434	-0.41503587114413	0.0613620174843059	-0.484860146631944	0.0258993896947495	-0.176873671217228	0.443091861686696	0.131062160604764	0.571205159057859
LIPN	grey	0.136234429026543	0.555973509890391	-0.136234429026543	0.555973509890391	0.337013385473433	0.135194693366704	0.23651967470632	0.301959684397047	-0.0711645532588124	0.759196158922425	-0.205792614127301	0.370815372669543
DDX3Y	grey	-0.00781772138130224	0.973170654489525	0.00781772138130224	0.973170654489525	-0.0878879713087624	0.70481718034943	-0.132287186875523	0.567581188180957	-0.0368480203068666	0.874005845657585	0.718699017695437	0.000242170344915358
SHTN1	grey	0.344013570417868	0.126765490111359	-0.344013570417868	0.126765490111359	-0.106862695867319	0.64476688553331	-0.457362760419003	0.0371055795410793	-0.389238422822288	0.0811534112939715	0.243120505552565	0.28826536425186
LY6E	grey	-0.348851616646942	0.121163772945932	0.348851616646942	0.121163772945932	-0.184144560443073	0.424259759043672	0.206418217420478	0.369330589681541	0.387413177926973	0.0827148555152357	-0.689737630743488	0.000541149149222983
CLEC12B	grey	-0.238473124368301	0.29786625928302	0.238473124368301	0.29786625928302	0.470383250581704	0.0314040241360927	0.574060789378394	0.00650201059132577	0.260946652511478	0.253238759289906	-0.144969033896421	0.530673312382529
CASP5	grey	-0.394798993291822	0.0765317963474274	0.394798993291822	0.0765317963474274	-0.128467533118145	0.578913986413806	0.174598363427492	0.44907379579142	0.383660251198861	0.0859954474957896	-0.180085891723972	0.434718456344017
DTHD1	grey	0.238534521942202	0.297738156232779	-0.238534521942202	0.297738156232779	0.0450202244968333	0.846353399234	-0.317244362223325	0.161129322325364	-0.31076705423154	0.170329786100935	0.400072188406323	0.0723337502447334
ALOX15	grey	0.157680485948368	0.494842886824072	-0.157680485948368	0.494842886824072	-0.399217811308763	0.0730019040256181	-0.463288826974007	0.0344180376617039	-0.178523135224466	0.438781617641489	0.0553160123009314	0.811764990257704
DHRS9	grey	0.275286878586364	0.227130316021949	-0.275286878586364	0.227130316021949	0.083793956674352	0.718013343570565	-0.105657693742329	0.648522437857945	-0.214148513450671	0.351265450686279	-0.136541591452496	0.555074719832397
KIAA1324L	grey	0.203031284348917	0.377409550148565	-0.203031284348917	0.377409550148565	0.294119448208584	0.195615822091495	-0.00290301549116775	0.990035762424883	-0.190087010413338	0.409193669681235	-0.11565181496269	0.617630521071007
MX1	grey	-0.114848537688231	0.62009150674576	0.114848537688231	0.62009150674576	-0.0589888379253596	0.799504049870821	0.130022278784374	0.574289332100189	0.181553475319619	0.430920990412329	-0.748714587469678	9.43900512058487e-05
ZFY	grey	-0.0544054403410962	0.814811426205864	0.0544054403410962	0.814811426205864	0.0225958580139423	0.922552761935936	-0.0400221488207976	0.863246911844678	0.0208488831588592	0.928525156932747	0.650417766652977	0.00141126006829476
ADGRG1	grey	-0.202693259443558	0.378221300628691	0.202693259443558	0.378221300628691	-0.294979056543	0.194251613870596	-0.114725181333095	0.620469778580396	0.142978714576859	0.536390778090975	0.317355918012535	0.160973950990824
KDM5D	grey	-0.0230036502484381	0.921159205560689	0.0230036502484381	0.921159205560689	-0.0787148362222202	0.734492435344782	-0.111302279758425	0.63100259756856	-0.023515942420794	0.919408855073336	0.710746416350648	0.000304848540210786
HRH4	grey	0.41964023030757	0.0582549030134007	-0.41964023030757	0.0582549030134007	0.168620446139552	0.464988621846967	-0.21812246760524	0.342182608060402	-0.3767823104006	0.0922567597142704	-0.0938404652318143	0.685776181014552
CCR3	grey	0.0364664568277983	0.875300661611249	-0.0364664568277983	0.875300661611249	0.133298036132827	0.564598451205259	0.0687483202984137	0.767151009270207	-0.00643187113817144	0.977925467111182	-0.137380789700614	0.552622467170941
RNF182	grey	0.0751523728954886	0.746118635799403	-0.0751523728954886	0.746118635799403	-0.00269442436458233	0.990751694782918	-0.00624909275198243	0.978552631673733	-0.036203070939972	0.876194627141256	-0.0140246592072245	0.951887777585734
PLA2G7	grey	0.424616698773979	0.0550331418103614	-0.424616698773979	0.0550331418103614	0.0167827079066792	0.942440021145139	-0.250363439044417	0.27368923930143	-0.411162197707128	0.0640722578526313	0.135945572146918	0.556819330594661
OLR1	grey	0.185172925254349	0.421631428747478	-0.185172925254349	0.421631428747478	0.578878056619329	0.00596827927106719	0.424684279544502	0.0549903491870137	-0.129943311117795	0.574523836830231	0.0926895589502255	0.689443884300476
LILRA3	grey	-0.0571354955994957	0.805685549567759	0.0571354955994957	0.805685549567759	-0.416948831997066	0.0600561793557397	-0.31099474389532	0.170000375657258	0.0222854257199888	0.923613754917039	-0.207253312014152	0.367353908181424
NEBL	grey	-0.0316555129426342	0.891651619181459	0.0316555129426342	0.891651619181459	0.173383301327192	0.452285419731536	0.195098825131026	0.396717900135772	0.076565641587809	0.741499881891278	-0.259342246936388	0.256274335206076
SLC4A10	grey	0.426679699387518	0.0537382717491943	-0.426679699387518	0.0537382717491943	-0.0259695783971349	0.91103061618115	-0.547754755604043	0.010157242753335	-0.471470617260077	0.0309610380906939	0.176682131660528	0.443593812912616
CRISP3	grey	0.216818425031918	0.345147778878964	-0.216818425031918	0.345147778878964	0.479269846195495	0.0279261199307552	0.287197892284581	0.206835533442405	-0.17258024979421	0.454414550442612	0.0814756242159135	0.725520671623772
FCRL5	grey	0.36619360438265	0.102544065879942	-0.36619360438265	0.102544065879942	0.254540317762506	0.265497826707555	-0.133340554631815	0.564473142857087	-0.37759080702302	0.0915038116136081	0.231909247036727	0.311756312835788
SLC38A11	grey	0.228350186246554	0.319448888871105	-0.228350186246554	0.319448888871105	0.519745289414687	0.0157388532185116	0.0505423915320906	0.8277638860831	-0.246005365961006	0.282403192180659	0.150430442480677	0.515132232084391
LTF	grey	0.22812846667277	0.319931855463233	-0.22812846667277	0.319931855463233	0.038228169273097	0.869324991784428	-0.0692344688737771	0.765548645093216	-0.201868774729859	0.38020539768922	0.324164492693659	0.151687001777679
CNTNAP3B	grey	0.0161280354024017	0.944681988799202	-0.0161280354024017	0.944681988799202	0.0379520318161567	0.870261196147581	-0.010674805210297	0.963371018300946	-0.0240827509448084	0.91747265660342	-0.0277795823602702	0.90485590721401
OCLN	grey	0.29151473161486	0.199788853440037	-0.29151473161486	0.199788853440037	0.260330052804538	0.254402648410745	0.0845454642140128	0.715585098057667	-0.248381869688449	0.277630213338464	-0.0777408115525113	0.737665762736643
CLEC12A	grey	-0.562846112633822	0.00789833964877024	0.562846112633822	0.00789833964877024	0.217098597095604	0.344509449912368	0.58400661356508	0.00544037484879443	0.553470652136972	0.00924664988992696	-0.157469468710033	0.495427820088231
CMPK2	grey	-0.301955897104716	0.183416285075112	0.301955897104716	0.183416285075112	-0.147703849768343	0.522863838944525	0.248564663999799	0.277265191324682	0.363463239550972	0.105327408639001	-0.82534638184881	4.11573879125849e-06
USP17L15	grey	0.0880485868224737	0.70430110266878	-0.0880485868224737	0.70430110266878	-0.321036264312724	0.155906215950104	-0.23260182730935	0.31027251856361	-0.113197005673912	0.62516354759654	0.2726197934201	0.231847099632315
UTY	grey	0.00523225802880922	0.982041892895583	-0.00523225802880922	0.982041892895583	-0.0689863975679592	0.766366182843511	-0.122421864610588	0.597047749906528	-0.0484617641985159	0.834758135865036	0.728635411329339	0.000179674595303519
CENPK	grey	-0.0738990212450477	0.750221787100491	0.0738990212450477	0.750221787100491	0.409848371506094	0.0650117836272603	0.336248001852292	0.136139846690637	0.0956538138414176	0.680011209394998	-0.411275936088627	0.063991409418087
KIAA1324	grey	-0.0497154778600931	0.830542172205794	0.0497154778600931	0.830542172205794	-0.31722005944413	0.161163184250588	-0.303200636609263	0.181527302633398	0.0238839736865078	0.918151622256091	0.36284540816244	0.105964789013182
IFIT1	grey	-0.251609746357239	0.27122864884001	0.251609746357239	0.27122864884001	0.100070036664059	0.666043437067478	0.378429261035543	0.0907277634701657	0.330465067330627	0.143432789639464	-0.861439926861292	5.29439385824577e-07
CHI3L1	grey	0.209025672465583	0.363178818391735	-0.209025672465583	0.363178818391735	-0.312155233446107	0.168328247261219	-0.533924800390962	0.012666198515921	-0.231820434386635	0.311946896601936	0.238010727840399	0.298832113322515
KCNJ15	grey	-0.288366019174442	0.204912594955492	0.288366019174442	0.204912594955492	-0.539628884957693	0.011576587619661	-0.211888645422751	0.356492530370244	0.287801477551997	0.20584043190424	-0.0423277113995526	0.855446516474104
EIF1AY	grey	-0.18037727365936	0.433963078530969	0.18037727365936	0.433963078530969	-0.103418171636414	0.655524011908743	-0.0183190563462312	0.937180371579159	0.130498293339063	0.572876627664326	0.682137373681631	0.000658540516700533
NFXL1	grey	0.04431478667143	0.8487340247906	-0.04431478667143	0.8487340247906	0.39638579873685	0.0752498118342512	0.339715798847986	0.131894789708506	0.0348603878910004	0.880754099326114	-0.411062465080663	0.0641432142825528
FADS2	grey	0.156490893682505	0.49814482559456	-0.156490893682505	0.49814482559456	-0.0188261121697525	0.93544502103373	-0.101306857687468	0.662150337756414	-0.132279094031732	0.567605095859004	-0.078854827162375	0.734036692074758
GCSAML	grey	0.113201145318857	0.625150813754316	-0.113201145318857	0.625150813754316	0.579869549610815	0.00586304956972988	0.240525429588125	0.293602554299116	-0.0680448807218981	0.769471191119606	-0.211164203777573	0.358177642241796
KIR2DS4	grey	0.249340388042286	0.275719490051	-0.249340388042286	0.275719490051	-0.141036042490205	0.541998670933197	-0.306862374747069	0.176047350233717	-0.276933185029031	0.224250387091021	0.476015548201697	0.0291624723203479
KRT23	grey	-0.121146114270452	0.600904401304449	0.121146114270452	0.600904401304449	-0.525379749723418	0.0144529785134293	-0.410917544114853	0.0642464268170997	0.0969318397703499	0.675958402733187	0.0823042950960196	0.72283440875924
TEX9	grey	0.182725713509714	0.427900494192376	-0.182725713509714	0.427900494192376	0.567563226021078	0.00728370333046972	0.34848993374303	0.121576286736555	-0.138051380092336	0.550666426535186	0.180546986989597	0.433523435421549
TUBB4A	grey	0.0205997763573658	0.929377088721525	-0.0205997763573658	0.929377088721525	0.0488924706825641	0.833309266630694	-0.1257672277213	0.586984082320834	-0.0606226103264839	0.794064428054175	-0.148852243974828	0.519600760712895
KIR2DS2	grey	0.288369295725202	0.204907218034299	-0.288369295725202	0.204907218034299	-0.151818383235039	0.511217615374804	-0.367187255907999	0.101544589822038	-0.32123474074192	0.155636116965502	0.508216399001368	0.0186577129333756
BPI	grey	0.183037982368761	0.427097787895018	-0.183037982368761	0.427097787895018	-0.00600665781341293	0.97938451354315	-0.0991537630956402	0.66893290605444	-0.175567032230469	0.44652197351266	0.48872336623396	0.0245683269508282
CEACAM8	grey	0.242941284661554	0.288632016523909	-0.242941284661554	0.288632016523909	0.135284711216326	0.558756603629176	0.0542427724841536	0.815355924715043	-0.196405502913114	0.393500259576041	0.355701636960181	0.113539754623407
CLC	grey	-0.440776705554595	0.0455045100593326	0.440776705554595	0.0455045100593326	0.203411739895239	0.376497085406147	0.548063414557868	0.0101062698180066	0.461318057726994	0.0352942936323361	-0.244563117407128	0.2853245611675
CPA3	grey	0.0818327764322758	0.724362525848262	-0.0818327764322758	0.724362525848262	0.416000050333618	0.0607011729648095	0.14977635122316	0.516982006095739	-0.0400585770766859	0.863123567174408	-0.165196915153788	0.474230874086662
CFD	grey	-0.583087456271763	0.00553203307683003	0.583087456271763	0.00553203307683003	-0.306408904530656	0.176719769302186	0.249385983820155	0.275628804620197	0.57786378603583	0.00607753616674238	-0.226293510262985	0.323945714495947
IFI6	grey	-0.604846269319145	0.00367551616515544	0.604846269319145	0.00367551616515544	-0.0731517991126658	0.752671100217265	0.439534504675775	0.0461881868872395	0.634265367811423	0.00201529909817918	-0.774065939570299	3.82961909989329e-05
HLA-DQA1	grey	0.418197508634084	0.059215278826539	-0.418197508634084	0.059215278826539	0.153898739846624	0.505376932546678	-0.222330027098232	0.332717832990969	-0.440058515564493	0.0458988228536195	0.485245966052464	0.0257639402413499
HLA-DRB5	grey	0.137859348703014	0.551226241682767	-0.137859348703014	0.551226241682767	-0.236669885441641	0.301643705847163	-0.282303619937017	0.21502290079282	-0.183531299207771	0.425831330536695	0.184161291902611	0.424216925932945
IDO1	grey	0.447873033079081	0.0417476901385704	-0.447873033079081	0.0417476901385704	0.118588891710024	0.608665924566688	-0.286946701926017	0.207250601916406	-0.432605654054393	0.0501484025497664	-0.0565095779117853	0.807775730051108
MMP8	grey	0.0969793135052436	0.675808021787829	-0.0969793135052436	0.675808021787829	0.337793773894924	0.134235813015513	0.249623200113135	0.275157306766922	-0.0520015127263355	0.822866337237371	0.219497001777902	0.339073407432558
CEACAM6	grey	0.212222621172298	0.355717222946677	-0.212222621172298	0.355717222946677	0.139511137797039	0.546419325888564	-0.0262886474030033	0.909941765026629	-0.203193189986397	0.377021091205172	0.566393366829295	0.00743233452153791
PI3	grey	-0.411696302391262	0.0636932720874306	0.411696302391262	0.0636932720874306	-0.334764793957523	0.137984736403505	0.0869707546535018	0.707766697576603	0.406218296589213	0.0676619124703382	-0.305114984823069	0.178648085854181
RNASE2	grey	-0.432630091380739	0.050133991025506	0.432630091380739	0.050133991025506	0.121202991808965	0.600732237973112	0.644997215027923	0.00159405398952716	0.486699346544745	0.0252587413943019	-0.452777464582549	0.0392953818574706
SLPI	grey	-0.451715671450786	0.039816531818938	0.451715671450786	0.039816531818938	0.0152131872003089	0.947815615407025	0.401557269668465	0.0711833145063539	0.46892486934515	0.0320059749476662	-0.380364499658777	0.0889551305540494
TPST1	grey	-0.291716631330603	0.199463271797647	0.291716631330603	0.199463271797647	-0.464396237215354	0.033933193411325	-0.110811731491207	0.63251781142277	0.275652115407289	0.226489317484925	-0.0134527494192896	0.953847685537992
SIGLEC5	grey	-0.49586162859913	0.0222522646951157	0.49586162859913	0.0222522646951157	-0.477196804060892	0.0287087984255348	-0.00185266929398309	0.993640854374985	0.468743155018083	0.0320816093918643	-0.0645813285517789	0.780922482025349
USP9Y	grey	0.00877338605297705	0.969892297092418	-0.00877338605297705	0.969892297092418	-0.0229190541402767	0.921448279346991	-0.11361462837948	0.623879428693911	-0.0518805481965055	0.823272117081945	0.718891068216748	0.000240805381589476
AIM2	grey	-0.262148133259685	0.250980651637121	0.262148133259685	0.250980651637121	0.155252135569923	0.501594636521916	0.229052385761105	0.317922196946519	0.2901796824899	0.201950711386648	-0.380224958227316	0.0890820835464887
DSC1	grey	0.3491194759088	0.120858917353076	-0.3491194759088	0.120858917353076	0.0516979035384122	0.823884887349745	-0.290518022477271	0.201401359205906	-0.385870141681045	0.084052220776171	0.40841950505056	0.0660453764263803
DSC2	grey	0.0630734134577826	0.785921810414025	-0.0630734134577826	0.785921810414025	-0.40111749685201	0.0715225449400762	-0.28878651348065	0.20422332033082	-0.0713164212365116	0.758696942978464	-0.137455806352615	0.552403496168266
MMP9	grey	-0.0191579657518111	0.934309435607633	0.0191579657518111	0.934309435607633	-0.481878661262829	0.0269652511537009	-0.417230786165765	0.0598655124277869	-0.0142720994586057	0.951039893677093	0.346173685026067	0.124241990302278
S100P	grey	-0.602243595402854	0.00386557504043634	0.602243595402854	0.00386557504043634	-0.336401977409556	0.135949330845538	0.185153254442648	0.421681621644571	0.568236918602935	0.00719922603563656	-0.0396738441542304	0.864426412232193
OAS3	grey	-0.333816579859208	0.139173402888639	0.333816579859208	0.139173402888639	-0.185455254846098	0.420911378966942	0.18125405808792	0.431694312934775	0.381594103590007	0.0878422307472811	-0.773199904261807	3.95679579061756e-05
IFI44	grey	-0.324092317193768	0.151783439382304	0.324092317193768	0.151783439382304	0.222006480052679	0.333440077346994	0.50993845458506	0.0181960596311573	0.402632865680809	0.0703587271767776	-0.829561917156314	3.32069968446853e-06
OLFM4	grey	0.185062123053633	0.421914198440887	-0.185062123053633	0.421914198440887	0.212985345022915	0.353950265473115	0.124338277121223	0.591273884283159	-0.143156487322814	0.535878946214204	0.158548086020606	0.492441493633958
GNLY	grey	-0.261598710507825	0.252011650418643	0.261598710507825	0.252011650418643	0.148734006629264	0.519936277178155	0.23268358119894	0.310097650854115	0.207421567609018	0.366956378810525	-0.00757992065389962	0.9739864840608
UTS2	grey	0.0402609223101569	0.862438489880107	-0.0402609223101569	0.862438489880107	-0.156442340084242	0.498279823553089	-0.010479351440689	0.964041267218143	-0.0131931108337771	0.954737540041065	0.0708298115586935	0.760296837290799
TNFAIP6	grey	-0.484415160764934	0.0260563115445079	0.484415160764934	0.0260563115445079	0.000657633525352731	0.997742704046018	0.333062019265389	0.140124466365134	0.504719076870003	0.0196242146083556	-0.432523554402573	0.0501968428522663
PADI2	grey	0.148408516995185	0.520860433331223	-0.148408516995185	0.520860433331223	-0.461265677681781	0.0353178192050403	-0.531647254635335	0.013123877256357	-0.167853445459688	0.467051200485074	0.350021520639919	0.119836336073143
AK5	grey	0.438223957457127	0.0469180565222784	-0.438223957457127	0.0469180565222784	0.381303664691089	0.0881041687090101	-0.252818283208462	0.268855964354115	-0.481021485530466	0.0272780287005948	0.365711328334222	0.103031750240787
LRRC6	grey	0.175924678037184	0.445581725825685	-0.175924678037184	0.445581725825685	-0.0867648070402559	0.708429524414446	-0.220974970592802	0.335748880606946	-0.192874433678679	0.402228770387037	0.384983514980544	0.0848279005736622
KLRC4	grey	-0.206806553209225	0.368410638774612	0.206806553209225	0.368410638774612	0.513699179913014	0.0172197471515962	0.419820200726891	0.0581359404280971	0.175534495491397	0.44660756375039	0.0300880017526029	0.896988593008263
KIR2DL1	grey	0.235522159395106	0.304063155624136	-0.235522159395106	0.304063155624136	-0.138201340661496	0.550229436183965	-0.330571823116007	0.143295716488281	-0.271640564581392	0.233594788549572	0.544073445238849	0.0107815352119167
KIR2DS1	grey	0.300651114483144	0.185410695034826	-0.300651114483144	0.185410695034826	-0.141155851634853	0.541652043459707	-0.344039593836784	0.126734872642476	-0.325111928962652	0.150425051256857	0.493661694363459	0.0229466531875683
CCDC144A	grey	0.363516346230428	0.105272752244466	-0.363516346230428	0.105272752244466	0.226388704776243	0.323736744528448	-0.198811184460106	0.387614495511969	-0.38415397559837	0.0855584373923791	0.438942961325537	0.0465165347609234
DOCK4	grey	0.0788729681400026	0.733977640059117	-0.0788729681400026	0.733977640059117	-0.394127206176745	0.0770794323462726	-0.504627076617181	0.0196501703740608	-0.109340609566584	0.637070321798688	0.106315715587123	0.646470598757735
HEBP1	grey	-0.17404004884125	0.450548041788577	0.17404004884125	0.450548041788577	-0.463228024326364	0.0344448145973171	-0.02217195474571	0.924001606344038	0.241589762174986	0.291406268540548	-0.244218047644367	0.286026293771483
HERC5	grey	-0.122339009495893	0.597297910371028	0.122339009495893	0.597297910371028	0.0777947817930135	0.737489822134104	0.222132178606413	0.333159373961332	0.19959617569917	0.385704653221615	-0.807675951736775	9.55271453263823e-06
DDX60	grey	-0.242501558612847	0.289532835777083	0.242501558612847	0.289532835777083	0.253967445677535	0.266612025348414	0.474220725853851	0.029862607681868	0.326519869481851	0.148563330121591	-0.8041126310513	1.12045578328226e-05
TMEM164	grey	0.354294882389978	0.115076390745188	-0.354294882389978	0.115076390745188	-0.391655753465586	0.0791193936991729	-0.557723179020795	0.00861346844515758	-0.34341549539619	0.127470603878581	0.16379185704925	0.478050638417351
RAVER2	grey	0.359266536302716	0.109712246389663	-0.359266536302716	0.109712246389663	0.108379717651589	0.640050703112087	-0.285220664189196	0.210117724571388	-0.379467777748938	0.0897732935864712	0.179241354103452	0.436911767856453
TMEM176A	grey	-0.129821079725673	0.574886900856408	0.129821079725673	0.574886900856408	-0.277675516948348	0.222959682544192	-0.213245596447102	0.353348523981886	0.086453673774084	0.709431268014843	0.0483485161208856	0.835139180956938
FGFBP2	grey	-0.19119657358244	0.406413360566749	0.19119657358244	0.406413360566749	-0.178731670049174	0.438238272237662	0.0624549506772064	0.787974615590385	0.172190267311196	0.455450379242035	0.23833369685893	0.298157293574684
SH2D1B	grey	0.513685995713337	0.0172230946604621	-0.513685995713337	0.0172230946604621	0.24636738412253	0.281672835861705	-0.273625140827578	0.230061687593888	-0.550654977366727	0.00968647662943749	0.730595066592428	0.000169149041828997
ABCA6	grey	0.174091664191626	0.450411644437961	-0.174091664191626	0.450411644437961	0.185926078821828	0.419712071479179	0.0126647288385217	0.956548612820703	-0.170384494917443	0.46026254495069	0.34449145874089	0.1262040799519
RSAD2	grey	-0.251635426218367	0.271178095797192	0.251635426218367	0.271178095797192	0.0300386060359173	0.897156843554667	0.311338050466671	0.169504525584158	0.322144645829881	0.154402035849688	-0.837530682449215	2.1775861261041e-06
SLC26A8	grey	-0.274058441298084	0.229294959126187	0.274058441298084	0.229294959126187	-0.364245488070666	0.104524421120247	-0.099578451025061	0.667593089569897	0.265756097324768	0.244277490036755	0.164519352251136	0.476070957921915
JCHAIN	grey	0.0387976551387336	0.867394764384239	-0.0387976551387336	0.867394764384239	0.141343888382007	0.541108227378558	0.12478896296585	0.589919467797051	0.0170291967228768	0.94159601216588	-0.326252279544449	0.148915914832022
TAS2R43	grey	-0.0297567622965034	0.898116934233822	0.0297567622965034	0.898116934233822	0.382397730750352	0.0871204688582757	0.145518904946923	0.52909875869861	0.0291108625380945	0.900317683513671	-0.275491108247337	0.226771742319463
TAS2R60	grey	-0.0528536955021873	0.820008898067521	0.0528536955021873	0.820008898067521	0.123475114853803	0.593871546195073	0.0369359197281052	0.873707607312112	0.0591754792510549	0.7988821729886	-0.245840780211032	0.282735626467609
TREML4	grey	0.271250982333305	0.234292477616384	-0.271250982333305	0.234292477616384	-0.123780489261175	0.592951982570948	-0.362900552411844	0.105907786072279	-0.257299241393785	0.260173201913536	0.0732231704605963	0.752437053451024
SAMD12	grey	0.422002234994291	0.0567082848929663	-0.422002234994291	0.0567082848929663	0.440667981019006	0.0455640349534304	-0.130497294738944	0.572879589699196	-0.416223406206754	0.060548860896791	0.125061452176525	0.589101211467953
SNORD56B	grey	0.214157952355738	0.351243712497006	-0.214157952355738	0.351243712497006	-0.05941540434567	0.798082930175839	-0.354847861798846	0.114470575534943	-0.217209420662975	0.34425714652906	0.223432659362638	0.330263436241785
SNORD115-1	grey	-0.201901088680011	0.380127524753637	0.201901088680011	0.380127524753637	-0.384994715449238	0.0848180686348323	-0.0364497459699682	0.875357376077627	0.17887094342751	0.437875588157697	0.18968749239252	0.410197308164623
OR2A9P	grey	-0.0768340355332107	0.74062369441809	0.0768340355332107	0.74062369441809	-0.0445813075989608	0.847834452371857	0.0529391604128382	0.819722447616961	0.0606756369824634	0.793888029191961	0.171310726962226	0.457790991808283
RNU5E-1	grey	-0.280892047206805	0.217423520831319	0.280892047206805	0.217423520831319	0.287551586902291	0.206252026238291	0.643223329131084	0.00165804825763032	0.374567704821989	0.094342594377423	-0.482363984484158	0.0267894237059985
RNU5A-1	grey	0.284538378866567	0.211258302487867	-0.284538378866567	0.211258302487867	0.249989555412664	0.274430122532863	0.163760033738061	0.478137331157925	-0.195221109270025	0.396416163610638	-0.14679868117225	0.525442600832781
BCORP1	grey	0.0657211326920043	0.777149086456808	-0.0657211326920043	0.777149086456808	0.0783915646933094	0.73554518022922	-0.129094782254266	0.577046275473769	-0.114443858459595	0.62133279908738	0.690151413345164	0.000535307582181525
SNORD3B-1	grey	0.235164255544364	0.304820044298254	-0.235164255544364	0.304820044298254	0.265436149008429	0.244867203095877	0.0653353335739682	0.778425763417106	-0.224959847968755	0.326881834816113	0.248308426424383	0.277776956805075
SNORD115-5	grey	0.114694711994862	0.620563226907616	-0.114694711994862	0.620563226907616	-0.343237357812533	0.12768116345078	-0.264420893632706	0.246744541953329	-0.144084441993124	0.533210912229021	0.347105977680791	0.123164055205114
SNORD115-6	grey	0.0880805884180952	0.704198292480744	-0.0880805884180952	0.704198292480744	-0.339409491522925	0.132265912045623	-0.252288192542269	0.269895059102868	-0.119101637245	0.607106387584273	0.296311541567673	0.192149642540558
SNORD116-18	grey	0.071127393067412	0.759318324855833	-0.071127393067412	0.759318324855833	0.257964483065816	0.258899541007608	0.0918040988120977	0.692270239332567	-0.0597474663856414	0.79697707989586	-0.22069080508931	0.336386577825428
PAX8-AS1	grey	-0.166710144860486	0.47013433409337	0.166710144860486	0.47013433409337	0.210393465985432	0.359975485444629	0.0401530473840676	0.862803708641496	0.126600878481501	0.584487542699478	-0.051862196311002	0.823333682933632
DDX11L2	grey	0.119771117213432	0.605072607956366	-0.119771117213432	0.605072607956366	-0.383960555593415	0.0857294424163203	-0.555840246403392	0.0088892941760184	-0.15880683323011	0.491726431208405	0.269912782798508	0.236699329217128
ADGRE4P	grey	0.503794929852509	0.0198861932941581	-0.503794929852509	0.0198861932941581	0.155147587979289	0.501886321125177	-0.287496501942139	0.206342830325332	-0.496556658084831	0.0220364052451959	0.0452579752003545	0.845551356272381
LOC389834	grey	-0.0758639910771107	0.743791912694338	0.0758639910771107	0.743791912694338	0.290292653699888	0.201767172106149	0.173096918814938	0.453044111072363	0.0530564004929343	0.819329533131275	-0.0300606101503515	0.897081893124514
ANKRD20A9P	grey	0.216251475859438	0.346441602395261	-0.216251475859438	0.346441602395261	0.226429733115476	0.323646704440529	0.023872534134921	0.918190698130325	-0.1968474203218	0.392415350756043	0.363790852367106	0.104990565082994
PRKY	grey	0.0138410643974301	0.952516919759258	-0.0138410643974301	0.952516919759258	-0.0714953959392581	0.758108741201892	-0.150401736176399	0.515213347387729	-0.0651076753577769	0.779179382399597	0.738679630786706	0.000131139037533777
MIR29A	grey	0.547681235528024	0.0101694150000008	-0.547681235528024	0.0101694150000008	0.45548222036346	0.0379918310911076	-0.254580431024016	0.265419919540096	-0.54278600953549	0.011007108486832	0.177016135601536	0.442718711002556
MIR95	grey	0.0762387343602262	0.742567505219199	-0.0762387343602262	0.742567505219199	0.443100683926937	0.0442464927014461	0.113492212268563	0.624255728917222	-0.0738150716462562	0.75049684995565	0.175530578252659	0.446617868907627
MIR29B1	grey	0.586914771741513	0.00515861422855207	-0.586914771741513	0.00515861422855207	0.321598675016288	0.155141700178247	-0.330514555725764	0.143369235655199	-0.561741564574432	0.00804824898980853	0.272509537797547	0.232043452381844
ROCK1P1	grey	-0.141594332488191	0.54038431392396	0.141594332488191	0.54038431392396	-0.208006374713232	0.365576600090203	0.0295906718681037	0.89868277961872	0.127686700752252	0.58124264655038	0.228305255854778	0.319546724286003
LINC00417	grey	0.110592310362458	0.633196022527412	-0.110592310362458	0.633196022527412	-0.0178661789584703	0.938730533554299	-0.0226016361644069	0.922533014614631	-0.0829324753868656	0.72080015351401	0.500728629517496	0.020775561627781
LOC441081	grey	-0.342414214453161	0.128657349038719	0.342414214453161	0.128657349038719	-0.147017132323762	0.524819702226926	0.169999623272097	0.461291546937058	0.310102146438694	0.171294255642249	0.170896818160215	0.458894617592719
RNVU1-4	grey	0.557281006953667	0.00867760205798245	-0.557281006953667	0.00867760205798245	0.423993282542462	0.0554290960028145	-0.260531742752117	0.254021564475032	-0.588653256336294	0.004996031678151	0.333897909423262	0.139071166581165
IL1RL1	grey	0.43532832410695	0.0485622504199371	-0.43532832410695	0.0485622504199371	0.358619694865372	0.110399686388324	-0.127912245202872	0.580569596754267	-0.406593817775176	0.0673840427388169	0.0195895240381693	0.932832849911223
ERVH-4	grey	0.320709829415656	0.156351158646249	-0.320709829415656	0.156351158646249	0.0300267571022113	0.89719720375025	-0.212341555743913	0.355441358532874	-0.308108430194816	0.174208688246599	0.187171601053381	0.416548324719987
TMEM45B	grey	-0.201382656722235	0.381377972821758	0.201382656722235	0.381377972821758	-0.326463854464071	0.148637088742708	-0.0830188028131088	0.720520738238336	0.196306218841224	0.393744231616085	-0.0864210576727377	0.709536307558145
LOC102725104	grey	0.112740665679485	0.626567911210238	-0.112740665679485	0.626567911210238	0.512154478165271	0.017615530205199	0.233874854425023	0.307556356808778	-0.10631500677838	0.646472807635379	0.29591839397031	0.192768221889384
PARGP1	turquoise	0.26328521244435	0.248855506310776	-0.26328521244435	0.248855506310776	0.795064428167573	1.65658062971658e-05	0.273399233580602	0.230462095353461	-0.22646853867348	0.323561556221432	-0.0669651169040448	0.773036303120907
OR52K3P	turquoise	-0.484622844908956	0.025982979283783	0.484622844908956	0.025982979283783	-0.579900680832006	0.0058597705302166	-0.104601359788004	0.651821417306661	0.475263091801366	0.0294543998533437	-0.235479086672239	0.304154184316881
DTWD1	turquoise	0.207831089103679	0.365989851888128	-0.207831089103679	0.365989851888128	0.912512130136974	8.24683529051825e-09	0.481474975767353	0.0271121973932531	-0.150938582555148	0.513697391568198	-0.2145239670579	0.350401369370691
PADI4	turquoise	-0.024620256152237	0.915636972345781	0.024620256152237	0.915636972345781	-0.641001159211937	0.00174125897168962	-0.536048730719644	0.0122511492314678	-0.0145066063982328	0.950236374298967	0.360472779183028	0.108438599877547
AK9	turquoise	0.481391248118344	0.0271427544873129	-0.481391248118344	0.0271427544873129	0.914647876733424	6.5768764731222e-09	0.233918616830614	0.307463242083467	-0.452135294874786	0.0396099326950173	0.0143912427765815	0.950631652811934
ZNF138	turquoise	0.185541161199608	0.420692416128162	-0.185541161199608	0.420692416128162	0.944389257656321	1.26378424382234e-10	0.566870597884499	0.0073714036900022	-0.139710714802124	0.545839826133749	-0.123683236701771	0.593244770864519
METTL15	turquoise	0.626383177564344	0.00238118080413772	-0.626383177564344	0.00238118080413772	0.812376881476296	7.70110762390149e-06	0.0341160818470109	0.88328318207798	-0.591237681211707	0.00476220515800204	-0.0124108800007076	0.957418774418418
LOC646358	turquoise	0.00687243612108805	0.976413815715501	-0.00687243612108805	0.976413815715501	0.904164409766867	1.89578949499685e-08	0.671247539903018	0.000864129461421411	0.0473411089852402	0.838530352882892	-0.352568797521787	0.116982287670935
LOC100133207	turquoise	0.159656120176527	0.48938298181564	-0.159656120176527	0.48938298181564	0.685151759694808	0.000609620530932105	0.324711313705385	0.150957756191305	-0.15854318862423	0.492455032799647	-0.13852158609835	0.549296755321311
ANKRD20A8P	turquoise	-0.169278216260382	0.463223493571575	0.169278216260382	0.463223493571575	0.596651066925083	0.00430176532252125	0.467778829948582	0.0324853429678385	0.160655935942773	0.486631273046312	0.0192341875365982	0.934048625948093
OMG	turquoise	0.0956528975467691	0.680014118163306	-0.0956528975467691	0.680014118163306	0.610338571331711	0.00329990605611938	0.434821150903145	0.0488547454664934	-0.0428278097767379	0.853756222714869	-0.357301088710639	0.111810718122943
RPL17	turquoise	0.373215752728858	0.0956328742066894	-0.373215752728858	0.0956328742066894	0.833587670177288	2.6905421989055e-06	0.483978749591072	0.0262109410789482	-0.305811114060014	0.177608872924227	-0.113483513442012	0.624282472047231
ZNF780B	turquoise	0.164982020084574	0.474814083960933	-0.164982020084574	0.474814083960933	0.930823725112303	9.52785071665165e-10	0.563674016494711	0.00778748675782423	-0.12727565543334	0.582470113052717	-0.243175148786167	0.288153631859205
ODF2L	turquoise	0.115300960501212	0.618704944498009	-0.115300960501212	0.618704944498009	0.908808058728377	1.20487723639417e-08	0.533508959599766	0.0127487812247105	-0.0720732025142487	0.756210654560855	-0.279957307316418	0.219022907497928
CCDC66	turquoise	0.0166028681945618	0.94305585264813	-0.0166028681945618	0.94305585264813	0.916474876704012	5.39397947223882e-09	0.603002854275326	0.00380930394998218	0.0236251880882228	0.919035641143419	-0.249675821377638	0.275052783803182
ZNF260	turquoise	-0.012698962013497	0.956431269460408	0.012698962013497	0.956431269460408	0.894051030661074	4.72138923869911e-08	0.681833431406303	0.000663653633355329	0.0455722310169638	0.844491451905917	-0.180177775269928	0.434480182425361
SCML1	turquoise	0.400341874364959	0.0721238034334995	-0.400341874364959	0.0721238034334995	0.798086346399787	1.45691822987232e-05	0.141477132276552	0.540723027977636	-0.39942774774568	0.0728372982734159	-0.0158815346477479	0.945526251521378
EFL1	turquoise	0.479415103807162	0.027871917162288	-0.479415103807162	0.027871917162288	0.715164903189505	0.000268501901909226	0.0622534704981378	0.788643662690274	-0.461318547898306	0.0352940735385149	-0.00777214921227487	0.97332699822456
ZNF846	turquoise	0.710202314084465	0.000309603192776334	-0.710202314084465	0.000309603192776334	0.755756799102703	7.42606239041913e-05	-0.0886008405477586	0.702527597801706	-0.69731360826347	0.000442393264110965	0.23362762467171	0.308082717698914
BANK1	turquoise	0.311841754448511	0.168778811508028	-0.311841754448511	0.168778811508028	0.68512695221305	0.000610010112574344	0.105634789363583	0.648593902399976	-0.338891204504839	0.132895559635231	0.0797361643201287	0.731169463415608
PUS7L	turquoise	-0.0116230082290149	0.960119791453644	0.0116230082290149	0.960119791453644	0.935055166833162	5.31920380636483e-10	0.689255232316645	0.000548027995828389	0.0531396649709753	0.819050508640036	-0.233604517719779	0.30813194116772
TCL1A	turquoise	0.316351599463142	0.162376481344736	-0.316351599463142	0.162376481344736	0.489839867649396	0.0241939475393297	0.00507542029846114	0.982580110100447	-0.351525376176616	0.118145382101378	0.144849020676686	0.531017259944304
LRRN3	turquoise	0.202940367389417	0.377627785806765	-0.202940367389417	0.377627785806765	0.469193984973094	0.0318942194315352	0.0201670374226692	0.930857208725629	-0.243122049352109	0.288262207181446	0.0446869447496983	0.847477951826246
SH2D1A	turquoise	0.1560137687179	0.499472193914554	-0.1560137687179	0.499472193914554	0.924770064210436	2.06389713351909e-09	0.55641842967729	0.00880383876185571	-0.126669496389408	0.584282254457624	-0.159576212239081	0.489603237228749
ZNF680	turquoise	-0.118175889805473	0.609923276931432	0.118175889805473	0.609923276931432	0.886918935954657	8.51867142977568e-08	0.772078674936897	4.12688395759099e-05	0.162252596225908	0.482252902605748	-0.134349993718236	0.561501792927046
SMC6	turquoise	0.380721815675213	0.0886306590935732	-0.380721815675213	0.0886306590935732	0.921694492097385	2.98329631704904e-09	0.316623883002794	0.161995404045574	-0.351554265178043	0.118113068083274	-0.0270901178166129	0.907207365881191
FAM200B	turquoise	-0.0158583097268948	0.945605799563385	0.0158583097268948	0.945605799563385	0.862749455387977	4.86360890145503e-07	0.649599529405236	0.00143766031169202	0.0627992323460564	0.786831706074088	-0.124059320393223	0.592112871736782
ZNF566	turquoise	0.526515594684428	0.014204357917529	-0.526515594684428	0.014204357917529	0.901982286419544	2.32744984176696e-08	0.25832140912568	0.258217814469763	-0.488661380105362	0.0245892459595169	0.124167234140917	0.591788251913352
ZNF737	turquoise	0.0506941990452594	0.827254053252099	-0.0506941990452594	0.827254053252099	0.855856428338925	7.531815623508e-07	0.513181546018696	0.0173515698234284	-0.0501207901437276	0.829180148186899	-0.107160034322441	0.643841464760881
BIRC3	turquoise	-0.0180231379789034	0.938193251336251	0.0180231379789034	0.938193251336251	0.888866167080272	7.27980428598011e-08	0.699123021983306	0.000421233859703787	0.0548194685636174	0.813425919755384	-0.220287786140434	0.337292220833032
ZFAND1	turquoise	0.120353181047388	0.603306669157566	-0.120353181047388	0.603306669157566	0.950836033971421	4.0208623271892e-11	0.63880587376096	0.00182689089521492	-0.0657481035356784	0.777059855833423	-0.263061226869139	0.249273207578369
IFT80	turquoise	0.487558734044794	0.0249637375316593	-0.487558734044794	0.0249637375316593	0.910696165691815	9.95175087999159e-09	0.309141342490093	0.172694553414685	-0.441791835994581	0.0449516405893076	-0.0757037465699332	0.744315665182028
EFCAB13	turquoise	0.174230155895052	0.450045776123428	-0.174230155895052	0.450045776123428	0.868581231127273	3.29714957080363e-07	0.463624247980877	0.0342706144911756	-0.150800960455528	0.514085807815019	0.181637720658133	0.430703538141255
ITGB3BP	turquoise	0.202265646228106	0.379249606514539	-0.202265646228106	0.379249606514539	0.937516367848077	3.72113578314179e-10	0.574327404202527	0.00647147655412873	-0.148404641241926	0.520871442358595	-0.228621004778531	0.31885956588658
ZNF43	turquoise	0.0815378168724262	0.725318956508109	-0.0815378168724262	0.725318956508109	0.956311873693571	1.33798884183086e-11	0.621852920682378	0.00261560563058991	-0.0520264259969597	0.8227827701793	-0.062201606477807	0.78881590864728
ZNF382	turquoise	0.353046052005723	0.116453055804281	-0.353046052005723	0.116453055804281	0.91997569975718	3.64173568132786e-09	0.337428130450163	0.134684484096263	-0.326955359269685	0.147990767538643	-0.0329963075357524	0.887090123279931
ZNF267	turquoise	-0.0630043633296266	0.786150934467101	0.0630043633296266	0.786150934467101	0.837839631407309	2.14129130815542e-06	0.710968670224921	0.000302924458755418	0.112206400065628	0.628213668342666	-0.3045380749728	0.179512464110426
GNPDA2	turquoise	0.253237383937179	0.268036222372029	-0.253237383937179	0.268036222372029	0.968186697096388	6.88547149149308e-13	0.463297379410335	0.0344142725557231	-0.227907373166269	0.320413894739066	-0.104953586576747	0.650720697337837
NSA2	turquoise	-0.12203383309842	0.598219692094883	0.12203383309842	0.598219692094883	0.807234634580717	9.74500303888312e-06	0.663384817131316	0.00104442230758512	0.144532934714694	0.531923631855707	-0.275948547698413	0.225969944468141
YAE1D1	turquoise	0.456208662524771	0.0376475399513635	-0.456208662524771	0.0376475399513635	0.952722759456185	2.79308810715126e-11	0.370151208357358	0.0986055736209594	-0.41549871140999	0.0610441096836727	0.00533253547323415	0.981697776522682
ZNF302	turquoise	0.261997726107721	0.251262623438094	-0.261997726107721	0.251262623438094	0.936766439260059	4.15539425643439e-10	0.521605334216431	0.0153045443702834	-0.213489003329658	0.352786267668524	-0.114780988532407	0.620298634568251
KLRF1	turquoise	0.0778848654376642	0.737196181574697	-0.0778848654376642	0.737196181574697	0.669416350601922	0.000903560338367965	0.384402091302889	0.0853394459378386	-0.0785547742300056	0.735013625587258	0.132968482070364	0.565570112760398
KLRC2	turquoise	0.252845307093053	0.268803059242348	-0.252845307093053	0.268803059242348	0.700528502982401	0.000405401067117054	0.268626040584581	0.239028713255701	-0.24999313565863	0.274423022001623	0.134137692752564	0.562126137316523
KLRC3	turquoise	0.0704506702477735	0.761544046421101	-0.0704506702477735	0.761544046421101	0.6340296603395	0.00202550979727475	0.339550867323979	0.132094528779189	-0.0685304330801398	0.767869471128132	0.0816349957994706	0.725003802280531
KPNA5	turquoise	-0.0378798417925776	0.870505973640259	0.0378798417925776	0.870505973640259	0.936742192268954	4.17015673354793e-10	0.711506869082002	0.000298308288896922	0.075979548714558	0.743414284918979	-0.213112190079454	0.353656905861483
VRK1	turquoise	-0.103673006013392	0.654725888162164	0.103673006013392	0.654725888162164	0.854910302639538	7.98381320186683e-07	0.822224851832439	4.80739029750878e-06	0.183183737522565	0.426723391381964	-0.305950462195145	0.177401345337817
ZNF141	turquoise	-0.0177927644196545	0.938981845703941	0.0177927644196545	0.938981845703941	0.845182268424956	1.42111226518297e-06	0.664367993346908	0.00102026699057924	0.0485710903801924	0.834390320554465	-0.19472922530593	0.397630662335734
RABGGTB	turquoise	0.604531686961582	0.00369806598415296	-0.604531686961582	0.00369806598415296	0.810138214415176	8.53949284951729e-06	-0.0134545943793214	0.953841362528621	-0.593974970074353	0.00452452435207169	0.0856967713943293	0.711870161552042
AKAP7	turquoise	-0.0797671370839658	0.731068763083413	0.0797671370839658	0.731068763083413	0.802490753309774	1.20354980754662e-05	0.716435087208414	0.000258768647492244	0.138581734299107	0.549121659994993	-0.168432478421307	0.465493664102873
GPR15	turquoise	0.16591021693018	0.472297618574646	-0.16591021693018	0.472297618574646	0.56874308258429	0.00713628783794274	0.283917440865996	0.212299892282483	-0.167025113203503	0.469283931478535	0.0440263334820003	0.849707827798188
PIGK	turquoise	-0.145394423056721	0.529455020843704	0.145394423056721	0.529455020843704	0.879254528827997	1.53986658316082e-07	0.763628962061973	5.6259227060965e-05	0.192840776420237	0.402312477682842	-0.290296009656744	0.201761721541473
PIBF1	turquoise	0.174183782085111	0.450168269537181	-0.174183782085111	0.450168269537181	0.938401513925447	3.26083670785294e-10	0.491053886737224	0.0237920331261689	-0.132441637152184	0.567124999911841	-0.291871189446863	0.199214273446069
KRR1	turquoise	0.157430767362292	0.495535135816539	-0.157430767362292	0.495535135816539	0.96363983983854	2.40653346770477e-12	0.578019312627308	0.00606067647338588	-0.118983524341013	0.60746548761024	-0.216315912841475	0.346294409345853
ICOS	turquoise	0.473201488964717	0.0302660601433424	-0.473201488964717	0.0302660601433424	0.870001698259115	2.99096039341793e-07	0.316919277614815	0.161582682819049	-0.426206731141554	0.0540330530960777	-0.0670393548747071	0.772791046010894
STAP1	turquoise	0.229928047631479	0.31602453441158	-0.229928047631479	0.31602453441158	0.87058689456712	2.87229795469503e-07	0.355174003229204	0.114114354219558	-0.223821527773676	0.329400411753126	-0.00540302866565656	0.981455870933564
DZIP3	turquoise	0.105847029207497	0.647931801318512	-0.105847029207497	0.647931801318512	0.916012646624377	5.67385976394337e-09	0.540660497270283	0.0113879287674767	-0.0655557945617962	0.777696151850548	-0.101891668836582	0.660312456697266
EMC2	turquoise	0.263348258746442	0.248738015023436	-0.263348258746442	0.248738015023436	0.940074141841653	2.52705997533988e-10	0.518937156527936	0.0159306197472065	-0.210194550353256	0.360440324586157	-0.15513446495219	0.501922939795506
TRAT1	turquoise	0.105294747796402	0.649655224227537	-0.105294747796402	0.649655224227537	0.821122630806404	5.07483784163276e-06	0.577465479495194	0.00612089086904353	-0.0611892251198904	0.792180025432703	-0.310537658559377	0.170662108557532
ERGIC2	turquoise	-0.104008131046193	0.653676851189364	0.104008131046193	0.653676851189364	0.792106598565292	1.87469569146148e-05	0.677959093768857	0.000731852468718056	0.140218336307319	0.544367138929074	-0.342009594007891	0.129139145145173
GCNT4	turquoise	0.444165053445358	0.0436794005893978	-0.444165053445358	0.0436794005893978	0.857943521073615	6.61350277079803e-07	0.184168947371479	0.42419732844426	-0.439017173475438	0.046475243209308	-0.0313573869195628	0.892666321694878
ZNF644	turquoise	0.0140279665598607	0.951876444210584	-0.0140279665598607	0.951876444210584	0.910840328626613	9.80582085967598e-09	0.67203545645691	0.000847618732919018	0.0275104261159354	0.905773790014647	-0.310599903402179	0.170571891230029
ANKRD49	turquoise	0.15214173432082	0.510307674623294	-0.15214173432082	0.510307674623294	0.919631087705409	3.78827805066314e-09	0.568636211847425	0.00714953865589001	-0.123766821631111	0.59299312662751	-0.0899469601645377	0.698210919000848
ZNF654	turquoise	-0.0556543031224941	0.810633858826791	0.0556543031224941	0.810633858826791	0.863600469127186	4.60049582282244e-07	0.694699349170569	0.000474565978658293	0.0940988578508378	0.684953666950236	-0.260451535418709	0.254173068845135
USP53	turquoise	0.301004266072412	0.184869442158844	-0.301004266072412	0.184869442158844	0.809898810198302	8.63370129989989e-06	0.355582333016293	0.113669494650777	-0.267930016610726	0.240294889365557	-0.192958406979415	0.40201996639216
ZFP14	turquoise	0.501433633350657	0.0205683151318926	-0.501433633350657	0.0205683151318926	0.925698774657782	1.84093902044109e-09	0.237730342956578	0.299418715263676	-0.477230955767742	0.0286957655380529	0.0826444991468555	0.721732491335259
ZNF14	turquoise	0.146959031510209	0.524985338839519	-0.146959031510209	0.524985338839519	0.961594040288361	4.01571474737807e-12	0.558116835270511	0.00855669911492539	-0.112679532551316	0.62675613999497	-0.0841353178982654	0.716910022906521
MS4A1	turquoise	0.270732003235394	0.235224002615667	-0.270732003235394	0.235224002615667	0.607755069597651	0.00347238401994028	0.113297865042548	0.624853326260911	-0.301236746669314	0.184513720527132	0.111733122047468	0.62967297843832
SNX16	turquoise	0.022195378809073	0.923921539956749	-0.022195378809073	0.923921539956749	0.745224280832897	0.000106004970229034	0.547236123339212	0.010243363966405	0.0363529096035695	0.875686037611823	-0.413462264700721	0.0624522866110852
PYROXD1	turquoise	0.0851762592556785	0.713548931946546	-0.0851762592556785	0.713548931946546	0.937379987972607	3.79696838850531e-10	0.621394924230406	0.00264034539189211	-0.048635746880061	0.834172806885413	-0.232300403782336	0.310917765696838
FCRL2	turquoise	0.300593990264723	0.185498346674841	-0.300593990264723	0.185498346674841	0.439696875446203	0.0460983738167766	-0.121760951921756	0.599044428371196	-0.346145676919715	0.124274478018933	0.327085494475501	0.147819972375924
ZNF594	turquoise	-0.0489129448652089	0.833240405689596	0.0489129448652089	0.833240405689596	0.86089708171148	5.48259499015956e-07	0.747227340451303	9.9197191654192e-05	0.109331941374996	0.637097183772123	-0.28249723646704	0.214694996546144
PFN2	turquoise	0.366501616747599	0.10223348289901	-0.366501616747599	0.10223348289901	0.816394383722079	6.37560089572881e-06	0.225782179660497	0.325069562219793	-0.354988468110271	0.114316902780178	0.190003870833395	0.409402415896005
ZNF721	turquoise	0.35853241463347	0.110492683303625	-0.35853241463347	0.110492683303625	0.931605917542176	8.57872798444184e-10	0.441326366332345	0.0452044998604819	-0.320988719068659	0.155970966907897	-0.0585715294928125	0.800894916751139
ZNF675	turquoise	0.119826464961759	0.604904595429032	-0.119826464961759	0.604904595429032	0.963207886795214	2.68772153399627e-12	0.578333028849004	0.00602678594106409	-0.0917548256390048	0.692427633505948	-0.180400656248138	0.43390249178142
ZNF845	turquoise	-0.0670453063184114	0.772771385358862	0.0670453063184114	0.772771385358862	0.900421789191213	2.68738221205859e-08	0.770381865902815	4.39635336499014e-05	0.125910442706464	0.586554872858677	-0.275216285155369	0.227254345846872
LYPLAL1	turquoise	0.379914231600508	0.0893652598948452	-0.379914231600508	0.0893652598948452	0.899626902270678	2.88900004542157e-08	0.348264217489625	0.121834235540617	-0.326859533767595	0.148116621602341	-0.20967883541494	0.361647091414672
THAP6	turquoise	-0.189942787412469	0.409555820744106	0.189942787412469	0.409555820744106	0.866546395175618	3.78385073023445e-07	0.778614427900577	3.21826833958439e-05	0.233348246408614	0.308678182174975	-0.262315610545479	0.25066691677888
SVIP	turquoise	-0.00500049447494861	0.982837234279682	0.00500049447494861	0.982837234279682	0.821709360768839	4.93089415050715e-06	0.685522791581445	0.00060381902997752	0.0459797208853515	0.843117478214438	-0.234010212999867	0.307268405352752
TAS2R46	turquoise	-0.127425993752246	0.582021042771303	0.127425993752246	0.582021042771303	0.766662976062001	5.0408915435385e-05	0.613571842149781	0.00309418239018776	0.16670114588777	0.470158642461576	-0.193042503343892	0.401810916256556
TAS2R19	turquoise	0.280823829179017	0.217539983655832	-0.280823829179017	0.217539983655832	0.785087136020498	2.49507895459978e-05	0.337800437005707	0.134227646751781	-0.231545186866596	0.31253800027413	-0.12411467771861	0.591946339691328
MICU3	turquoise	0.250635467644529	0.273150980588676	-0.250635467644529	0.273150980588676	0.840114092456591	1.89003412019786e-06	0.352243520102062	0.117343982892234	-0.234335893473525	0.306576249674407	-0.0236533793894591	0.918939334384877
GPR141	turquoise	-0.00282222400544425	0.990313056399393	0.00282222400544425	0.990313056399393	-0.515610492806396	0.0167399685634378	-0.467956887907208	0.0324104964903224	-0.039039683450149	0.866574647746937	0.298294210138129	0.189050532124837
ZBTB41	turquoise	0.0527073998787966	0.82049928436752	-0.0527073998787966	0.82049928436752	0.87317237935642	2.39623681049427e-07	0.611964495613506	0.00319507056254122	-0.0277097367014404	0.905094085309846	-0.183940072361994	0.424783443152996
SNORD54	turquoise	0.611849148002996	0.00320241501211485	-0.611849148002996	0.00320241501211485	0.826528018368679	3.87763765520611e-06	0.0731321870685963	0.75273541729643	-0.584672400287964	0.00537477072692861	0.189415405917828	0.410881591269744
SNORD27	turquoise	0.359805933980592	0.109141373034484	-0.359805933980592	0.109141373034484	0.828594509002891	3.49013219430592e-06	0.213149008672796	0.353571780473554	-0.346887108596578	0.123416511498609	0.0707055843858366	0.760705427489629
SNORD26	turquoise	0.643774817706438	0.00163792495682462	-0.643774817706438	0.00163792495682462	0.832220949417399	2.89156235053649e-06	0.0662296839231089	0.775467045963607	-0.62608693619972	0.00239595137182145	0.213169361272361	0.353524729926719
SNORD25	turquoise	0.473231125362952	0.0302542685999754	-0.473231125362952	0.0302542685999754	0.679173417967274	0.00070986352934553	0.0619410570853092	0.789681364376504	-0.448674631729436	0.0413389530784108	0.14214187007047	0.538803197508885
SCARNA9	turquoise	0.141293896324109	0.541252783628778	-0.141293896324109	0.541252783628778	0.865452689960205	4.07074476916649e-07	0.574799495467668	0.00641770050319757	-0.0885726526493642	0.702618084352926	-0.0825603720047143	0.722004929017251
SNORD58A	turquoise	0.259849894239638	0.255311355169856	-0.259849894239638	0.255311355169856	0.911841075772148	8.84400565193928e-09	0.436031835722092	0.0481587603918437	-0.222163705176305	0.333088992465577	0.0170047293280295	0.941679788951171
SNORA21	turquoise	0.466597627342513	0.0329853063764138	-0.466597627342513	0.0329853063764138	0.712805746409402	0.000287415489434416	0.318001026159302	0.160077502846546	-0.412619360707688	0.0630423055334272	0.201597551007115	0.380859370796824
SNORA4	turquoise	0.447137654752142	0.0421254159635656	-0.447137654752142	0.0421254159635656	0.694175809926489	0.000481243623744366	0.229730536932138	0.316451965659201	-0.393372737830423	0.0776979583256084	0.0315257352439095	0.892093310958802
ZNF204P	turquoise	0.169783472176555	0.461869970873244	-0.169783472176555	0.461869970873244	0.889233191212731	7.06503498507374e-08	0.531378133267924	0.0131788326176808	-0.128150015375024	0.579860427325374	-0.194150021185818	0.399063398500947
SNORD61	turquoise	0.552827599868903	0.00934562965630288	-0.552827599868903	0.00934562965630288	0.864364474789858	4.37504895626185e-07	0.122192700037308	0.597739762349641	-0.523991270697264	0.0147616663641299	0.0855956417924258	0.712196227466642
SNORD60	turquoise	-0.0304374540395905	0.89579841864258	0.0304374540395905	0.89579841864258	0.851312993246199	9.92787721692005e-07	0.724582075271406	0.000203247024300749	0.0882755673191157	0.703571999255587	-0.224282038302436	0.328380127583552
SNORD59A	turquoise	0.548603763938121	0.0100175378219225	-0.548603763938121	0.0100175378219225	0.714828171580881	0.000271134313458374	-0.000511994896557594	0.99824260089898	-0.524303812894421	0.014691721114248	0.195237456338509	0.396375836808029
SNORD49A	turquoise	0.257626487418676	0.25954616527366	-0.257626487418676	0.25954616527366	0.765213258431151	5.31348958628894e-05	0.306360670152228	0.176791395918055	-0.21233920043088	0.355446820392356	-0.0203932239200974	0.930083543311092
SNORD47	turquoise	0.251801125781338	0.27085204432092	-0.251801125781338	0.27085204432092	0.886999185211199	8.46415447143629e-08	0.447672417374368	0.0418504740475992	-0.207202150129389	0.367474834735491	-0.0307544371951285	0.894719014784598
SNORD45B	turquoise	0.319178803822126	0.15844980293154	-0.319178803822126	0.15844980293154	0.871631826789353	2.6707018113207e-07	0.380194108216663	0.0891101685630458	-0.285105292601558	0.210310303393705	0.0096224731185128	0.966979939003211
SNORD44	turquoise	0.48336220365581	0.0264306352773059	-0.48336220365581	0.0264306352773059	0.901227693826231	2.49578368712084e-08	0.225303087729702	0.326124664137454	-0.459359294847777	0.0361824266030623	0.111997291528687	0.628858271484545
SNORD41	turquoise	0.161059034070936	0.485524037027439	-0.161059034070936	0.485524037027439	0.657681007778578	0.00119433634873047	0.556384764693409	0.00880879591638954	-0.113954409667574	0.622835432656721	-0.0680005731880357	0.769617396079483
SNORD20	turquoise	0.361110807552835	0.107769278863523	-0.361110807552835	0.107769278863523	0.583741784970429	0.00546665364563722	-0.0420042221136459	0.856540210252142	-0.370483234440239	0.0982802674777867	0.198206855644331	0.389088395073414
SNORA14A	turquoise	0.361936738234206	0.106907305878929	-0.361936738234206	0.106907305878929	0.785637913438943	2.44065895159009e-05	0.45102414504584	0.0401588304509593	-0.287586243835015	0.206194910126569	-0.0380022732115836	0.870090847450064
SNORA14B	turquoise	0.349509044877007	0.120416525728837	-0.349509044877007	0.120416525728837	0.732037035700831	0.000161747246917735	0.385233346270227	0.0846087959197967	-0.277061409114806	0.224027092170526	0.0308968716354962	0.894234049460875
SNORA60	turquoise	0.519013753108455	0.0159123632510261	-0.519013753108455	0.0159123632510261	0.478620664181986	0.0281693815010801	0.118162968395354	0.609962632256561	-0.442225446460751	0.044717074409468	0.125402122025687	0.588078893159509
SCARNA1	turquoise	-0.0787706131288829	0.734310842219847	0.0787706131288829	0.734310842219847	0.783102199362298	2.70006045366565e-05	0.685779185262698	0.000599837584005147	0.121434838422229	0.600030670488932	-0.0358281027443666	0.877467567455627
SCARNA4	turquoise	0.00794983951105671	0.972717404238276	-0.00794983951105671	0.972717404238276	0.719322327570583	0.000237764347847936	0.657845225682258	0.00118977865991525	0.0588658846271466	0.799913786189607	-0.105616421962287	0.648651213149579
SNORA16A	turquoise	0.243148691139475	0.288207728093047	-0.243148691139475	0.288207728093047	0.687946410618889	0.000567068394152025	0.53244999322946	0.0129610588662174	-0.166241119196228	0.471402133126717	0.0320265169544365	0.890389096687026
SNORD6	turquoise	0.628927693394143	0.002257428674877	-0.628927693394143	0.002257428674877	0.654247732633945	0.0012930647099008	0.0339763208977508	0.883758199415718	-0.601472728472366	0.00392341295199302	0.240233130353308	0.294207503436457
SNORD45C	turquoise	0.650271030816634	0.0014159640921964	-0.650271030816634	0.0014159640921964	0.797769491167348	1.47681745406349e-05	0.0520787059598899	0.822607412507627	-0.612711348621552	0.00314785640788327	0.0276998975957614	0.905127637910587
SNORD50B	turquoise	0.493192746987208	0.0230968808110112	-0.493192746987208	0.0230968808110112	0.877199353851223	1.79266793496002e-07	0.22828226350749	0.319596796822338	-0.462230953277758	0.0348862499172802	0.087865049176143	0.70489084220385
SNORD116-22	turquoise	0.11317478105582	0.625231913858843	-0.11317478105582	0.625231913858843	0.811114652154145	8.16449117276571e-06	0.58528474141828	0.00531501245850615	-0.0686661516456116	0.767421930833026	-0.10844933535185	0.639834591102941
SNORA38B	turquoise	0.584226674619439	0.0054186179317358	-0.584226674619439	0.0054186179317358	0.522252788318156	0.0151556589035239	0.081100797577205	0.726736751038689	-0.512507593127048	0.0175244165886448	0.168778346436523	0.464564582833582
SNORD81	turquoise	0.280581581595025	0.217953885115139	-0.280581581595025	0.217953885115139	0.933005020983476	7.08847979534924e-10	0.414063672931421	0.0620338800695128	-0.254507486118231	0.265561602426658	-0.00283561818316856	0.990267084589183
SNORD79	turquoise	0.0629989742742439	0.786168817296313	-0.0629989742742439	0.786168817296313	0.867525021339069	3.54240493575476e-07	0.560786925732585	0.00817968727008858	-0.0178821089145884	0.938676002976252	-0.0545775089427269	0.814235549982326
SNORD76	turquoise	-0.013151446584302	0.954880340001981	0.013151446584302	0.954880340001981	0.824708479722418	4.24952331800464e-06	0.705347949474877	0.000354913646591455	0.0660155968449806	0.7761750245827	-0.0730704739989619	0.752937813644031
SNORD78	turquoise	0.304460349813219	0.179629136748153	-0.304460349813219	0.179629136748153	0.932729519745815	7.3622621417712e-10	0.361364281900038	0.107504207881574	-0.277472934273474	0.223311430896345	0.00911125403663758	0.968733367927537
SNORD104	turquoise	0.458013231130221	0.0368028180852133	-0.458013231130221	0.0368028180852133	0.547919924528742	0.0101299401776821	0.192564865292284	0.402999044150714	-0.409983196131854	0.0649148922170117	0.209349376693525	0.362419236864617
SNORD1A	turquoise	0.307378140080985	0.175284689703778	-0.307378140080985	0.175284689703778	0.556824282319355	0.00874425679868352	0.19191390549162	0.404621419646576	-0.243338184491105	0.287820422095451	0.0385448395127166	0.868251574011042
SNORD82	turquoise	0.571413258451343	0.00681171905983378	-0.571413258451343	0.00681171905983378	0.883647504132317	1.10229627223589e-07	0.250932657601472	0.272563695923768	-0.531757968620487	0.0131013231718587	0.1300077368976	0.57433251299256
ZNF252P	turquoise	0.401058199210472	0.0715683786160374	-0.401058199210472	0.0715683786160374	0.944806504828782	1.17845708265113e-10	0.40663717534787	0.0673520155636188	-0.348545895736764	0.121512394005214	-0.0792180458441472	0.732854628111562
KLRA1P	turquoise	-0.290764529408784	0.20100174429795	0.290764529408784	0.20100174429795	0.784689655219294	2.53500541983218e-05	0.745568384534025	0.000104807554498649	0.314509682620923	0.164970671810045	-0.278166485991941	0.222108714303745
MIR186	turquoise	-0.137551139767981	0.552125277688053	0.137551139767981	0.552125277688053	0.665239559704335	0.000999251547837824	0.577773037671212	0.00608739152799333	0.177661183917859	0.441031231658448	-0.12891294438893	0.577587451425072
MIR301A	turquoise	0.131653979438362	0.569453130536622	-0.131653979438362	0.569453130536622	0.843389506235549	1.5737213386894e-06	0.441842241346833	0.0449243244736575	-0.083378279983405	0.719357590322445	-0.186360060723957	0.41860824607122
ZNF724P	turquoise	-0.00234967545816016	0.99193496646275	0.00234967545816016	0.99193496646275	0.855363265543278	7.76452433738515e-07	0.63711393136174	0.00189528425664932	0.0552272617121551	0.812061802423728	-0.146694827766009	0.525738853532106
RNVU1-3	turquoise	0.601563599763706	0.0039165576718712	-0.601563599763706	0.0039165576718712	0.727943952334941	0.000183520683094917	-0.0707101362727646	0.76069045499312	-0.613927756694641	0.00307220666858633	0.0898787235679415	0.698429522883977
LOC101059935	turquoise	0.566546208737526	0.0074127753960223	-0.566546208737526	0.0074127753960223	0.593897945335687	0.00453107505448507	-0.0863068865452526	0.709904033469693	-0.558545086566719	0.00849528957767969	0.245324595428058	0.28377980813468
CARF	turquoise	0.409708729549493	0.0651122523934796	-0.409708729549493	0.0651122523934796	0.956212713781978	1.3665879900663e-11	0.322617006192717	0.153764084517927	-0.375641109943364	0.0933273139660565	-0.0753512718511327	0.745468096123347
