# Supplementary material for: Identification of Up-Regulated ANXA3 Resulting in Fracture Non-Union in Patients With T2DM
Source: Front Endocrinol (Lausanne). 2022 Jun 24;13:890941. doi: 10.3389/fendo.2022.890941 (PMC9263855; doi:10.3389/fendo.2022.890941)
Supplement: Supplementary Figure 1 — The volcano map of DEGs in the T2DM expression matrix. [file DataSheet_1.zip › Supplementary Materials Table 5.xls]

ONTOLOGY	ID	Description	GeneRatio	BgRatio	pvalue	p.adjust	qvalue	geneID	Count
BP	GO:0002183	cytoplasmic translational initiation	2/11	34/18670	0.000175235765813192	0.0382013969472758	0.0245330072138469	EIF4A2/EIF4B	2
BP	GO:0006446	regulation of translational initiation	2/11	79/18670	0.000948569899355947	0.0727050233261436	0.0466912993837619	EIF4A2/EIF4B	2
BP	GO:0002181	cytoplasmic translation	2/11	100/18670	0.00151373959561695	0.0727050233261436	0.0466912993837619	EIF4A2/EIF4B	2
BP	GO:0043312	neutrophil degranulation	3/11	485/18670	0.00246048288775231	0.0727050233261436	0.0466912993837619	PECAM1/PPIA/ANXA3	3
BP	GO:0002283	neutrophil activation involved in immune response	3/11	488/18670	0.00250407950261781	0.0727050233261436	0.0466912993837619	PECAM1/PPIA/ANXA3	3
BP	GO:0042119	neutrophil activation	3/11	498/18670	0.00265289520770574	0.0727050233261436	0.0466912993837619	PECAM1/PPIA/ANXA3	3
BP	GO:0002446	neutrophil mediated immunity	3/11	499/18670	0.00266807425050068	0.0727050233261436	0.0466912993837619	PECAM1/PPIA/ANXA3	3
BP	GO:0050900	leukocyte migration	3/11	499/18670	0.00266807425050068	0.0727050233261436	0.0466912993837619	PECAM1/PPIA/MMP1	3
BP	GO:0007156	homophilic cell adhesion via plasma membrane adhesion molecules	2/11	168/18670	0.00419709738594265	0.0979047458946385	0.0628746074552724	PECAM1/ANXA3	2
BP	GO:0006413	translational initiation	2/11	193/18670	0.00549910545681967	0.0979047458946385	0.0628746074552724	EIF4A2/EIF4B	2
BP	GO:0044803	multi-organism membrane organization	1/11	10/18670	0.00587762159577543	0.0979047458946385	0.0628746074552724	PPIA	1
BP	GO:0001731	formation of translation preinitiation complex	1/11	11/18670	0.00646365300855412	0.0979047458946385	0.0628746074552724	EIF4B	1
BP	GO:0019042	viral latency	1/11	11/18670	0.00646365300855412	0.0979047458946385	0.0628746074552724	PPIA	1
BP	GO:0000054	ribosomal subunit export from nucleus	1/11	13/18670	0.00763477376242594	0.0979047458946385	0.0628746074552724	SDAD1	1
BP	GO:0001886	endothelial cell morphogenesis	1/11	13/18670	0.00763477376242594	0.0979047458946385	0.0628746074552724	PECAM1	1
BP	GO:0033750	ribosome localization	1/11	13/18670	0.00763477376242594	0.0979047458946385	0.0628746074552724	SDAD1	1
BP	GO:0072672	neutrophil extravasation	1/11	13/18670	0.00763477376242594	0.0979047458946385	0.0628746074552724	PECAM1	1
BP	GO:0071428	rRNA-containing ribonucleoprotein complex export from nucleus	1/11	14/18670	0.00821986340645331	0.0995516790337123	0.0639322709390813	SDAD1	1
BP	GO:0043542	endothelial cell migration	2/11	273/18670	0.0107398601796934	0.105024228620405	0.0674467523250305	PECAM1/ANXA3	2
BP	GO:0098742	cell-cell adhesion via plasma-membrane adhesion molecules	2/11	273/18670	0.0107398601796934	0.105024228620405	0.0674467523250305	PECAM1/ANXA3	2
BP	GO:0034389	lipid droplet organization	1/11	21/18670	0.0123067180205582	0.105024228620405	0.0674467523250305	PPIA	1
BP	GO:0072010	glomerular epithelium development	1/11	21/18670	0.0123067180205582	0.105024228620405	0.0674467523250305	PECAM1	1
BP	GO:0045606	positive regulation of epidermal cell differentiation	1/11	24/18670	0.0140535356854523	0.105024228620405	0.0674467523250305	PTCH2	1
BP	GO:0032461	positive regulation of protein oligomerization	1/11	25/18670	0.0146351838195002	0.105024228620405	0.0674467523250305	MMP1	1
BP	GO:0072012	glomerulus vasculature development	1/11	25/18670	0.0146351838195002	0.105024228620405	0.0674467523250305	PECAM1	1
BP	GO:0002026	regulation of the force of heart contraction	1/11	27/18670	0.0157975443602573	0.105024228620405	0.0674467523250305	MYL4	1
BP	GO:0061437	renal system vasculature development	1/11	27/18670	0.0157975443602573	0.105024228620405	0.0674467523250305	PECAM1	1
BP	GO:0061440	kidney vasculature development	1/11	27/18670	0.0157975443602573	0.105024228620405	0.0674467523250305	PECAM1	1
BP	GO:0010631	epithelial cell migration	2/11	351/18670	0.0173283264980666	0.105024228620405	0.0674467523250305	PECAM1/ANXA3	2
BP	GO:0090132	epithelium migration	2/11	354/18670	0.0176092472237855	0.105024228620405	0.0674467523250305	PECAM1/ANXA3	2
BP	GO:0045879	negative regulation of smoothened signaling pathway	1/11	31/18670	0.018118526746725	0.105024228620405	0.0674467523250305	PTCH2	1
BP	GO:0090130	tissue migration	2/11	360/18670	0.0181770125042188	0.105024228620405	0.0674467523250305	PECAM1/ANXA3	2
BP	GO:0030198	extracellular matrix organization	2/11	368/18670	0.0189462430405838	0.105024228620405	0.0674467523250305	PECAM1/MMP1	2
BP	GO:0006909	phagocytosis	2/11	369/18670	0.0190433726381379	0.105024228620405	0.0674467523250305	PECAM1/ANXA3	2
BP	GO:0003382	epithelial cell morphogenesis	1/11	34/18670	0.0198559969144227	0.105024228620405	0.0674467523250305	PECAM1	1
BP	GO:0019076	viral release from host cell	1/11	35/18670	0.02043453222425	0.105024228620405	0.0674467523250305	PPIA	1
BP	GO:0035890	exit from host	1/11	35/18670	0.02043453222425	0.105024228620405	0.0674467523250305	PPIA	1
BP	GO:0035891	exit from host cell	1/11	35/18670	0.02043453222425	0.105024228620405	0.0674467523250305	PPIA	1
BP	GO:0045070	positive regulation of viral genome replication	1/11	35/18670	0.02043453222425	0.105024228620405	0.0674467523250305	PPIA	1
BP	GO:0052126	movement in host environment	1/11	35/18670	0.02043453222425	0.105024228620405	0.0674467523250305	PPIA	1
BP	GO:0052192	movement in environment of other organism involved in symbiotic interaction	1/11	35/18670	0.02043453222425	0.105024228620405	0.0674467523250305	PPIA	1
BP	GO:2000310	regulation of NMDA receptor activity	1/11	36/18670	0.0210127570777799	0.105024228620405	0.0674467523250305	ANXA3	1
BP	GO:0019068	virion assembly	1/11	38/18670	0.0221682760156711	0.105024228620405	0.0674467523250305	PPIA	1
BP	GO:0030049	muscle filament sliding	1/11	39/18670	0.0227455703997326	0.105024228620405	0.0674467523250305	MYL4	1
BP	GO:0033275	actin-myosin filament sliding	1/11	39/18670	0.0227455703997326	0.105024228620405	0.0674467523250305	MYL4	1
BP	GO:0045684	positive regulation of epidermis development	1/11	39/18670	0.0227455703997326	0.105024228620405	0.0674467523250305	PTCH2	1
BP	GO:0001709	cell fate determination	1/11	40/18670	0.0233225549268969	0.105024228620405	0.0674467523250305	PTCH2	1
BP	GO:0042026	protein refolding	1/11	40/18670	0.0233225549268969	0.105024228620405	0.0674467523250305	PPIA	1
BP	GO:0043062	extracellular structure organization	2/11	422/18670	0.0244945319504962	0.105024228620405	0.0674467523250305	PECAM1/MMP1	2
BP	GO:0006417	regulation of translation	2/11	424/18670	0.0247116523182531	0.105024228620405	0.0674467523250305	EIF4A2/EIF4B	2
BP	GO:0000413	protein peptidyl-prolyl isomerization	1/11	43/18670	0.0250516508635827	0.105024228620405	0.0674467523250305	PPIA	1
BP	GO:0032459	regulation of protein oligomerization	1/11	43/18670	0.0250516508635827	0.105024228620405	0.0674467523250305	MMP1	1
BP	GO:0030574	collagen catabolic process	1/11	47/18670	0.0273527831897503	0.109283366056196	0.070181978201227	MMP1	1
BP	GO:0035722	interleukin-12-mediated signaling pathway	1/11	47/18670	0.0273527831897503	0.109283366056196	0.070181978201227	PPIA	1
BP	GO:0044764	multi-organism cellular process	1/11	48/18670	0.0279272942451612	0.109283366056196	0.070181978201227	PPIA	1
BP	GO:0071349	cellular response to interleukin-12	1/11	49/18670	0.0285014967885669	0.109283366056196	0.070181978201227	PPIA	1
BP	GO:0001667	ameboidal-type cell migration	2/11	461/18670	0.0288730353377442	0.109283366056196	0.070181978201227	PECAM1/ANXA3	2
BP	GO:0070671	response to interleukin-12	1/11	50/18670	0.0290753909690797	0.109283366056196	0.070181978201227	PPIA	1
BP	GO:0034248	regulation of cellular amide metabolic process	2/11	483/18670	0.0314745064780285	0.113385382848014	0.0728163009115689	EIF4A2/EIF4B	2
BP	GO:0032781	positive regulation of ATPase activity	1/11	55/18670	0.0319402416426695	0.113385382848014	0.0728163009115689	MYL4	1
BP	GO:0070830	bicellular tight junction assembly	1/11	55/18670	0.0319402416426695	0.113385382848014	0.0728163009115689	PECAM1	1
BP	GO:0120192	tight junction assembly	1/11	56/18670	0.0325122887735814	0.113385382848014	0.0728163009115689	PECAM1	1
BP	GO:0018208	peptidyl-proline modification	1/11	57/18670	0.0330840285835901	0.113385382848014	0.0728163009115689	PPIA	1
BP	GO:0001885	endothelial cell development	1/11	59/18670	0.0342265868352288	0.113385382848014	0.0728163009115689	PECAM1	1
BP	GO:0120193	tight junction organization	1/11	60/18670	0.034797405573868	0.113385382848014	0.0728163009115689	PECAM1	1
BP	GO:0045123	cellular extravasation	1/11	61/18670	0.0353679175856192	0.113385382848014	0.0728163009115689	PECAM1	1
BP	GO:0045604	regulation of epidermal cell differentiation	1/11	61/18670	0.0353679175856192	0.113385382848014	0.0728163009115689	PTCH2	1
BP	GO:1903902	positive regulation of viral life cycle	1/11	61/18670	0.0353679175856192	0.113385382848014	0.0728163009115689	PPIA	1
BP	GO:0032835	glomerulus development	1/11	62/18670	0.0359381230188266	0.113543635044988	0.0729179307628366	PECAM1	1
BP	GO:0043297	apical junction assembly	1/11	64/18670	0.03707761474267	0.113843943857776	0.0731107896334338	PECAM1	1
BP	GO:1900449	regulation of glutamate receptor signaling pathway	1/11	64/18670	0.03707761474267	0.113843943857776	0.0731107896334338	ANXA3	1
BP	GO:0030858	positive regulation of epithelial cell differentiation	1/11	67/18670	0.0387845566943031	0.117431018879973	0.0754144157944783	PTCH2	1
BP	GO:0060395	SMAD protein signal transduction	1/11	70/18670	0.0404887474372175	0.119336688954892	0.0766382406132334	BTBD11	1
BP	GO:0042273	ribosomal large subunit biogenesis	1/11	71/18670	0.0410562003285179	0.119336688954892	0.0766382406132334	SDAD1	1
BP	GO:0042531	positive regulation of tyrosine phosphorylation of STAT protein	1/11	71/18670	0.0410562003285179	0.119336688954892	0.0766382406132334	PECAM1	1
BP	GO:0031100	animal organ regeneration	1/11	73/18670	0.0421901909629548	0.121019231972686	0.0777187728264958	ANXA3	1
BP	GO:0099601	regulation of neurotransmitter receptor activity	1/11	74/18670	0.0427567290013164	0.12105151847126	0.0777395072751208	ANXA3	1
BP	GO:0006278	RNA-dependent DNA biosynthetic process	1/11	77/18670	0.0444545157709888	0.124190806690258	0.0797555639295236	PPIA	1
BP	GO:0008589	regulation of smoothened signaling pathway	1/11	78/18670	0.0450198360703764	0.124190806690258	0.0797555639295236	PTCH2	1
BP	GO:0022617	extracellular matrix disassembly	1/11	80/18670	0.0461495646170743	0.124190806690258	0.0797555639295236	MMP1	1
BP	GO:0043462	regulation of ATPase activity	1/11	80/18670	0.0461495646170743	0.124190806690258	0.0797555639295236	MYL4	1
BP	GO:0021766	hippocampus development	1/11	81/18670	0.0467139731587209	0.124190806690258	0.0797555639295236	ANXA3	1
BP	GO:0042509	regulation of tyrosine phosphorylation of STAT protein	1/11	83/18670	0.0478418795139776	0.125656984747556	0.0806971461681549	PECAM1	1
BP	GO:0045682	regulation of epidermis development	1/11	85/18670	0.0489685725449363	0.127033638187674	0.0815812355333684	PTCH2	1
BP	GO:0007260	tyrosine phosphorylation of STAT protein	1/11	86/18670	0.0495314644309737	0.127033638187674	0.0815812355333684	PECAM1	1
BP	GO:0046427	positive regulation of JAK-STAT cascade	1/11	89/18670	0.0512183233322152	0.129747597572402	0.0833241452299828	PECAM1	1
BP	GO:0071674	mononuclear cell migration	1/11	90/18670	0.051780004535775	0.129747597572402	0.0833241452299828	PECAM1	1
BP	GO:1904894	positive regulation of STAT cascade	1/11	92/18670	0.0529024601767361	0.13105382180146	0.0841630048266255	PECAM1	1
BP	GO:0045069	regulation of viral genome replication	1/11	95/18670	0.0545838789184602	0.132102606277977	0.0848365361418199	PPIA	1
BP	GO:1990823	response to leukemia inhibitory factor	1/11	96/18670	0.055143748492183	0.132102606277977	0.0848365361418199	EIF4A2	1
BP	GO:1990830	cellular response to leukemia inhibitory factor	1/11	96/18670	0.055143748492183	0.132102606277977	0.0848365361418199	EIF4A2	1
BP	GO:0001708	cell fate specification	1/11	99/18670	0.0568215492385655	0.13450415750721	0.0863788167477496	PTCH2	1
BP	GO:0007215	glutamate receptor signaling pathway	1/11	100/18670	0.0573802139824336	0.13450415750721	0.0863788167477496	ANXA3	1
BP	GO:0048524	positive regulation of viral process	1/11	107/18670	0.0612824517572503	0.141687910636598	0.0909922361886407	PPIA	1
BP	GO:0021761	limbic system development	1/11	109/18670	0.0623946762436394	0.141687910636598	0.0909922361886407	ANXA3	1
BP	GO:0072009	nephron epithelium development	1/11	109/18670	0.0623946762436394	0.141687910636598	0.0909922361886407	PECAM1	1
BP	GO:0042303	molting cycle	1/11	112/18670	0.0640607668419058	0.142502522158525	0.0915153812027225	PTCH2	1
BP	GO:0042633	hair cycle	1/11	112/18670	0.0640607668419058	0.142502522158525	0.0915153812027225	PTCH2	1
BP	GO:0045446	endothelial cell differentiation	1/11	114/18670	0.0651699981803624	0.14305555916258	0.0918705425814732	PECAM1	1
BP	GO:0032963	collagen metabolic process	1/11	115/18670	0.0657241655666534	0.14305555916258	0.0918705425814732	MMP1	1
BP	GO:0070252	actin-mediated cell contraction	1/11	116/18670	0.0662780342909199	0.14305555916258	0.0918705425814732	MYL4	1
BP	GO:1990266	neutrophil migration	1/11	118/18670	0.0673848763328065	0.143601321424015	0.0922210321071653	PECAM1	1
BP	GO:0046718	viral entry into host cell	1/11	121/18670	0.0690429030502268	0.143601321424015	0.0922210321071653	PPIA	1
BP	GO:0019079	viral genome replication	1/11	122/18670	0.0695949828424772	0.143601321424015	0.0922210321071653	PPIA	1
BP	GO:0007043	cell-cell junction assembly	1/11	124/18670	0.0706982496237218	0.143601321424015	0.0922210321071653	PECAM1	1
BP	GO:0071426	ribonucleoprotein complex export from nucleus	1/11	127/18670	0.0723509199530474	0.143601321424015	0.0922210321071653	SDAD1	1
BP	GO:0002576	platelet degranulation	1/11	128/18670	0.0729012160152007	0.143601321424015	0.0922210321071653	PECAM1	1
BP	GO:0010595	positive regulation of endothelial cell migration	1/11	128/18670	0.0729012160152007	0.143601321424015	0.0922210321071653	ANXA3	1
BP	GO:0071166	ribonucleoprotein complex localization	1/11	128/18670	0.0729012160152007	0.143601321424015	0.0922210321071653	SDAD1	1
BP	GO:0003158	endothelium development	1/11	132/18670	0.0750994338686043	0.143601321424015	0.0922210321071653	PECAM1	1
BP	GO:0007224	smoothened signaling pathway	1/11	133/18670	0.0756482474529955	0.143601321424015	0.0922210321071653	PTCH2	1
BP	GO:0030260	entry into host cell	1/11	134/18670	0.0761967649735233	0.143601321424015	0.0922210321071653	PPIA	1
BP	GO:0044409	entry into host	1/11	134/18670	0.0761967649735233	0.143601321424015	0.0922210321071653	PPIA	1
BP	GO:0051806	entry into cell of other organism involved in symbiotic interaction	1/11	134/18670	0.0761967649735233	0.143601321424015	0.0922210321071653	PPIA	1
BP	GO:0051828	entry into other organism involved in symbiotic interaction	1/11	134/18670	0.0761967649735233	0.143601321424015	0.0922210321071653	PPIA	1
BP	GO:0006405	RNA export from nucleus	1/11	135/18670	0.0767449865739379	0.143601321424015	0.0922210321071653	SDAD1	1
BP	GO:0046425	regulation of JAK-STAT cascade	1/11	137/18670	0.0778405425891253	0.143601321424015	0.0922210321071653	PECAM1	1
BP	GO:0060048	cardiac muscle contraction	1/11	137/18670	0.0778405425891253	0.143601321424015	0.0922210321071653	MYL4	1
BP	GO:0030048	actin filament-based movement	1/11	138/18670	0.0783878772910905	0.143601321424015	0.0922210321071653	MYL4	1
BP	GO:0072073	kidney epithelium development	1/11	140/18670	0.0794816608012799	0.143976963676395	0.092462270250896	PECAM1	1
BP	GO:0097530	granulocyte migration	1/11	141/18670	0.0800281098963253	0.143976963676395	0.092462270250896	PECAM1	1
BP	GO:0072006	nephron development	1/11	142/18670	0.0805742640757808	0.143976963676395	0.092462270250896	PECAM1	1
BP	GO:0051384	response to glucocorticoid	1/11	146/18670	0.082755934501899	0.145490271946887	0.0934341195989182	ANXA3	1
BP	GO:1904892	regulation of STAT cascade	1/11	146/18670	0.082755934501899	0.145490271946887	0.0934341195989182	PECAM1	1
BP	GO:1903900	regulation of viral life cycle	1/11	149/18670	0.0843890977211601	0.147174586425703	0.0945157894476993	PPIA	1
BP	GO:0061025	membrane fusion	1/11	154/18670	0.0871051628964791	0.149033480391567	0.0957095745633917	PPIA	1
BP	GO:0007259	JAK-STAT cascade	1/11	156/18670	0.0881895365619824	0.149033480391567	0.0957095745633917	PECAM1	1
BP	GO:0030856	regulation of epithelial cell differentiation	1/11	156/18670	0.0881895365619824	0.149033480391567	0.0957095745633917	PTCH2	1
BP	GO:0045216	cell-cell junction organization	1/11	156/18670	0.0881895365619824	0.149033480391567	0.0957095745633917	PECAM1	1
BP	GO:0031960	response to corticosteroid	1/11	162/18670	0.0914356355529823	0.153330527311924	0.0984691459801348	ANXA3	1
BP	GO:0097696	STAT cascade	1/11	166/18670	0.0935938612473884	0.155751616426952	0.100023973852171	PECAM1	1
BP	GO:0010634	positive regulation of epithelial cell migration	1/11	171/18670	0.0962850889904013	0.158084454927091	0.101522127017398	ANXA3	1
BP	GO:0021543	pallium development	1/11	172/18670	0.096822462038734	0.158084454927091	0.101522127017398	ANXA3	1
BP	GO:0010469	regulation of signaling receptor activity	1/11	173/18670	0.0973595445837426	0.158084454927091	0.101522127017398	ANXA3	1
BP	GO:0006941	striated muscle contraction	1/11	174/18670	0.0978963367667768	0.158084454927091	0.101522127017398	MYL4	1
BP	GO:2001257	regulation of cation channel activity	1/11	178/18670	0.100040604704001	0.160040558310697	0.10277834019953	ANXA3	1
BP	GO:0006611	protein export from nucleus	1/11	179/18670	0.100575947195254	0.160040558310697	0.10277834019953	SDAD1	1
BP	GO:0043902	positive regulation of multi-organism process	1/11	188/18670	0.105381018331885	0.165971557638436	0.106587238850372	PPIA	1
BP	GO:0050731	positive regulation of peptidyl-tyrosine phosphorylation	1/11	192/18670	0.107509104935945	0.165971557638436	0.106587238850372	PECAM1	1
BP	GO:0050657	nucleic acid transport	1/11	193/18670	0.108040407016566	0.165971557638436	0.106587238850372	SDAD1	1
BP	GO:0050658	RNA transport	1/11	193/18670	0.108040407016566	0.165971557638436	0.106587238850372	SDAD1	1
BP	GO:0051168	nuclear export	1/11	194/18670	0.10857142154938	0.165971557638436	0.106587238850372	SDAD1	1
BP	GO:0051236	establishment of RNA localization	1/11	196/18670	0.109632588531811	0.165971557638436	0.106587238850372	SDAD1	1
BP	GO:0071897	DNA biosynthetic process	1/11	196/18670	0.109632588531811	0.165971557638436	0.106587238850372	PPIA	1
BP	GO:0031099	regeneration	1/11	198/18670	0.110692607003069	0.166420609149442	0.106875620554687	ANXA3	1
BP	GO:0007266	Rho protein signal transduction	1/11	203/18670	0.113337635784973	0.168862180900127	0.108443602412925	PECAM1	1
BP	GO:0045766	positive regulation of angiogenesis	1/11	204/18670	0.113865782533572	0.168862180900127	0.108443602412925	ANXA3	1
BP	GO:0002064	epithelial cell development	1/11	207/18670	0.115448507274704	0.168955286405326	0.1085033949392	PECAM1	1
BP	GO:0050792	regulation of viral process	1/11	208/18670	0.115975510818006	0.168955286405326	0.1085033949392	PPIA	1
BP	GO:0051701	interaction with host	1/11	209/18670	0.116502228908191	0.168955286405326	0.1085033949392	PPIA	1
BP	GO:0097529	myeloid leukocyte migration	1/11	210/18670	0.117028661684423	0.168955286405326	0.1085033949392	PECAM1	1
BP	GO:0008037	cell recognition	1/11	215/18670	0.119656550722738	0.17161268458919	0.110209980928838	PECAM1	1
BP	GO:0043903	regulation of symbiosis, encompassing mutualism through parasitism	1/11	222/18670	0.123323651083681	0.174808050831029	0.112262050992404	PPIA	1
BP	GO:0007160	cell-matrix adhesion	1/11	225/18670	0.124891010099554	0.174808050831029	0.112262050992404	PECAM1	1
BP	GO:0006457	protein folding	1/11	227/18670	0.125934500401996	0.174808050831029	0.112262050992404	PPIA	1
BP	GO:0051054	positive regulation of DNA metabolic process	1/11	228/18670	0.126455821255197	0.174808050831029	0.112262050992404	ANXA3	1
BP	GO:0010594	regulation of endothelial cell migration	1/11	229/18670	0.126976859427097	0.174808050831029	0.112262050992404	ANXA3	1
BP	GO:0006403	RNA localization	1/11	230/18670	0.127497615055659	0.174808050831029	0.112262050992404	SDAD1	1
BP	GO:1904018	positive regulation of vasculature development	1/11	230/18670	0.127497615055659	0.174808050831029	0.112262050992404	ANXA3	1
BP	GO:0015931	nucleobase-containing compound transport	1/11	241/18670	0.133207318506314	0.180367673505443	0.115832450875055	SDAD1	1
BP	GO:0034329	cell junction assembly	1/11	241/18670	0.133207318506314	0.180367673505443	0.115832450875055	PECAM1	1
BP	GO:0008016	regulation of heart contraction	1/11	251/18670	0.138368459437303	0.185057203419214	0.118844075590321	MYL4	1
BP	GO:0021537	telencephalon development	1/11	251/18670	0.138368459437303	0.185057203419214	0.118844075590321	ANXA3	1
BP	GO:0050730	regulation of peptidyl-tyrosine phosphorylation	1/11	256/18670	0.140938539226289	0.187345131410554	0.120313387144393	PECAM1	1
BP	GO:0032412	regulation of ion transmembrane transporter activity	1/11	260/18670	0.142989583100613	0.18845397145477	0.121025486255357	ANXA3	1
BP	GO:0051091	positive regulation of DNA-binding transcription factor activity	1/11	261/18670	0.143501647988495	0.18845397145477	0.121025486255357	ANXA3	1
BP	GO:0022898	regulation of transmembrane transporter activity	1/11	268/18670	0.147078321333194	0.18972233166057	0.121840029506788	ANXA3	1
BP	GO:0031334	positive regulation of protein complex assembly	1/11	268/18670	0.147078321333194	0.18972233166057	0.121840029506788	MMP1	1
BP	GO:0050714	positive regulation of protein secretion	1/11	268/18670	0.147078321333194	0.18972233166057	0.121840029506788	PPIA	1
BP	GO:0045165	cell fate commitment	1/11	270/18670	0.148097731083193	0.189913561036095	0.12196283736263	PTCH2	1
BP	GO:0022618	ribonucleoprotein complex assembly	1/11	277/18670	0.151656948761682	0.191183422109117	0.122778344473745	EIF4B	1
BP	GO:0001822	kidney development	1/11	278/18670	0.152164303383746	0.191183422109117	0.122778344473745	PECAM1	1
BP	GO:0060047	heart contraction	1/11	280/18670	0.153178185194434	0.191183422109117	0.122778344473745	MYL4	1
BP	GO:0031503	protein-containing complex localization	1/11	281/18670	0.153684712652991	0.191183422109117	0.122778344473745	SDAD1	1
BP	GO:0032409	regulation of transporter activity	1/11	283/18670	0.154696941350922	0.191183422109117	0.122778344473745	ANXA3	1
BP	GO:0051348	negative regulation of transferase activity	1/11	285/18670	0.155708069321778	0.191183422109117	0.122778344473745	EIF4A2	1
BP	GO:0002793	positive regulation of peptide secretion	1/11	288/18670	0.157222699771321	0.191183422109117	0.122778344473745	PPIA	1
BP	GO:0003015	heart process	1/11	290/18670	0.158231080635996	0.191183422109117	0.122778344473745	MYL4	1
BP	GO:0034330	cell junction organization	1/11	290/18670	0.158231080635996	0.191183422109117	0.122778344473745	PECAM1	1
BP	GO:0010632	regulation of epithelial cell migration	1/11	291/18670	0.158734859641056	0.191183422109117	0.122778344473745	ANXA3	1
BP	GO:0071826	ribonucleoprotein complex subunit organization	1/11	291/18670	0.158734859641056	0.191183422109117	0.122778344473745	EIF4B	1
BP	GO:0072001	renal system development	1/11	293/18670	0.159741595468083	0.1913388341321	0.122878150360064	PECAM1	1
BP	GO:0042254	ribosome biogenesis	1/11	297/18670	0.161751782146272	0.191640698412431	0.123072008154772	SDAD1	1
BP	GO:1903522	regulation of blood circulation	1/11	297/18670	0.161751782146272	0.191640698412431	0.123072008154772	MYL4	1
BP	GO:0019058	viral life cycle	1/11	328/18670	0.177183114563534	0.207705922535593	0.133389124564142	PPIA	1
BP	GO:0001655	urogenital system development	1/11	330/18670	0.178169759239247	0.207705922535593	0.133389124564142	PECAM1	1
BP	GO:0042742	defense response to bacterium	1/11	330/18670	0.178169759239247	0.207705922535593	0.133389124564142	ANXA3	1
BP	GO:0007159	leukocyte cell-cell adhesion	1/11	337/18670	0.181614551745434	0.210595597236727	0.135244878959366	PECAM1	1
BP	GO:1904062	regulation of cation transmembrane transport	1/11	342/18670	0.184067075449162	0.211754618581435	0.135989204593582	ANXA3	1
BP	GO:0006913	nucleocytoplasmic transport	1/11	343/18670	0.184556777662718	0.211754618581435	0.135989204593582	SDAD1	1
BP	GO:0051169	nuclear transport	1/11	346/18670	0.186024281612601	0.212320907809146	0.136352876574681	SDAD1	1
BP	GO:0007178	transmembrane receptor protein serine/threonine kinase signaling pathway	1/11	349/18670	0.187489384280217	0.21287857173483	0.136711009370992	BTBD11	1
BP	GO:0031589	cell-substrate adhesion	1/11	354/18670	0.189925895481019	0.214527695413793	0.137770079623537	PECAM1	1
BP	GO:0009913	epidermal cell differentiation	1/11	358/18670	0.191870319935155	0.21558628186337	0.138449905783816	PTCH2	1
BP	GO:0006936	muscle contraction	1/11	360/18670	0.192840940198886	0.21558628186337	0.138449905783816	MYL4	1
BP	GO:0018108	peptidyl-tyrosine phosphorylation	1/11	363/18670	0.194294883573265	0.216103492953937	0.138782059695189	PECAM1	1
BP	GO:0018212	peptidyl-tyrosine modification	1/11	366/18670	0.195746445646564	0.216612818025132	0.139109149190452	PECAM1	1
BP	GO:0030900	forebrain development	1/11	381/18670	0.202968659210738	0.223324212991714	0.143419219352477	ANXA3	1
BP	GO:0045765	regulation of angiogenesis	1/11	383/18670	0.203927153139054	0.223324212991714	0.143419219352477	ANXA3	1
BP	GO:0048545	response to steroid hormone	1/11	385/18670	0.204884599074967	0.223324212991714	0.143419219352477	ANXA3	1
BP	GO:1903532	positive regulation of secretion by cell	1/11	399/18670	0.211557463361054	0.22945038314781	0.147353457067401	PPIA	1
BP	GO:0043900	regulation of multi-organism process	1/11	405/18670	0.214401645308532	0.231383953847822	0.148595199718785	PPIA	1
BP	GO:0001558	regulation of cell growth	1/11	416/18670	0.21959176596012	0.235016583450867	0.150928081115236	PTCH2	1
BP	GO:0051222	positive regulation of protein transport	1/11	418/18670	0.220532068255043	0.235016583450867	0.150928081115236	PPIA	1
BP	GO:0043588	skin development	1/11	419/18670	0.221001833061595	0.235016583450867	0.150928081115236	PTCH2	1
BP	GO:1901342	regulation of vasculature development	1/11	422/18670	0.222409583641309	0.235365481717501	0.151152144222249	ANXA3	1
BP	GO:0051047	positive regulation of secretion	1/11	428/18670	0.225218148933667	0.236535602529589	0.151903597954782	PPIA	1
BP	GO:0051052	regulation of DNA metabolic process	1/11	429/18670	0.225685345532819	0.236535602529589	0.151903597954782	ANXA3	1
BP	GO:0051090	regulation of DNA-binding transcription factor activity	1/11	432/18670	0.227085399089061	0.236864196179021	0.152114621399371	ANXA3	1
BP	GO:0007265	Ras protein signal transduction	1/11	448/18670	0.23451356107402	0.243447411019697	0.156342374049347	PECAM1	1
BP	GO:1904951	positive regulation of establishment of protein localization	1/11	456/18670	0.238203251548723	0.246105729088254	0.158049550790622	PPIA	1
BP	GO:0008544	epidermis development	1/11	464/18670	0.241876767179087	0.247796910809765	0.159135630795262	PTCH2	1
BP	GO:0003012	muscle system process	1/11	465/18670	0.242334822521339	0.247796910809765	0.159135630795262	MYL4	1
BP	GO:0043254	regulation of protein complex assembly	1/11	467/18670	0.243250178501329	0.247796910809765	0.159135630795262	MMP1	1
BP	GO:0050708	regulation of protein secretion	1/11	472/18670	0.245534171809587	0.248960230020883	0.159882716527173	PPIA	1
BP	GO:0034765	regulation of ion transmembrane transport	1/11	483/18670	0.250536913761223	0.252146846650283	0.161929167573576	ANXA3	1
BP	GO:0016049	cell growth	1/11	484/18670	0.250990209739043	0.252146846650283	0.161929167573576	PTCH2	1
BP	GO:0002791	regulation of peptide secretion	1/11	500/18670	0.258209130397416	0.258209130397416	0.165822377319441	PPIA	1
CC	GO:0016281	eukaryotic translation initiation factor 4F complex	2/12	13/19717	2.63871943775483e-05	0.00092355180321419	0.000694399852040745	EIF4A2/EIF4B	2
CC	GO:0044449	contractile fiber part	2/12	221/19717	0.0076656469247793	0.0901279626830122	0.067765385475949	PECAM1/MYL4	2
CC	GO:0043292	contractile fiber	2/12	234/19717	0.00855851380078094	0.0901279626830122	0.067765385475949	PECAM1/MYL4	2
CC	GO:0031092	platelet alpha granule membrane	1/12	17/19717	0.0103003385923442	0.0901279626830122	0.067765385475949	PECAM1	1
CC	GO:0031672	A band	1/12	39/19717	0.023485817383766	0.158545687655239	0.119207283951307	MYL4	1
CC	GO:0016459	myosin complex	1/12	65/19717	0.038860959782948	0.158545687655239	0.119207283951307	MYL4	1
CC	GO:0010494	cytoplasmic stress granule	1/12	66/19717	0.0394478551871107	0.158545687655239	0.119207283951307	EIF4A2	1
CC	GO:0044291	cell-cell contact zone	1/12	71/19717	0.0423774076719785	0.158545687655239	0.119207283951307	PECAM1	1
CC	GO:0005844	polysome	1/12	72/19717	0.0429623344310104	0.158545687655239	0.119207283951307	EIF4B	1
CC	GO:0030670	phagocytic vesicle membrane	1/12	76/19717	0.0452987679014968	0.158545687655239	0.119207283951307	ANXA3	1
CC	GO:0031091	platelet alpha granule	1/12	91/19717	0.054013903136007	0.171862419069113	0.129219863961739	PECAM1	1
CC	GO:1904813	ficolin-1-rich granule lumen	1/12	124/19717	0.072931082377706	0.208558358955534	0.156810796207168	PPIA	1
CC	GO:0045335	phagocytic vesicle	1/12	132/19717	0.0774645333263412	0.208558358955534	0.156810796207168	ANXA3	1
CC	GO:0042581	specific granule	1/12	160/19717	0.0931720573818512	0.2135978127504	0.160599859210827	ANXA3	1
CC	GO:0030666	endocytic vesicle membrane	1/12	167/19717	0.0970604409143053	0.2135978127504	0.160599859210827	ANXA3	1
CC	GO:0030496	midbody	1/12	173/19717	0.100381170189152	0.2135978127504	0.160599859210827	MPLKIP	1
CC	GO:0101002	ficolin-1-rich granule	1/12	185/19717	0.106989068120608	0.2135978127504	0.160599859210827	PPIA	1
CC	GO:0030017	sarcomere	1/12	204/19717	0.117360634149666	0.2135978127504	0.160599859210827	MYL4	1
CC	GO:0036464	cytoplasmic ribonucleoprotein granule	1/12	212/19717	0.121694481286639	0.2135978127504	0.160599859210827	EIF4A2	1
CC	GO:0035770	ribonucleoprotein granule	1/12	223/19717	0.127621674214853	0.2135978127504	0.160599859210827	EIF4A2	1
CC	GO:0030016	myofibril	1/12	224/19717	0.12815868765024	0.2135978127504	0.160599859210827	MYL4	1
CC	GO:0030667	secretory granule membrane	1/12	298/19717	0.167067158695532	0.226815515153664	0.170537981318544	PECAM1	1
CC	GO:0030139	endocytic vesicle	1/12	303/19717	0.169637804886705	0.226815515153664	0.170537981318544	ANXA3	1
CC	GO:0045121	membrane raft	1/12	315/19717	0.175777711782433	0.226815515153664	0.170537981318544	PECAM1	1
CC	GO:0098857	membrane microdomain	1/12	316/19717	0.176287487447757	0.226815515153664	0.170537981318544	PECAM1	1
CC	GO:0034774	secretory granule lumen	1/12	321/19717	0.178832033255676	0.226815515153664	0.170537981318544	PPIA	1
CC	GO:0098589	membrane region	1/12	328/19717	0.182382293405895	0.226815515153664	0.170537981318544	PECAM1	1
CC	GO:0060205	cytoplasmic vesicle lumen	1/12	338/19717	0.187429689939031	0.226815515153664	0.170537981318544	PPIA	1
CC	GO:0031983	vesicle lumen	1/12	339/19717	0.187932855413036	0.226815515153664	0.170537981318544	PPIA	1
CC	GO:0009897	external side of plasma membrane	1/12	393/19717	0.214683483375979	0.237471756438336	0.178550192810779	PECAM1	1
CC	GO:0005925	focal adhesion	1/12	405/19717	0.220517271383741	0.237471756438336	0.178550192810779	PPIA	1
CC	GO:0005924	cell-substrate adherens junction	1/12	408/19717	0.221969497800897	0.237471756438336	0.178550192810779	PPIA	1
CC	GO:0030055	cell-substrate junction	1/12	412/19717	0.223901941784717	0.237471756438336	0.178550192810779	PPIA	1
CC	GO:0005911	cell-cell junction	1/12	459/19717	0.246280955876153	0.253524513401922	0.190619934888664	PECAM1	1
CC	GO:0043025	neuronal cell body	1/12	497/19717	0.263940442337315	0.263940442337315	0.198451460403996	ANXA3	1
MF	GO:0003743	translation initiation factor activity	2/12	51/17697	0.00052758360532219	0.0200481770022432	0.0116623744334379	EIF4A2/EIF4B	2
MF	GO:0008135	translation factor activity, RNA binding	2/12	85/17697	0.00145843458319619	0.0277102570807276	0.0161195401300631	EIF4A2/EIF4B	2
MF	GO:0046790	virion binding	1/12	10/17697	0.00676187129633421	0.0476750405839566	0.0277334031097808	PPIA	1
MF	GO:0004859	phospholipase inhibitor activity	1/12	12/17697	0.00810920561113271	0.0476750405839566	0.0277334031097808	ANXA3	1
MF	GO:0032036	myosin heavy chain binding	1/12	12/17697	0.00810920561113271	0.0476750405839566	0.0277334031097808	MYL4	1
MF	GO:0045159	myosin II binding	1/12	13/17697	0.00878224431809727	0.0476750405839566	0.0277334031097808	MYL4	1
MF	GO:0097617	annealing activity	1/12	13/17697	0.00878224431809727	0.0476750405839566	0.0277334031097808	EIF4B	1
MF	GO:0043024	ribosomal small subunit binding	1/12	17/17697	0.0114702150020427	0.0484297966752914	0.028172457899754	EIF4B	1
MF	GO:0055102	lipase inhibitor activity	1/12	17/17697	0.0114702150020427	0.0484297966752914	0.028172457899754	ANXA3	1
MF	GO:0016018	cyclosporin A binding	1/12	21/17697	0.0141515024068855	0.0537757091461647	0.0312822684783784	PPIA	1
MF	GO:0003785	actin monomer binding	1/12	28/17697	0.0188277191552721	0.0650412116273038	0.0378356078718388	MYL4	1
MF	GO:0003755	peptidyl-prolyl cis-trans isomerase activity	1/12	41/17697	0.0274582180141901	0.0869510237116021	0.0505809279208766	PPIA	1
MF	GO:0016859	cis-trans isomerase activity	1/12	45/17697	0.0300997219769163	0.0879838027017555	0.0511817134830157	PPIA	1
MF	GO:0005544	calcium-dependent phospholipid binding	1/12	53/17697	0.0353630103361492	0.0959853137695478	0.0558363321097093	ANXA3	1
MF	GO:0048306	calcium-dependent protein binding	1/12	61/17697	0.0406001050936808	0.102853599570658	0.0598317338222665	ANXA3	1
MF	GO:0017022	myosin binding	1/12	71/17697	0.0471098193605143	0.109023058017194	0.063420615467066	MYL4	1
MF	GO:0003725	double-stranded RNA binding	1/12	75/17697	0.0497023488981635	0.109023058017194	0.063420615467066	EIF4B	1
MF	GO:0003724	RNA helicase activity	1/12	78/17697	0.0516425011660394	0.109023058017194	0.063420615467066	EIF4A2	1
MF	GO:0003727	single-stranded RNA binding	1/12	95/17697	0.0625682819219295	0.125136563843859	0.0727941230116632	EIF4B	1
MF	GO:0004222	metalloendopeptidase activity	1/12	103/17697	0.0676697941937714	0.128572608968166	0.0747929304246947	MMP1	1
MF	GO:0051082	unfolded protein binding	1/12	131/17697	0.0853253430411852	0.149538031031458	0.0869888823174687	PPIA	1
MF	GO:0043021	ribonucleoprotein complex binding	1/12	133/17697	0.0865746495445283	0.149538031031458	0.0869888823174687	EIF4B	1
MF	GO:0016853	isomerase activity	1/12	158/17697	0.102059563799518	0.159793830164989	0.0929548596527638	PPIA	1
MF	GO:0004252	serine-type endopeptidase activity	1/12	160/17697	0.103287901339153	0.159793830164989	0.0929548596527638	MMP1	1
MF	GO:0004386	helicase activity	1/12	163/17697	0.105127519845388	0.159793830164989	0.0929548596527638	EIF4A2	1
MF	GO:0008237	metallopeptidase activity	1/12	181/17697	0.1160927756458	0.161658440380284	0.09403953595529	MMP1	1
MF	GO:0008236	serine-type peptidase activity	1/12	182/17697	0.116698329807267	0.161658440380284	0.09403953595529	MMP1	1
MF	GO:0017171	serine hydrolase activity	1/12	186/17697	0.119116745543367	0.161658440380284	0.09403953595529	MMP1	1
MF	GO:0051015	actin filament binding	1/12	198/17697	0.126335621887205	0.165543228679786	0.0962993851045849	MYL4	1
MF	GO:0001664	G protein-coupled receptor binding	1/12	280/17697	0.174231405756971	0.22069311395883	0.128381035820926	PTCH2	1
MF	GO:0042277	peptide binding	1/12	295/17697	0.182727864189815	0.223988994813321	0.130298307232126	PPIA	1
MF	GO:0033218	amide binding	1/12	356/17697	0.216461063801608	0.252513853100266	0.146891715099878	PPIA	1
MF	GO:0004857	enzyme inhibitor activity	1/12	375/17697	0.22670443198702	0.252513853100266	0.146891715099878	ANXA3	1
MF	GO:0016887	ATPase activity	1/12	384/17697	0.231513579546418	0.252513853100266	0.146891715099878	EIF4A2	1
MF	GO:0140098	catalytic activity, acting on RNA	1/12	386/17697	0.23257854890814	0.252513853100266	0.146891715099878	EIF4A2	1
MF	GO:0004175	endopeptidase activity	1/12	427/17697	0.254114480156165	0.256185604068259	0.149027636715608	MMP1	1
MF	GO:0005543	phospholipid binding	1/12	427/17697	0.254114480156165	0.256185604068259	0.149027636715608	ANXA3	1
MF	GO:0003779	actin binding	1/12	431/17697	0.256185604068259	0.256185604068259	0.149027636715608	MYL4	1
