# Supplementary material for: Identification of Up-Regulated ANXA3 Resulting in Fracture Non-Union in Patients With T2DM
Source: Front Endocrinol (Lausanne). 2022 Jun 24;13:890941. doi: 10.3389/fendo.2022.890941 (PMC9263855; doi:10.3389/fendo.2022.890941)
Supplement: Supplementary Figure 1 — The volcano map of DEGs in the T2DM expression matrix. [file DataSheet_1.zip › Supplementary Materials Table 6.xlsx]

## Sheet: Sheet1
Group	Number	Gender	Age (year)	Time after surgery(month)	Fasting glucose (mmol/L)
Fracture healing without T2DM	3	Female	55.33±8.50	12.67±0.76	5.2±0.36
Fracture healing with T2DM	3	Female (1), male (2)	54.67±4.51	12.5±0.5	8.27±0.57
Non-union without T2DM	3	Female (2), male (1)	44.67±10.21	17.33±3.06	5.53±0.42
Non-union with T2DM	3	Female (1), male (2)	56±8.19	21±2.78	10.93±1.46
